# Supplementary material for: Effects of the Dental Caries Preventive Procedure on the White Spot Lesions during Orthodontic Treatment—An Open Label Randomized Controlled Trial
Source: J Clin Med. 2022 Feb 6;11(3):854. doi: 10.3390/jcm11030854 (PMC8836958; doi:10.3390/jcm11030854)
Supplement: Supplementary file 1 [file jcm-11-00854-s001.zip]

Archive with 3 entries (3 files):
- file S1.docx
- file S2.xlsx
- Supplemental.pdf
