# Supplementary material for: Effects of the Dental Caries Preventive Procedure on the White Spot Lesions during Orthodontic Treatment—An Open Label Randomized Controlled Trial
Source: J Clin Med. 2022 Feb 6;11(3):854. doi: 10.3390/jcm11030854 (PMC8836958; doi:10.3390/jcm11030854)
Supplement: Supplementary file 1 [file jcm-11-00854-s001.zip › file S2.xlsx]

## Sheet: RCT S2 file
	Subject ID	Pair	Group	Sex	Age	DMF index	Saliva volume	Number of Lactobacillus	The log10 transformed number of Lactobacillus	Proportion of mutans streptocicci	Number of mutans streptococci	The log10 transformed number of mutans streptococci	Orthodontic diagnosis	Treatment duration	Presence or absence of lip closure failure	Disease index	Risk factors	Defensive factor	Risk level	Number of times of eating and drinking in a day	Fluorine usage	Fluorine mouthwash	Fluorine coating	Amount of plaque	Saliva pH	Number of total streptococci	The log10 transformed number of total streptococci	BML total score	Whether or not an anchor screw for correction is used	Presence or absence of surgical correction surgery	Skeletal	Angle	Presence or absence of tooth extraction	Dentin erosion	Enamel caries	White spot lesion	Restorative treatment within 3 years	Numerous mutans streptocicci	A large amount of plaque that can be inspected	Snacks more than 3 times a day	Deep fossa fissure	Low saliva production	Factors that reduce saliva production	Root exposure	Wearing orthodontic appliances	Use fluoride dentifrice at least once a day	Use fluoride dentifrice more than twice a day	Fluoride-containing mouthwash used	Fluoride application in the dental office
	4	1	1	2	16	2	3.7	13200	4.12057	0.016	42000	4.62325	3	1	2	4	5	1	3	5	0	0	0	2	6.8	2550000	6.40654	14	2	1	3	3	1	1	1	1	1	1	1	1	1	0	0	0	1	1	0	0	0
	1	1	2	2	23	12	7.4	11550	4.06258	0.004	5400	3.73239	3	1	2	4	3	1	3	3	0	0	0	2	6.6	1320000	6.12057	13	1	1	3	3	1	1	1	1	1	1	0	0	1	0	0	0	1	0	0	0	0
	14	2	1	2	16	2	8.2	9300	3.96848	0.012	16500	4.21748	3	1	2	2	2	2	3	3	0	0	0	2	7	1320000	6.12057	10	2	1	3	3	1	0	0	1	1	1	0	0	0	0	0	0	1	1	0	0	0
	11	2	2	2	17	4	4.5	0	0	0.01	8700	3.93952	3	1	2	4	2	1	3	3	0	0	0	2	6.8	870000	5.93952	12	2	1	3	3	1	1	1	1	1	1	0	0	0	0	0	0	1	1	0	0	0
	8	3	1	2	20	0	5.1	13200	4.12057	0	0	0	1	1	2	1	2	2	3	4	0	0	0	2	6.8	2400000	6.38021	10	2	2	3	3	1	0	0	1	0	0	0	0	1	0	0	0	1	1	0	0	0
	16	3	2	2	21	5	2.6	2430	3.38561	0.01	9300	3.96848	1	1	2	4	3	1	3	4	0	0	0	2	6.8	915000	5.96142	14	1	2	3	3	1	1	1	1	1	1	0	0	1	0	0	0	1	1	0	0	0
	10	4	1	2	23	2	4.7	0	0	0.017	28500	4.45484	1	1	2	4	2	1	3	3	0	0	0	2	7	1650000	6.21748	11	2	2	2	1	1	1	1	1	1	1	0	0	0	0	0	0	1	0	1	0	0
	12	4	2	2	23	2	6.6	0	0	0.004	9300	3.96848	1	1	2	4	2	2	3	3	0	0	0	2	6.8	2280000	6.35793	9	2	2	2	1	2	1	1	1	1	1	0	0	0	0	0	0	1	1	0	0	0
	5	5	1	2	13	4	4.7	0	0	0.004	13800	4.13988	2	1	1	4	3	1	3	4	0	0	0	2	6.8	3000000	6.47712	12	1	2	2	2	1	1	1	1	1	1	0	0	1	0	0	0	1	1	0	0	0
	7	5	2	2	33	7	4	0	0	0.005	7200	3.85733	4	1	1	4	2	1	3	3	0	0	0	1	6.8	1320000	6.12057	11	1	1	2	2	1	1	1	1	1	1	0	0	0	0	0	0	1	0	1	0	0
	2	6	1	2	17	0	7.1	0	0	0.003	7200	3.85733	2	1	2	1	2	2	3	3	0	0	0	2	6.6	2280000	6.35793	9	1	2	2	2	1	0	0	1	0	1	0	0	0	0	0	0	1	1	0	0	0
	6	6	2	2	18	10	5.5	8400	3.92428	0.019	45000	4.65321	1	1	2	4	2	2	3	4	0	0	0	2	6.6	2280000	6.35793	15	1	2	2	1	1	1	1	1	1	1	0	0	0	0	0	0	1	1	0	0	0
	9	7	1	2	21	7	7.4	4500	3.65321	0.003	8100	3.90849	1	1	2	4	3	2	3	3	0	0	0	2	6.8	2550000	6.40654	11	2	2	2	1	1	1	1	1	1	1	0	0	1	0	0	0	1	0	1	0	0
	3	7	2	2	27	10	9.8	15000	4.17609	0.006	9300	3.96848	5	1	2	4	2	2	3	3	0	0	0	2	6.6	1500000	6.17609	13	1	2	2	1	1	1	1	1	1	1	0	0	0	0	0	0	1	0	1	0	0
	15	8	1	2	20	5	7.4	0	0	0.002	2430	3.38561	2	1	1	3	3	2	3	3	0	0	0	2	6.8	1200000	6.07918	10	1	2	2	2	1	1	0	1	1	1	0	0	1	0	0	0	1	0	1	0	0
	13	8	2	2	28	1	7.8	0	0	0.002	2940	3.46835	2	1	1	1	3	2	3	3	0	0	0	2	7	1320000	6.12057	9	1	2	1	1	1	0	0	1	0	1	0	0	1	0	0	0	1	0	1	0	0
	17	9	1	1	22	3	3.5	22800	4.35793	0.01	117000	5.06819	3	2	2	4	3	1	3	3	0	0	0	3	6.8	10000000	7	14	2	1	3	3	1	1	1	1	1	1	1	0	0	0	0	0	1	1	0	0	0
	21	9	2	1	23	11	5.8	10350	4.01494	0.001	1470	3.16732	3	1	2	4	1	2	3	3	0	0	0	2	7	1125000	6.05115	13	1	1	3	3	1	1	1	1	1	0	0	0	0	0	0	0	1	1	0	0	0
	24	10	1	1	16	2	11	8400	3.92428	0.025	57000	4.75587	1	1	2	2	2	2	3	3	0	0	0	2	7.2	2280000	6.35793	9	2	2	2	2	1	0	0	1	1	1	0	0	0	0	0	0	1	1	0	0	0
	18	10	2	1	17	3	7.8	8850	3.94694	0	600	2.77815	1	1	2	1	1	2	3	3	0	0	0	2	7	1500000	6.17609	8	2	2	1	3	1	0	0	0	1	0	0	0	0	0	0	0	1	1	0	0	0
	20	11	1	1	18	1	5	61500	4.78888	0.002	3900	3.59106	3	1	2	2	2	2	3	3	0	0	0	2	6.8	1650000	6.21748	11	2	1	3	3	1	0	0	1	1	1	0	0	0	0	0	0	1	1	0	0	0
	19	11	2	1	23	5	5.5	13200	4.12057	0.006	8400	3.92428	3	1	2	4	2	2	3	3	0	0	0	2	7	1380000	6.13988	12	1	1	3	3	1	1	1	1	1	1	0	0	0	0	0	0	1	0	1	0	0
	23	12	1	1	18	2	8.2	165000	5.21748	0	1830	3.26245	3	2	1	2	2	1	3	3	0	0	0	3	6.8	5700000	6.75587	11	2	1	3	3	1	0	0	1	1	0	1	0	0	0	0	0	1	0	0	0	0
	22	12	2	1	24	5	8.9	4800	3.68124	0.01	8100	3.90849	3	2	1	2	2	2	3	3	0	0	0	2	7.2	810000	5.90849	11	2	1	3	3	1	0	0	1	1	1	0	0	0	0	0	0	1	1	0	0	0
	26	13	1	1	22	22	7	600	2.77815	0.011	9300	3.96848	3	2	1	4	2	2	3	4	0	0	0	2	6.8	810000	5.90849	13	1	1	3	3	1	1	1	1	1	1	0	0	0	0	0	0	1	1	0	0	0
	25	13	2	1	24	13	1.4	7200	3.85733	0.003	9300	3.96848	2	2	1	4	4	1	4	3	0	0	0	3	6.8	2850000	6.45484	14	2	1	2	2	1	1	1	1	1	1	1	0	0	1	0	0	1	1	0	0	0
	28	14	1	1	16	2	1.4	6900	3.83885	0.002	3300	3.51851	2	1	2	2	3	1	4	3	0	0	0	2	6.6	1380000	6.13988	12	1	2	2	2	1	0	0	1	1	1	0	0	0	1	0	0	1	1	0	0	0
	27	14	2	1	17	4	5.4	0	0	0.001	4500	3.65321	2	1	2	2	1	2	3	3	0	0	0	2	6.8	2400000	6.38021	11	2	2	2	2	1	0	0	1	1	0	0	0	0	0	0	0	1	1	0	0	0
[truncated: 4 more columns]

## Sheet: BML S2 file
	Asseeement of cariogenic bacteria
	Time		TS			T0 (Baseline)			T1			T2			T3			T4			T5			T6
	Subject ID	Group	The log10 transformed number of Lactobacillus	Proportion of mutans streptocicci	The log10 transformed number of mutans streptococci	The log10 transformed number of Lactobacillus	Proportion of mutans streptocicci	The log10 transformed number of mutans streptococci	The log10 transformed number of Lactobacillus	Proportion of mutans streptocicci	The log10 transformed number of mutans streptococci	The log10 transformed number of Lactobacillus	Proportion of mutans streptocicci	The log10 transformed number of mutans streptococci	The log10 transformed number of Lactobacillus	Proportion of mutans streptocicci	The log10 transformed number of mutans streptococci	The log10 transformed number of Lactobacillus	Proportion of mutans streptocicci	The log10 transformed number of mutans streptococci	The log10 transformed number of Lactobacillus	Proportion of mutans streptocicci	The log10 transformed number of mutans streptococci	The log10 transformed number of Lactobacillus	Proportion of mutans streptocicci	The log10 transformed number of mutans streptococci
	1	1	4.06258	0.4	3.73	4.12	0.4	3.68	4.72	0.1	2.78	2.7	0.1	3.68	3.94	0.3	3.97	4.12	1	4.36	3.68	0.2	3.97	3.86	0.6	4.48
	14	1	3.96848	1.2	4.22	3.78	1.1	4.41	4.06	1	3.95	4.52	1	4.14	2.7	0.2	3.39	3.17	0.8	4.65	3.91	1	4.65	4.12	0.9	4.38
	12	1	2.7	0.4	3.97	3.92	0.4	4.65	3.84	1.7	4.54	3.47	1.7	4.59	4.65	1.7	5.22	4.16	1.2	5.08	4.48	1	5.22	4.79	1	5.18
	7	1	2.7	0.5	3.86	4.91	0.2	3.59	4.5	0.1	3.29	3.94	0.2	3.29	4.12	0.7	4.18	4.05	0.2	4.12	3.91	0.1	3.91	3.91	0.1	3.94
	2	1	2.7	0.3	3.86	3.68	1.1	4.41	4.12	1	4.73	3	0.03	2.7	2.7	0.2	3.47	3.29	0.5	4.8	3.89	1.1	4.43	3.91	0.5	4.54
	9	1	3.65321	0.3	3.91	3.17	0.1	3.89	3.52	1	4.43	4.73	0.2	4.12	3.29	0.2	3.73	4.12	0.2	4.12	3.91	1.2	4.79	3.91	0.7	5.05
	15	1	2.7	0.2	3.39	3.17	1.1	3.73	4.22	0.5	3.92	3	1	3.73	3.91	0.2	3.47	3.78	0.6	3.73	3.47	0.52	3.89	4.01	0.4	3.8
	17	1	4.35793	1	5.07	4.36	1.5	4.65	5.05	1.6	4.71	5.07	0.6	4.65	3.68	0.7	4.12	5.05	1.3	5.18	4.65	1.1	5.22	5.05	0.9	5.18
	19	1	4.12057	0.6	3.92	4.65	0.4	3.8	4.29	1.1	3.76	2.7	0.1	3.89	4.5	0.3	4.18	4.68	0.4	4.48	3.91	0.6	4.01	4.65	1.5	4.85
	26	1	2.77815	1.1	3.97	4.1	1.7	4.36	4.65	1.2	4.14	4.14	1.2	4.22	3.91	0.1	3.17	4.65	1.3	4.83	4.14	1	4.8	4.26	1.8	4.8
	28	1	3.83885	0.2	3.52	3.52	0.2	3.52	3.94	0.2	3.29	3.78	0.6	3.92	3.91	0.1	3.17	5.22	2.1	5.38	4.73	1.3	5.05	4.26	0.7	4.85
	4	2	4.12057	1.6	3.73	4.52	1.6	4.38	5.29	1.7	5.07	4.65	0.5	5.12	2.7	0.1	3	2.7	0.0678	2.78	4.05	0.2	3.47	4.12	1.3	4.79
	11	2	2.7	1	4.22	2.7	1	4.01	2.7	0.3	4	2.7	0.4	3.78	2.7	0.2	3.47	2.7	0.1	3	3.91	0.1	3.47	3.47	0.3	3.95
	10	2	2.7	1.7	3.97	5.05	4.9	5.35	5.16	1	5.35	3.73	0.3	3.94	2.7	0.0617	2.7	3.91	0.1	3.17	3.91	0.2	3.95	3.97	0.1	3.26
	5	2	2.7	0.4	3.86	3.94	0.1	3.26	4.65	0.1	2.7	4.36	0.2	3.52	2.7	0.1	3.05	2.7	0.1	3.29	2.7	0.1	3	3.78	0.03	2.7
	6	2	3.92428	1.9	3.86	3.89	1.9	4.65	3.68	1.8	4.41	4.26	2	5.35	4.12	1.3	4.57	3.17	0.1	3.39	3.17	0.1	3.17	4.12	1.6	5.05
	3	2	4.17609	0.6	3.91	3.73	2.1	4.45	3.68	0.3	4.06	4.65	0.5	5.12	5.16	0.9	5.22	3.09	0.1	3.39	2.7	0.1	3.47	3.39	0.1	3.39
	13	2	2.7	0.2	3.39	2.86	0.2	3.26	2.7	0.1	2.7	2.7	0.1	3.11	3.91	0.1	3.29	3.17	0.1	3.34	2.7	0.083	3	2.7	0.075	3
	21	2	4.01494	0.1	5.07	4.14	0.1	3.39	2.7	0.1	2.7	4.12	0.1	3.68	2.7	0.1	3.17	2.7	0.1	3.34	2.7	0.3	3.59	3.23	0.2	3.47
	20	2	4.78888	0.2	3.92	4.12	0.1	3	5.35	0.1	2.7	4.79	0.1	2.86	4.5	0.1	3.52	3.91	0.1	3.39	2.7	0.1	3	2.7	0.4	3.84
	25	2	3.85733	0.3	3.97	3.17	0.2	4.12	4.22	0.1	4.38	4.12	0.2	4	2.7	0.184	3.39	2.78	0.1	3.39	3.91	0.1	3.73	3.91	0.6	3.68
	27	2	2.7	0.1	3.52	2.7	0.2	3.65	2.7	0.2	3.8	2.7	0.7	3	3.91	0.176	3.65	2.7	0.1	2.95	2.7	0.1	3	2.7	0.1	3.36

## Sheet: QLF S2 file
								Site level					Subject level												Tooth level
	Subject ID	Group	Time	Tooth ID	Sex	Age	Tooth Type	White spot area(mm²)	The level of fluorescence ΔF(%)	The maximum level of fluorescence ΔFmax(%)	The percentage loss of fluorescence ΔQ(%×mm²)	Site	Proportion of mutans streptococci (%)	The log10 transformed number of mutans streptococci	Orthodontic diagnosis	Treatment duration	Presence or absence of lip closure failure	Disease index	Risk factors	Defensive factor	Risk level	Individual plaque area(Whole tooth surface）(mm²)	Individual plaque area(Excluding the brace part）(mm²)	Individual white spot area(mm²)	Tooth type	Plaque area over the whole tooth RF(mm²)	Biofilm reduction rate ΔR(%)	Plaque area at the braces RF'(mm²)	Biofilm reduction rate at the bracesΔR’(%)	Plaque area per tooth RF-RF'(mm²)	White spot area for each tooth(mm²)
	1	1	T0(Baseline)	113	2	23	3	0.27	-7.73	-9.34	-2.11	1	0.004	3.73	3	1	2	4	3	1	3	107.72	57.73	40.89	3	9.04	42.6	4.08	49.7	4.96	3.76
	1	1	T0(Baseline)	113	2	23	3	0.66	-8.4	-10.6	-5.54	2	0.004	3.73	3	1	2	4	3	1	3	107.72	57.73	40.89	3	9.04	42.6	4.08	49.7	4.96	3.76
	1	1	T0(Baseline)	113	2	23	3	0.32	-10.2	-12.8	-3.23	3	0.004	3.73	3	1	2	4	3	1	3	107.72	57.73	40.89	3	9.04	42.6	4.08	49.7	4.96	3.76
	1	1	T0(Baseline)	113	2	23	3	0.42	-8.52	-9.4	-3.56	4	0.004	3.73	3	1	2	4	3	1	3	107.72	57.73	40.89	3	9.04	42.6	4.08	49.7	4.96	3.76
	1	1	T0(Baseline)	113	2	23	3	1.06	-10.1	-14.2	-10.7	5	0.004	3.73	3	1	2	4	3	1	3	107.72	57.73	40.89	3	9.04	42.6	4.08	49.7	4.96	3.76
	1	1	T0(Baseline)	113	2	23	3	0.74	-9.43	-12.5	-7.01	6	0.004	3.73	3	1	2	4	3	1	3	107.72	57.73	40.89	3	9.04	42.6	4.08	49.7	4.96	3.76
	1	1	T0(Baseline)	113	2	23	3	0.12	-7.52	-10.9	-0.92	7	0.004	3.73	3	1	2	4	3	1	3	107.72	57.73	40.89	3	9.04	42.6	4.08	49.7	4.96	3.76
	1	1	T0(Baseline)	113	2	23	3	0.05	-7.37	-8.98	-0.34	8	0.004	3.73	3	1	2	4	3	1	3	107.72	57.73	40.89	3	9.04	42.6	4.08	49.7	4.96	3.76
	1	1	T0(Baseline)	113	2	23	3	0.12	-7.32	-9.2	-0.91	9	0.004	3.73	3	1	2	4	3	1	3	107.72	57.73	40.89	3	9.04	42.6	4.08	49.7	4.96	3.76
	1	1	T0(Baseline)	112	2	23	2					1	0.004	3.73	3	1	2	4	3	1	3	107.72	57.73	40.89
	1	1	T0(Baseline)	112	2	23	2					2	0.004	3.73	3	1	2	4	3	1	3	107.72	57.73	40.89
	1	1	T0(Baseline)	112	2	23	2					3	0.004	3.73	3	1	2	4	3	1	3	107.72	57.73	40.89
	1	1	T0(Baseline)	112	2	23	2					4	0.004	3.73	3	1	2	4	3	1	3	107.72	57.73	40.89
	1	1	T0(Baseline)	112	2	23	2					5	0.004	3.73	3	1	2	4	3	1	3	107.72	57.73	40.89
	1	1	T0(Baseline)	112	2	23	2					6	0.004	3.73	3	1	2	4	3	1	3	107.72	57.73	40.89
	1	1	T0(Baseline)	112	2	23	2					7	0.004	3.73	3	1	2	4	3	1	3	107.72	57.73	40.89
	1	1	T0(Baseline)	112	2	23	2					8	0.004	3.73	3	1	2	4	3	1	3	107.72	57.73	40.89
	1	1	T0(Baseline)	112	2	23	2					9	0.004	3.73	3	1	2	4	3	1	3	107.72	57.73	40.89
	1	1	T0(Baseline)	111	2	23	1	0.15	-6.89	-7.79	-1	1	0.004	3.73	3	1	2	4	3	1	3	107.72	57.73	40.89	1	1.57	26.4	0.93	27.4	0.64	2.09
	1	1	T0(Baseline)	111	2	23	1	0.78	-7.08	-7.99	-5.52	2	0.004	3.73	3	1	2	4	3	1	3	107.72	57.73	40.89	1	1.57	26.4	0.93	27.4	0.64	2.09
	1	1	T0(Baseline)	111	2	23	1	0.06	-6.79	-8.9	-0.43	3	0.004	3.73	3	1	2	4	3	1	3	107.72	57.73	40.89	1	1.57	26.4	0.93	27.4	0.64	2.09
	1	1	T0(Baseline)	111	2	23	1	0.82	-8.2	-11.1	-6.76	4	0.004	3.73	3	1	2	4	3	1	3	107.72	57.73	40.89	1	1.57	26.4	0.93	27.4	0.64	2.09
	1	1	T0(Baseline)	111	2	23	1	0.03	-6.61	-7.53	-0.23	5	0.004	3.73	3	1	2	4	3	1	3	107.72	57.73	40.89	1	1.57	26.4	0.93	27.4	0.64	2.09
	1	1	T0(Baseline)	111	2	23	1	0.05	-9.07	-10.9	-0.46	6	0.004	3.73	3	1	2	4	3	1	3	107.72	57.73	40.89	1	1.57	26.4	0.93	27.4	0.64	2.09
	1	1	T0(Baseline)	111	2	23	1	0.18	-7.86	-12.7	-1.39	7	0.004	3.73	3	1	2	4	3	1	3	107.72	57.73	40.89	1	1.57	26.4	0.93	27.4	0.64	2.09
	1	1	T0(Baseline)	111	2	23	1	0.02	-7.64	-17.3	-0.12	8	0.004	3.73	3	1	2	4	3	1	3	107.72	57.73	40.89	1	1.57	26.4	0.93	27.4	0.64	2.09
	1	1	T0(Baseline)	111	2	23	1	0	-6.02	-6.02	-0.01	9	0.004	3.73	3	1	2	4	3	1	3	107.72	57.73	40.89	1	1.57	26.4	0.93	27.4	0.64	2.09
	1	1	T0(Baseline)	121	2	23	1	0.41	-7.99	-9.68	-3.29	1	0.004	3.73	3	1	2	4	3	1	3	107.72	57.73	40.89	1	3.6	30.8	2.73	32	0.87	2.62
	1	1	T0(Baseline)	121	2	23	1	0.87	-7.97	-11.8	-6.94	2	0.004	3.73	3	1	2	4	3	1	3	107.72	57.73	40.89	1	3.6	30.8	2.73	32	0.87	2.62
	1	1	T0(Baseline)	121	2	23	1	0.11	-6.72	-8.04	-0.71	3	0.004	3.73	3	1	2	4	3	1	3	107.72	57.73	40.89	1	3.6	30.8	2.73	32	0.87	2.62
	1	1	T0(Baseline)	121	2	23	1	0.42	-7.93	-10.2	-3.32	4	0.004	3.73	3	1	2	4	3	1	3	107.72	57.73	40.89	1	3.6	30.8	2.73	32	0.87	2.62
	1	1	T0(Baseline)	121	2	23	1	0.09	-6.82	-7.78	-0.59	5	0.004	3.73	3	1	2	4	3	1	3	107.72	57.73	40.89	1	3.6	30.8	2.73	32	0.87	2.62
	1	1	T0(Baseline)	121	2	23	1	0.34	-7.94	-9.07	-2.71	6	0.004	3.73	3	1	2	4	3	1	3	107.72	57.73	40.89	1	3.6	30.8	2.73	32	0.87	2.62
	1	1	T0(Baseline)	121	2	23	1	0.33	-7.31	-8.39	-2.43	7	0.004	3.73	3	1	2	4	3	1	3	107.72	57.73	40.89	1	3.6	30.8	2.73	32	0.87	2.62
	1	1	T0(Baseline)	121	2	23	1	0.04	-7.98	-9.59	-0.29	8	0.004	3.73	3	1	2	4	3	1	3	107.72	57.73	40.89	1	3.6	30.8	2.73	32	0.87	2.62
	1	1	T0(Baseline)	121	2	23	1	0.01	-5.8	-6.14	-0.04	9	0.004	3.73	3	1	2	4	3	1	3	107.72	57.73	40.89	1	3.6	30.8	2.73	32	0.87	2.62
	1	1	T0(Baseline)	122	2	23	2	0.02	-7.07	-7.64	-0.13	1	0.004	3.73	3	1	2	4	3	1	3	107.72	57.73	40.89	2	4.88	34.3	3.18	38.5	1.7	4.93
	1	1	T0(Baseline)	122	2	23	2	0.98	-9.47	-12.3	-9.26	2	0.004	3.73	3	1	2	4	3	1	3	107.72	57.73	40.89	2	4.88	34.3	3.18	38.5	1.7	4.93
	1	1	T0(Baseline)	122	2	23	2	0.28	-9.88	-12.6	-2.76	3	0.004	3.73	3	1	2	4	3	1	3	107.72	57.73	40.89	2	4.88	34.3	3.18	38.5	1.7	4.93
	1	1	T0(Baseline)	122	2	23	2	0.82	-12.3	-18.2	-10.1	4	0.004	3.73	3	1	2	4	3	1	3	107.72	57.73	40.89	2	4.88	34.3	3.18	38.5	1.7	4.93
	1	1	T0(Baseline)	122	2	23	2	0.19	-8.08	-10.4	-1.52	5	0.004	3.73	3	1	2	4	3	1	3	107.72	57.73	40.89	2	4.88	34.3	3.18	38.5	1.7	4.93
	1	1	T0(Baseline)	122	2	23	2	0.79	-10.1	-14.3	-7.91	6	0.004	3.73	3	1	2	4	3	1	3	107.72	57.73	40.89	2	4.88	34.3	3.18	38.5	1.7	4.93
	1	1	T0(Baseline)	122	2	23	2	0.11	-7.88	-10.1	-0.9	7	0.004	3.73	3	1	2	4	3	1	3	107.72	57.73	40.89	2	4.88	34.3	3.18	38.5	1.7	4.93
	1	1	T0(Baseline)	122	2	23	2	1.6	-11.2	-16.8	-18	8	0.004	3.73	3	1	2	4	3	1	3	107.72	57.73	40.89	2	4.88	34.3	3.18	38.5	1.7	4.93
	1	1	T0(Baseline)	122	2	23	2	0.14	-9.78	-33.1	-1.38	9	0.004	3.73	3	1	2	4	3	1	3	107.72	57.73	40.89	2	4.88	34.3	3.18	38.5	1.7	4.93
	1	1	T0(Baseline)	123	2	23	3	0.12	-8.16	-9.66	-0.98	1	0.004	3.73	3	1	2	4	3	1	3	107.72	57.73	40.89	3	7.29	34.7	4.36	39.5	2.93	6.68
	1	1	T0(Baseline)	123	2	23	3	0.73	-8.91	-11.7	-6.48	2	0.004	3.73	3	1	2	4	3	1	3	107.72	57.73	40.89	3	7.29	34.7	4.36	39.5	2.93	6.68
	1	1	T0(Baseline)	123	2	23	3	0.38	-11.3	-16.2	-4.28	3	0.004	3.73	3	1	2	4	3	1	3	107.72	57.73	40.89	3	7.29	34.7	4.36	39.5	2.93	6.68
	1	1	T0(Baseline)	123	2	23	3	0.95	-10.4	-13.6	-9.79	4	0.004	3.73	3	1	2	4	3	1	3	107.72	57.73	40.89	3	7.29	34.7	4.36	39.5	2.93	6.68
	1	1	T0(Baseline)	123	2	23	3	0.51	-10.6	-14.7	-5.38	5	0.004	3.73	3	1	2	4	3	1	3	107.72	57.73	40.89	3	7.29	34.7	4.36	39.5	2.93	6.68
	1	1	T0(Baseline)	123	2	23	3	2.08	-14.1	-22.4	-29.4	6	0.004	3.73	3	1	2	4	3	1	3	107.72	57.73	40.89	3	7.29	34.7	4.36	39.5	2.93	6.68
	1	1	T0(Baseline)	123	2	23	3	0.07	-8.51	-10.5	-0.59	7	0.004	3.73	3	1	2	4	3	1	3	107.72	57.73	40.89	3	7.29	34.7	4.36	39.5	2.93	6.68
	1	1	T0(Baseline)	123	2	23	3	1.03	-15.6	-27.6	-16.1	8	0.004	3.73	3	1	2	4	3	1	3	107.72	57.73	40.89	3	7.29	34.7	4.36	39.5	2.93	6.68
	1	1	T0(Baseline)	123	2	23	3	0.81	-14.9	-25.4	-12	9	0.004	3.73	3	1	2	4	3	1	3	107.72	57.73	40.89	3	7.29	34.7	4.36	39.5	2.93	6.68
	1	1	T0(Baseline)	133	2	23	3	0.05	-9.08	-19.2	-0.43	1	0.004	3.73	3	1	2	4	3	1	3	107.72	57.73	40.89	3	16.4	43.2	7.32	56.3	9.08	3.93
	1	1	T0(Baseline)	133	2	23	3	1.88	-12	-17.4	-22.5	2	0.004	3.73	3	1	2	4	3	1	3	107.72	57.73	40.89	3	16.4	43.2	7.32	56.3	9.08	3.93
	1	1	T0(Baseline)	133	2	23	3	0.03	-7	-9.05	-0.23	3	0.004	3.73	3	1	2	4	3	1	3	107.72	57.73	40.89	3	16.4	43.2	7.32	56.3	9.08	3.93
	1	1	T0(Baseline)	133	2	23	3	0.35	-8.58	-10.4	-3.02	4	0.004	3.73	3	1	2	4	3	1	3	107.72	57.73	40.89	3	16.4	43.2	7.32	56.3	9.08	3.93
	1	1	T0(Baseline)	133	2	23	3	0.02	-6.22	-6.93	-0.15	5	0.004	3.73	3	1	2	4	3	1	3	107.72	57.73	40.89	3	16.4	43.2	7.32	56.3	9.08	3.93
	1	1	T0(Baseline)	133	2	23	3	0.6	-8.6	-10.3	-5.15	6	0.004	3.73	3	1	2	4	3	1	3	107.72	57.73	40.89	3	16.4	43.2	7.32	56.3	9.08	3.93
	1	1	T0(Baseline)	133	2	23	3	0.08	-7.19	-10.8	-0.56	7	0.004	3.73	3	1	2	4	3	1	3	107.72	57.73	40.89	3	16.4	43.2	7.32	56.3	9.08	3.93
	1	1	T0(Baseline)	133	2	23	3	0.59	-8.04	-10.2	-4.76	8	0.004	3.73	3	1	2	4	3	1	3	107.72	57.73	40.89	3	16.4	43.2	7.32	56.3	9.08	3.93
	1	1	T0(Baseline)	133	2	23	3	0.33	-10.4	-14.3	-3.43	9	0.004	3.73	3	1	2	4	3	1	3	107.72	57.73	40.89	3	16.4	43.2	7.32	56.3	9.08	3.93
	1	1	T0(Baseline)	132	2	23	2	0.03	-6.87	-9.43	-0.2	1	0.004	3.73	3	1	2	4	3	1	3	107.72	57.73	40.89	2	4.49	36.6	2.85	42.6	1.64	2.49
	1	1	T0(Baseline)	132	2	23	2	0.77	-7.33	-8.74	-5.65	2	0.004	3.73	3	1	2	4	3	1	3	107.72	57.73	40.89	2	4.49	36.6	2.85	42.6	1.64	2.49
	1	1	T0(Baseline)	132	2	23	2	0.15	-7.42	-9.22	-1.1	3	0.004	3.73	3	1	2	4	3	1	3	107.72	57.73	40.89	2	4.49	36.6	2.85	42.6	1.64	2.49
	1	1	T0(Baseline)	132	2	23	2	0.92	-13.9	-23.5	-12.9	4	0.004	3.73	3	1	2	4	3	1	3	107.72	57.73	40.89	2	4.49	36.6	2.85	42.6	1.64	2.49
	1	1	T0(Baseline)	132	2	23	2	0.08	-7.28	-8.33	-0.57	5	0.004	3.73	3	1	2	4	3	1	3	107.72	57.73	40.89	2	4.49	36.6	2.85	42.6	1.64	2.49
	1	1	T0(Baseline)	132	2	23	2	0.27	-8.27	-10.2	-2.26	6	0.004	3.73	3	1	2	4	3	1	3	107.72	57.73	40.89	2	4.49	36.6	2.85	42.6	1.64	2.49
	1	1	T0(Baseline)	132	2	23	2	0.09	-7.7	-8.91	-0.72	7	0.004	3.73	3	1	2	4	3	1	3	107.72	57.73	40.89	2	4.49	36.6	2.85	42.6	1.64	2.49
	1	1	T0(Baseline)	132	2	23	2	0.13	-7.4	-8.98	-0.99	8	0.004	3.73	3	1	2	4	3	1	3	107.72	57.73	40.89	2	4.49	36.6	2.85	42.6	1.64	2.49
	1	1	T0(Baseline)	132	2	23	2	0.05	-8.15	-8.82	-0.37	9	0.004	3.73	3	1	2	4	3	1	3	107.72	57.73	40.89	2	4.49	36.6	2.85	42.6	1.64	2.49
	1	1	T0(Baseline)	131	2	23	1	0.07	-7.99	-11.8	-0.59	1	0.004	3.73	3	1	2	4	3	1	3	107.72	57.73	40.89	1	8.95	31.3	3.86	36.5	5.09	2.95
	1	1	T0(Baseline)	131	2	23	1	0.47	-7.55	-8.76	-3.57	2	0.004	3.73	3	1	2	4	3	1	3	107.72	57.73	40.89	1	8.95	31.3	3.86	36.5	5.09	2.95
	1	1	T0(Baseline)	131	2	23	1	0.06	-7.37	-8.37	-0.42	3	0.004	3.73	3	1	2	4	3	1	3	107.72	57.73	40.89	1	8.95	31.3	3.86	36.5	5.09	2.95
	1	1	T0(Baseline)	131	2	23	1	0.75	-10.4	-13.1	-7.75	4	0.004	3.73	3	1	2	4	3	1	3	107.72	57.73	40.89	1	8.95	31.3	3.86	36.5	5.09	2.95
	1	1	T0(Baseline)	131	2	23	1	1.02	-8.7	-12.8	-8.88	5	0.004	3.73	3	1	2	4	3	1	3	107.72	57.73	40.89	1	8.95	31.3	3.86	36.5	5.09	2.95
	1	1	T0(Baseline)	131	2	23	1	0.45	-7.78	-9.59	-3.49	6	0.004	3.73	3	1	2	4	3	1	3	107.72	57.73	40.89	1	8.95	31.3	3.86	36.5	5.09	2.95
	1	1	T0(Baseline)	131	2	23	1	0.08	-7.48	-9.8	-0.62	7	0.004	3.73	3	1	2	4	3	1	3	107.72	57.73	40.89	1	8.95	31.3	3.86	36.5	5.09	2.95
	1	1	T0(Baseline)	131	2	23	1	0.01	-7.9	-10.3	-0.06	8	0.004	3.73	3	1	2	4	3	1	3	107.72	57.73	40.89	1	8.95	31.3	3.86	36.5	5.09	2.95
	1	1	T0(Baseline)	131	2	23	1	0.04	-7.43	-8.81	-0.31	9	0.004	3.73	3	1	2	4	3	1	3	107.72	57.73	40.89	1	8.95	31.3	3.86	36.5	5.09	2.95
	1	1	T0(Baseline)	141	2	23	1	0.42	-8.86	-30.2	-3.76	1	0.004	3.73	3	1	2	4	3	1	3	107.72	57.73	40.89	1	18.8	36	6.94	42.6	11.86	3.27
	1	1	T0(Baseline)	141	2	23	1	0.29	-13.8	-36	-3.96	2	0.004	3.73	3	1	2	4	3	1	3	107.72	57.73	40.89	1	18.8	36	6.94	42.6	11.86	3.27
	1	1	T0(Baseline)	141	2	23	1	0.13	-7.24	-8.35	-0.95	3	0.004	3.73	3	1	2	4	3	1	3	107.72	57.73	40.89	1	18.8	36	6.94	42.6	11.86	3.27
	1	1	T0(Baseline)	141	2	23	1	0.52	-9.42	-13	-4.93	4	0.004	3.73	3	1	2	4	3	1	3	107.72	57.73	40.89	1	18.8	36	6.94	42.6	11.86	3.27
	1	1	T0(Baseline)	141	2	23	1	0.03	-7.12	-10.4	-0.19	5	0.004	3.73	3	1	2	4	3	1	3	107.72	57.73	40.89	1	18.8	36	6.94	42.6	11.86	3.27
	1	1	T0(Baseline)	141	2	23	1	1.71	-14.8	-22.5	-25.7	6	0.004	3.73	3	1	2	4	3	1	3	107.72	57.73	40.89	1	18.8	36	6.94	42.6	11.86	3.27
	1	1	T0(Baseline)	141	2	23	1	0.05	-6.88	-8.01	-0.36	7	0.004	3.73	3	1	2	4	3	1	3	107.72	57.73	40.89	1	18.8	36	6.94	42.6	11.86	3.27
	1	1	T0(Baseline)	141	2	23	1	0.07	-7.44	-10.6	-0.53	8	0.004	3.73	3	1	2	4	3	1	3	107.72	57.73	40.89	1	18.8	36	6.94	42.6	11.86	3.27
	1	1	T0(Baseline)	141	2	23	1	0.05	-7.7	-8.54	-0.36	9	0.004	3.73	3	1	2	4	3	1	3	107.72	57.73	40.89	1	18.8	36	6.94	42.6	11.86	3.27
	1	1	T0(Baseline)	142	2	23	2	0.31	-8.91	-29.8	-2.78	1	0.004	3.73	3	1	2	4	3	1	3	107.72	57.73	40.89	2	12.9	33.2	5.17	40.6	7.73	5.59
	1	1	T0(Baseline)	142	2	23	2	2.69	-10.6	-16.7	-28.4	2	0.004	3.73	3	1	2	4	3	1	3	107.72	57.73	40.89	2	12.9	33.2	5.17	40.6	7.73	5.59
	1	1	T0(Baseline)	142	2	23	2	0.19	-7.19	-10.3	-1.35	3	0.004	3.73	3	1	2	4	3	1	3	107.72	57.73	40.89	2	12.9	33.2	5.17	40.6	7.73	5.59
	1	1	T0(Baseline)	142	2	23	2	0.1	-6.68	-8.91	-0.69	4	0.004	3.73	3	1	2	4	3	1	3	107.72	57.73	40.89	2	12.9	33.2	5.17	40.6	7.73	5.59
	1	1	T0(Baseline)	142	2	23	2	0.19	-7.21	-9.84	-1.4	5	0.004	3.73	3	1	2	4	3	1	3	107.72	57.73	40.89	2	12.9	33.2	5.17	40.6	7.73	5.59
	1	1	T0(Baseline)	142	2	23	2	1.7	-13.6	-21.2	-23.2	6	0.004	3.73	3	1	2	4	3	1	3	107.72	57.73	40.89	2	12.9	33.2	5.17	40.6	7.73	5.59
	1	1	T0(Baseline)	142	2	23	2	0.04	-7.05	-9.68	-0.28	7	0.004	3.73	3	1	2	4	3	1	3	107.72	57.73	40.89	2	12.9	33.2	5.17	40.6	7.73	5.59
	1	1	T0(Baseline)	142	2	23	2	0.18	-7.53	-11.5	-1.39	8	0.004	3.73	3	1	2	4	3	1	3	107.72	57.73	40.89	2	12.9	33.2	5.17	40.6	7.73	5.59
	1	1	T0(Baseline)	142	2	23	2	0.19	-8.27	-10.5	-1.55	9	0.004	3.73	3	1	2	4	3	1	3	107.72	57.73	40.89	2	12.9	33.2	5.17	40.6	7.73	5.59
	1	1	T0(Baseline)	143	2	23	3	0.05	-7.64	-10.6	-0.38	1	0.004	3.73	3	1	2	4	3	1	3	107.72	57.73	40.89	3	19.8	40.1	8.57	54.4	11.23	2.58
	1	1	T0(Baseline)	143	2	23	3	1.15	-8.65	-13	-9.94	2	0.004	3.73	3	1	2	4	3	1	3	107.72	57.73	40.89	3	19.8	40.1	8.57	54.4	11.23	2.58
	1	1	T0(Baseline)	143	2	23	3	0.07	-8.67	-15.1	-0.65	3	0.004	3.73	3	1	2	4	3	1	3	107.72	57.73	40.89	3	19.8	40.1	8.57	54.4	11.23	2.58
	1	1	T0(Baseline)	143	2	23	3	0.58	-8.24	-10.9	-4.76	4	0.004	3.73	3	1	2	4	3	1	3	107.72	57.73	40.89	3	19.8	40.1	8.57	54.4	11.23	2.58
	1	1	T0(Baseline)	143	2	23	3	0.08	-6.29	-7.83	-0.52	5	0.004	3.73	3	1	2	4	3	1	3	107.72	57.73	40.89	3	19.8	40.1	8.57	54.4	11.23	2.58
	1	1	T0(Baseline)	143	2	23	3	0.31	-8.35	-10.6	-2.59	6	0.004	3.73	3	1	2	4	3	1	3	107.72	57.73	40.89	3	19.8	40.1	8.57	54.4	11.23	2.58
	1	1	T0(Baseline)	143	2	23	3	0.23	-7.55	-8.4	-1.74	7	0.004	3.73	3	1	2	4	3	1	3	107.72	57.73	40.89	3	19.8	40.1	8.57	54.4	11.23	2.58
	1	1	T0(Baseline)	143	2	23	3	0.01	-6.26	-7.35	-0.06	8	0.004	3.73	3	1	2	4	3	1	3	107.72	57.73	40.89	3	19.8	40.1	8.57	54.4	11.23	2.58
	1	1	T0(Baseline)	143	2	23	3	0.1	-13.3	-25.1	-1.32	9	0.004	3.73	3	1	2	4	3	1	3	107.72	57.73	40.89	3	19.8	40.1	8.57	54.4	11.23	2.58
	14	1	T0(Baseline)	1413	2	16	3	0.1	-7.91	-11.8	-0.78	1	0.012	4.22	3	1	2	2	2	2	3	71.73	57.09	17.26	3	6.84	27.1	1.25	26	5.59	3.18
	14	1	T0(Baseline)	1413	2	16	3	0.3	-8.12	-12.8	-2.44	2	0.012	4.22	3	1	2	2	2	2	3	71.73	57.09	17.26	3	6.84	27.1	1.25	26	5.59	3.18
	14	1	T0(Baseline)	1413	2	16	3	0.39	-10	-19.6	-3.93	3	0.012	4.22	3	1	2	2	2	2	3	71.73	57.09	17.26	3	6.84	27.1	1.25	26	5.59	3.18
	14	1	T0(Baseline)	1413	2	16	3	0.14	-7.38	-9.12	-1.01	4	0.012	4.22	3	1	2	2	2	2	3	71.73	57.09	17.26	3	6.84	27.1	1.25	26	5.59	3.18
	14	1	T0(Baseline)	1413	2	16	3	0.03	-6.56	-10.4	-0.23	5	0.012	4.22	3	1	2	2	2	2	3	71.73	57.09	17.26	3	6.84	27.1	1.25	26	5.59	3.18
	14	1	T0(Baseline)	1413	2	16	3	1.58	-8.67	-22.8	-13.7	6	0.012	4.22	3	1	2	2	2	2	3	71.73	57.09	17.26	3	6.84	27.1	1.25	26	5.59	3.18
	14	1	T0(Baseline)	1413	2	16	3	0.29	-7.78	-12.6	-2.26	7	0.012	4.22	3	1	2	2	2	2	3	71.73	57.09	17.26	3	6.84	27.1	1.25	26	5.59	3.18
	14	1	T0(Baseline)	1413	2	16	3	0.08	-7.31	-10.2	-0.61	8	0.012	4.22	3	1	2	2	2	2	3	71.73	57.09	17.26	3	6.84	27.1	1.25	26	5.59	3.18
	14	1	T0(Baseline)	1413	2	16	3	0.27	-7.52	-8.42	-2.04	9	0.012	4.22	3	1	2	2	2	2	3	71.73	57.09	17.26	3	6.84	27.1	1.25	26	5.59	3.18
	14	1	T0(Baseline)	1412	2	16	2					1	0.012	4.22	3	1	2	2	2	2	3	71.73	57.09	17.26	2
	14	1	T0(Baseline)	1412	2	16	2					2	0.012	4.22	3	1	2	2	2	2	3	71.73	57.09	17.26	2
	14	1	T0(Baseline)	1412	2	16	2					3	0.012	4.22	3	1	2	2	2	2	3	71.73	57.09	17.26	2
	14	1	T0(Baseline)	1412	2	16	2					4	0.012	4.22	3	1	2	2	2	2	3	71.73	57.09	17.26	2
	14	1	T0(Baseline)	1412	2	16	2					5	0.012	4.22	3	1	2	2	2	2	3	71.73	57.09	17.26	2
	14	1	T0(Baseline)	1412	2	16	2					6	0.012	4.22	3	1	2	2	2	2	3	71.73	57.09	17.26	2
	14	1	T0(Baseline)	1412	2	16	2					7	0.012	4.22	3	1	2	2	2	2	3	71.73	57.09	17.26	2
	14	1	T0(Baseline)	1412	2	16	2					8	0.012	4.22	3	1	2	2	2	2	3	71.73	57.09	17.26	2
	14	1	T0(Baseline)	1412	2	16	2					9	0.012	4.22	3	1	2	2	2	2	3	71.73	57.09	17.26	2
	14	1	T0(Baseline)	1411	2	16	1					1	0.012	4.22	3	1	2	2	2	2	3	71.73	57.09	17.26	1
	14	1	T0(Baseline)	1411	2	16	1					2	0.012	4.22	3	1	2	2	2	2	3	71.73	57.09	17.26	1
	14	1	T0(Baseline)	1411	2	16	1					3	0.012	4.22	3	1	2	2	2	2	3	71.73	57.09	17.26	1
	14	1	T0(Baseline)	1411	2	16	1					4	0.012	4.22	3	1	2	2	2	2	3	71.73	57.09	17.26	1
	14	1	T0(Baseline)	1411	2	16	1					5	0.012	4.22	3	1	2	2	2	2	3	71.73	57.09	17.26	1
	14	1	T0(Baseline)	1411	2	16	1					6	0.012	4.22	3	1	2	2	2	2	3	71.73	57.09	17.26	1
	14	1	T0(Baseline)	1411	2	16	1					7	0.012	4.22	3	1	2	2	2	2	3	71.73	57.09	17.26	1
	14	1	T0(Baseline)	1411	2	16	1					8	0.012	4.22	3	1	2	2	2	2	3	71.73	57.09	17.26	1
	14	1	T0(Baseline)	1411	2	16	1					9	0.012	4.22	3	1	2	2	2	2	3	71.73	57.09	17.26	1
	14	1	T0(Baseline)	1421	2	16	1					1	0.012	4.22	3	1	2	2	2	2	3	71.73	57.09	17.26	1
	14	1	T0(Baseline)	1421	2	16	1					2	0.012	4.22	3	1	2	2	2	2	3	71.73	57.09	17.26	1
	14	1	T0(Baseline)	1421	2	16	1					3	0.012	4.22	3	1	2	2	2	2	3	71.73	57.09	17.26	1
	14	1	T0(Baseline)	1421	2	16	1					4	0.012	4.22	3	1	2	2	2	2	3	71.73	57.09	17.26	1
	14	1	T0(Baseline)	1421	2	16	1					5	0.012	4.22	3	1	2	2	2	2	3	71.73	57.09	17.26	1
	14	1	T0(Baseline)	1421	2	16	1					6	0.012	4.22	3	1	2	2	2	2	3	71.73	57.09	17.26	1
	14	1	T0(Baseline)	1421	2	16	1					7	0.012	4.22	3	1	2	2	2	2	3	71.73	57.09	17.26	1
	14	1	T0(Baseline)	1421	2	16	1					8	0.012	4.22	3	1	2	2	2	2	3	71.73	57.09	17.26	1
	14	1	T0(Baseline)	1421	2	16	1					9	0.012	4.22	3	1	2	2	2	2	3	71.73	57.09	17.26	1
	14	1	T0(Baseline)	1422	2	16	2					1	0.012	4.22	3	1	2	2	2	2	3	71.73	57.09	17.26	2
	14	1	T0(Baseline)	1422	2	16	2					2	0.012	4.22	3	1	2	2	2	2	3	71.73	57.09	17.26	2
	14	1	T0(Baseline)	1422	2	16	2					3	0.012	4.22	3	1	2	2	2	2	3	71.73	57.09	17.26	2
	14	1	T0(Baseline)	1422	2	16	2					4	0.012	4.22	3	1	2	2	2	2	3	71.73	57.09	17.26	2
	14	1	T0(Baseline)	1422	2	16	2					5	0.012	4.22	3	1	2	2	2	2	3	71.73	57.09	17.26	2
	14	1	T0(Baseline)	1422	2	16	2					6	0.012	4.22	3	1	2	2	2	2	3	71.73	57.09	17.26	2
	14	1	T0(Baseline)	1422	2	16	2					7	0.012	4.22	3	1	2	2	2	2	3	71.73	57.09	17.26	2
	14	1	T0(Baseline)	1422	2	16	2					8	0.012	4.22	3	1	2	2	2	2	3	71.73	57.09	17.26	2
	14	1	T0(Baseline)	1422	2	16	2					9	0.012	4.22	3	1	2	2	2	2	3	71.73	57.09	17.26	2
	14	1	T0(Baseline)	1423	2	16	3	0.12	-7.38	-8.83	-0.86	1	0.012	4.22	3	1	2	2	2	2	3	71.73	57.09	17.26	3	7.2	28.7	1.05	27.6	6.15	3.33
	14	1	T0(Baseline)	1423	2	16	3	0.54	-8.52	-23.8	-4.63	2	0.012	4.22	3	1	2	2	2	2	3	71.73	57.09	17.26	3	7.2	28.7	1.05	27.6	6.15	3.33
	14	1	T0(Baseline)	1423	2	16	3	0.06	-8.29	-10.5	-0.49	3	0.012	4.22	3	1	2	2	2	2	3	71.73	57.09	17.26	3	7.2	28.7	1.05	27.6	6.15	3.33
	14	1	T0(Baseline)	1423	2	16	3	0.6	-8.08	-10.2	-4.82	4	0.012	4.22	3	1	2	2	2	2	3	71.73	57.09	17.26	3	7.2	28.7	1.05	27.6	6.15	3.33
	14	1	T0(Baseline)	1423	2	16	3	0.15	-6.85	-8.51	-1.05	5	0.012	4.22	3	1	2	2	2	2	3	71.73	57.09	17.26	3	7.2	28.7	1.05	27.6	6.15	3.33
	14	1	T0(Baseline)	1423	2	16	3	0.67	-8.92	-11.4	-5.95	6	0.012	4.22	3	1	2	2	2	2	3	71.73	57.09	17.26	3	7.2	28.7	1.05	27.6	6.15	3.33
	14	1	T0(Baseline)	1423	2	16	3	0.18	-7.61	-10.4	-1.35	7	0.012	4.22	3	1	2	2	2	2	3	71.73	57.09	17.26	3	7.2	28.7	1.05	27.6	6.15	3.33
	14	1	T0(Baseline)	1423	2	16	3	0.08	-6.79	-10.6	-0.55	8	0.012	4.22	3	1	2	2	2	2	3	71.73	57.09	17.26	3	7.2	28.7	1.05	27.6	6.15	3.33
	14	1	T0(Baseline)	1423	2	16	3	0.93	-8.59	-33.86	-7.96	9	0.012	4.22	3	1	2	2	2	2	3	71.73	57.09	17.26	3	7.2	28.7	1.05	27.6	6.15	3.33
	14	1	T0(Baseline)	1433	2	16	3	0.15	-8.23	-9.08	-1.23	1	0.012	4.22	3	1	2	2	2	2	3	71.73	57.09	17.26	3	15.7	28.5	3.32	29.5	12.38	2.81
	14	1	T0(Baseline)	1433	2	16	3	1.36	-9.57	-13.7	-13	2	0.012	4.22	3	1	2	2	2	2	3	71.73	57.09	17.26	3	15.7	28.5	3.32	29.5	12.38	2.81
	14	1	T0(Baseline)	1433	2	16	3	0.17	-10.6	-36.6	-1.78	3	0.012	4.22	3	1	2	2	2	2	3	71.73	57.09	17.26	3	15.7	28.5	3.32	29.5	12.38	2.81
	14	1	T0(Baseline)	1433	2	16	3	0.62	-7.9	-13.3	-4.92	4	0.012	4.22	3	1	2	2	2	2	3	71.73	57.09	17.26	3	15.7	28.5	3.32	29.5	12.38	2.81
	14	1	T0(Baseline)	1433	2	16	3	0.04	-6.81	-7.89	-0.27	5	0.012	4.22	3	1	2	2	2	2	3	71.73	57.09	17.26	3	15.7	28.5	3.32	29.5	12.38	2.81
	14	1	T0(Baseline)	1433	2	16	3	0.14	-7.44	-17.7	-1.07	6	0.012	4.22	3	1	2	2	2	2	3	71.73	57.09	17.26	3	15.7	28.5	3.32	29.5	12.38	2.81
	14	1	T0(Baseline)	1433	2	16	3	0.18	-7.3	-9.85	-1.28	7	0.012	4.22	3	1	2	2	2	2	3	71.73	57.09	17.26	3	15.7	28.5	3.32	29.5	12.38	2.81
	14	1	T0(Baseline)	1433	2	16	3	0.09	-7.14	-10.1	-0.67	8	0.012	4.22	3	1	2	2	2	2	3	71.73	57.09	17.26	3	15.7	28.5	3.32	29.5	12.38	2.81
	14	1	T0(Baseline)	1433	2	16	3	0.06	-7.59	-9.37	-0.42	9	0.012	4.22	3	1	2	2	2	2	3	71.73	57.09	17.26	3	15.7	28.5	3.32	29.5	12.38	2.81
	14	1	T0(Baseline)	1432	2	16	2	0.08	-8.09	-18.4	-0.62	1	0.012	4.22	3	1	2	2	2	2	3	71.73	57.09	17.26	2	5.05	25.9	1.18	26.7	3.87	2.22
	14	1	T0(Baseline)	1432	2	16	2	0.94	-8.45	-12.7	-7.92	2	0.012	4.22	3	1	2	2	2	2	3	71.73	57.09	17.26	2	5.05	25.9	1.18	26.7	3.87	2.22
	14	1	T0(Baseline)	1432	2	16	2	0.07	-14	-33.8	-0.95	3	0.012	4.22	3	1	2	2	2	2	3	71.73	57.09	17.26	2	5.05	25.9	1.18	26.7	3.87	2.22
	14	1	T0(Baseline)	1432	2	16	2	0	-5.88	-5.88	-0.02	4	0.012	4.22	3	1	2	2	2	2	3	71.73	57.09	17.26	2	5.05	25.9	1.18	26.7	3.87	2.22
	14	1	T0(Baseline)	1432	2	16	2	0.84	-8.15	-10.3	-6.88	5	0.012	4.22	3	1	2	2	2	2	3	71.73	57.09	17.26	2	5.05	25.9	1.18	26.7	3.87	2.22
	14	1	T0(Baseline)	1432	2	16	2	0.07	-6.87	-9.23	-0.46	6	0.012	4.22	3	1	2	2	2	2	3	71.73	57.09	17.26	2	5.05	25.9	1.18	26.7	3.87	2.22
	14	1	T0(Baseline)	1432	2	16	2	0.1	-7.24	-9.19	-0.71	7	0.012	4.22	3	1	2	2	2	2	3	71.73	57.09	17.26	2	5.05	25.9	1.18	26.7	3.87	2.22
	14	1	T0(Baseline)	1432	2	16	2	0.03	-6.84	-13.3	-0.2	8	0.012	4.22	3	1	2	2	2	2	3	71.73	57.09	17.26	2	5.05	25.9	1.18	26.7	3.87	2.22
	14	1	T0(Baseline)	1432	2	16	2	0.09	-7.08	-10.8	-0.67	9	0.012	4.22	3	1	2	2	2	2	3	71.73	57.09	17.26	2	5.05	25.9	1.18	26.7	3.87	2.22
	14	1	T0(Baseline)	1431	2	16	1	0.06	-11.4	-33.5	-0.71	1	0.012	4.22	3	1	2	2	2	2	3	71.73	57.09	17.26	1	7.13	29.1	2.11	36	5.02	1.31
	14	1	T0(Baseline)	1431	2	16	1	0.71	-7.6	-9.05	-5.42	2	0.012	4.22	3	1	2	2	2	2	3	71.73	57.09	17.26	1	7.13	29.1	2.11	36	5.02	1.31
	14	1	T0(Baseline)	1431	2	16	1	0.07	-7.06	-9.07	-0.52	3	0.012	4.22	3	1	2	2	2	2	3	71.73	57.09	17.26	1	7.13	29.1	2.11	36	5.02	1.31
	14	1	T0(Baseline)	1431	2	16	1	0.09	-6.62	-7.53	-0.6	4	0.012	4.22	3	1	2	2	2	2	3	71.73	57.09	17.26	1	7.13	29.1	2.11	36	5.02	1.31
	14	1	T0(Baseline)	1431	2	16	1	0	-6.95	-8.26	-0.02	5	0.012	4.22	3	1	2	2	2	2	3	71.73	57.09	17.26	1	7.13	29.1	2.11	36	5.02	1.31
	14	1	T0(Baseline)	1431	2	16	1	0.3	-7.29	-8.8	-2.22	6	0.012	4.22	3	1	2	2	2	2	3	71.73	57.09	17.26	1	7.13	29.1	2.11	36	5.02	1.31
	14	1	T0(Baseline)	1431	2	16	1	0.04	-6.52	-9.4	-0.23	7	0.012	4.22	3	1	2	2	2	2	3	71.73	57.09	17.26	1	7.13	29.1	2.11	36	5.02	1.31
	14	1	T0(Baseline)	1431	2	16	1	0.02	-6.52	-8.89	-0.01	8	0.012	4.22	3	1	2	2	2	2	3	71.73	57.09	17.26	1	7.13	29.1	2.11	36	5.02	1.31
	14	1	T0(Baseline)	1431	2	16	1	0.02	-6.7	-10.2	-0.16	9	0.012	4.22	3	1	2	2	2	2	3	71.73	57.09	17.26	1	7.13	29.1	2.11	36	5.02	1.31
	14	1	T0(Baseline)	1441	2	16	1	0.16	-7.03	-8.22	-1.12	1	0.012	4.22	3	1	2	2	2	2	3	71.73	57.09	17.26	1	6.43	27.1	1.82	29.5	4.61	1.73
	14	1	T0(Baseline)	1441	2	16	1	0.63	-8.24	-11	-5.15	2	0.012	4.22	3	1	2	2	2	2	3	71.73	57.09	17.26	1	6.43	27.1	1.82	29.5	4.61	1.73
	14	1	T0(Baseline)	1441	2	16	1	0.18	-8.87	-10.7	-1.6	3	0.012	4.22	3	1	2	2	2	2	3	71.73	57.09	17.26	1	6.43	27.1	1.82	29.5	4.61	1.73
	14	1	T0(Baseline)	1441	2	16	1	0.11	-6.77	-6.97	-0.74	4	0.012	4.22	3	1	2	2	2	2	3	71.73	57.09	17.26	1	6.43	27.1	1.82	29.5	4.61	1.73
	14	1	T0(Baseline)	1441	2	16	1	0.06	-6.66	-7.01	-0.38	5	0.012	4.22	3	1	2	2	2	2	3	71.73	57.09	17.26	1	6.43	27.1	1.82	29.5	4.61	1.73
	14	1	T0(Baseline)	1441	2	16	1	0.42	-7.77	-9.35	-3.25	6	0.012	4.22	3	1	2	2	2	2	3	71.73	57.09	17.26	1	6.43	27.1	1.82	29.5	4.61	1.73
	14	1	T0(Baseline)	1441	2	16	1	0.02	-6.89	-7.74	-0.15	7	0.012	4.22	3	1	2	2	2	2	3	71.73	57.09	17.26	1	6.43	27.1	1.82	29.5	4.61	1.73
	14	1	T0(Baseline)	1441	2	16	1	0.13	-7.2	-9.02	-0.92	8	0.012	4.22	3	1	2	2	2	2	3	71.73	57.09	17.26	1	6.43	27.1	1.82	29.5	4.61	1.73
	14	1	T0(Baseline)	1441	2	16	1	0.02	-6.69	-7.27	-0.14	9	0.012	4.22	3	1	2	2	2	2	3	71.73	57.09	17.26	1	6.43	27.1	1.82	29.5	4.61	1.73
	14	1	T0(Baseline)	1442	2	16	2	0.08	-11.8	-37.2	-0.92	1	0.012	4.22	3	1	2	2	2	2	3	71.73	57.09	17.26	2	9.48	27.2	2.08	26.9	7.4	1.03
	14	1	T0(Baseline)	1442	2	16	2	0.31	-6.96	-10.5	-2.15	2	0.012	4.22	3	1	2	2	2	2	3	71.73	57.09	17.26	2	9.48	27.2	2.08	26.9	7.4	1.03
	14	1	T0(Baseline)	1442	2	16	2	0.08	-6.98	-8.15	-0.59	3	0.012	4.22	3	1	2	2	2	2	3	71.73	57.09	17.26	2	9.48	27.2	2.08	26.9	7.4	1.03
	14	1	T0(Baseline)	1442	2	16	2	0.13	-6.8	-8.14	-0.9	4	0.012	4.22	3	1	2	2	2	2	3	71.73	57.09	17.26	2	9.48	27.2	2.08	26.9	7.4	1.03
	14	1	T0(Baseline)	1442	2	16	2	0.04	-8.13	-9.19	-0.36	5	0.012	4.22	3	1	2	2	2	2	3	71.73	57.09	17.26	2	9.48	27.2	2.08	26.9	7.4	1.03
	14	1	T0(Baseline)	1442	2	16	2	0.2	-6.75	-9.82	-1.38	6	0.012	4.22	3	1	2	2	2	2	3	71.73	57.09	17.26	2	9.48	27.2	2.08	26.9	7.4	1.03
	14	1	T0(Baseline)	1442	2	16	2	0.03	-7.08	-8.64	-0.23	7	0.012	4.22	3	1	2	2	2	2	3	71.73	57.09	17.26	2	9.48	27.2	2.08	26.9	7.4	1.03
	14	1	T0(Baseline)	1442	2	16	2	0.11	-6.96	-12	-0.76	8	0.012	4.22	3	1	2	2	2	2	3	71.73	57.09	17.26	2	9.48	27.2	2.08	26.9	7.4	1.03
	14	1	T0(Baseline)	1442	2	16	2	0.05	-8.01	-15.1	-0.41	9	0.012	4.22	3	1	2	2	2	2	3	71.73	57.09	17.26	2	9.48	27.2	2.08	26.9	7.4	1.03
	14	1	T0(Baseline)	1443	2	16	3	0.21	-9.03	-12.2	-1.87	1	0.012	4.22	3	1	2	2	2	2	3	71.73	57.09	17.26	3	13.9	30.7	1.83	29.2	12.07	1.65
	14	1	T0(Baseline)	1443	2	16	3	0.08	-7.44	-9.52	-0.61	2	0.012	4.22	3	1	2	2	2	2	3	71.73	57.09	17.26	3	13.9	30.7	1.83	29.2	12.07	1.65
	14	1	T0(Baseline)	1443	2	16	3	0.01	-7.61	-8.7	-0.08	3	0.012	4.22	3	1	2	2	2	2	3	71.73	57.09	17.26	3	13.9	30.7	1.83	29.2	12.07	1.65
	14	1	T0(Baseline)	1443	2	16	3	1.14	-8.47	-10.6	-9.66	4	0.012	4.22	3	1	2	2	2	2	3	71.73	57.09	17.26	3	13.9	30.7	1.83	29.2	12.07	1.65
	14	1	T0(Baseline)	1443	2	16	3	0.02	-6.46	-6.85	-0.11	5	0.012	4.22	3	1	2	2	2	2	3	71.73	57.09	17.26	3	13.9	30.7	1.83	29.2	12.07	1.65
	14	1	T0(Baseline)	1443	2	16	3	0.02	-18.4	-30.2	-0.37	6	0.012	4.22	3	1	2	2	2	2	3	71.73	57.09	17.26	3	13.9	30.7	1.83	29.2	12.07	1.65
	14	1	T0(Baseline)	1443	2	16	3	0.11	-6.94	-8.62	-0.77	7	0.012	4.22	3	1	2	2	2	2	3	71.73	57.09	17.26	3	13.9	30.7	1.83	29.2	12.07	1.65
	14	1	T0(Baseline)	1443	2	16	3	0.03	-6.48	-9.86	-0.22	8	0.012	4.22	3	1	2	2	2	2	3	71.73	57.09	17.26	3	13.9	30.7	1.83	29.2	12.07	1.65
	14	1	T0(Baseline)	1443	2	16	3	0.03	-25.4	-39.7	-0.69	9	0.012	4.22	3	1	2	2	2	2	3	71.73	57.09	17.26	3	13.9	30.7	1.83	29.2	12.07	1.65
	12	1	T0(Baseline)	1213	2	23	3	0.05	-8.97	-19.3	-0.44	1	0.004	3.97	1	1	2	4	2	2	3	81.79	49.15	15.7	3	11.8	28.8	4.26	30.4	7.54	1.48
	12	1	T0(Baseline)	1213	2	23	3	0.05	-7.37	-10.1	-0.37	2	0.004	3.97	1	1	2	4	2	2	3	81.79	49.15	15.7	3	11.8	28.8	4.26	30.4	7.54	1.48
	12	1	T0(Baseline)	1213	2	23	3	0.03	-14.6	-28.6	-0.48	3	0.004	3.97	1	1	2	4	2	2	3	81.79	49.15	15.7	3	11.8	28.8	4.26	30.4	7.54	1.48
	12	1	T0(Baseline)	1213	2	23	3	0.45	-7.63	-11.1	-3.4	4	0.004	3.97	1	1	2	4	2	2	3	81.79	49.15	15.7	3	11.8	28.8	4.26	30.4	7.54	1.48
	12	1	T0(Baseline)	1213	2	23	3	0.02	-7.78	-12.1	-0.19	5	0.004	3.97	1	1	2	4	2	2	3	81.79	49.15	15.7	3	11.8	28.8	4.26	30.4	7.54	1.48
	12	1	T0(Baseline)	1213	2	23	3	0.12	-8.76	-20.5	-1.07	6	0.004	3.97	1	1	2	4	2	2	3	81.79	49.15	15.7	3	11.8	28.8	4.26	30.4	7.54	1.48
	12	1	T0(Baseline)	1213	2	23	3	0.18	-7.76	-9.3	-1.37	7	0.004	3.97	1	1	2	4	2	2	3	81.79	49.15	15.7	3	11.8	28.8	4.26	30.4	7.54	1.48
	12	1	T0(Baseline)	1213	2	23	3	0.28	-7.56	-14.8	-2.15	8	0.004	3.97	1	1	2	4	2	2	3	81.79	49.15	15.7	3	11.8	28.8	4.26	30.4	7.54	1.48
	12	1	T0(Baseline)	1213	2	23	3	0.3	-9.12	-11.6	-2.73	9	0.004	3.97	1	1	2	4	2	2	3	81.79	49.15	15.7	3	11.8	28.8	4.26	30.4	7.54	1.48
	12	1	T0(Baseline)	1212	2	23	2	0.05	-7.77	-19	-0.4	1	0.004	3.97	1	1	2	4	2	2	3	81.79	49.15	15.7	2	4.81	27.1	1.19	27.9	3.62	2.73
	12	1	T0(Baseline)	1212	2	23	2	0.03	-6.88	-10.8	-0.2	2	0.004	3.97	1	1	2	4	2	2	3	81.79	49.15	15.7	2	4.81	27.1	1.19	27.9	3.62	2.73
	12	1	T0(Baseline)	1212	2	23	2	0	-5.56	-5.56	-0.01	3	0.004	3.97	1	1	2	4	2	2	3	81.79	49.15	15.7	2	4.81	27.1	1.19	27.9	3.62	2.73
	12	1	T0(Baseline)	1212	2	23	2	1.29	-7.53	-8.94	-9.73	4	0.004	3.97	1	1	2	4	2	2	3	81.79	49.15	15.7	2	4.81	27.1	1.19	27.9	3.62	2.73
	12	1	T0(Baseline)	1212	2	23	2	0.02	-6.93	-7.2	-0.14	5	0.004	3.97	1	1	2	4	2	2	3	81.79	49.15	15.7	2	4.81	27.1	1.19	27.9	3.62	2.73
	12	1	T0(Baseline)	1212	2	23	2	0.43	-7.69	-16.6	-3.34	6	0.004	3.97	1	1	2	4	2	2	3	81.79	49.15	15.7	2	4.81	27.1	1.19	27.9	3.62	2.73
	12	1	T0(Baseline)	1212	2	23	2	0.34	-7.75	-9.81	-2.63	7	0.004	3.97	1	1	2	4	2	2	3	81.79	49.15	15.7	2	4.81	27.1	1.19	27.9	3.62	2.73
	12	1	T0(Baseline)	1212	2	23	2	0.06	-6.99	-9.59	-0.41	8	0.004	3.97	1	1	2	4	2	2	3	81.79	49.15	15.7	2	4.81	27.1	1.19	27.9	3.62	2.73
	12	1	T0(Baseline)	1212	2	23	2	0.51	-8.98	-11	-4.56	9	0.004	3.97	1	1	2	4	2	2	3	81.79	49.15	15.7	2	4.81	27.1	1.19	27.9	3.62	2.73
	12	1	T0(Baseline)	1211	2	23	1					1	0.004	3.97	1	1	2	4	2	2	3	81.79	49.15	15.7	1
	12	1	T0(Baseline)	1211	2	23	1					2	0.004	3.97	1	1	2	4	2	2	3	81.79	49.15	15.7	1
	12	1	T0(Baseline)	1211	2	23	1					3	0.004	3.97	1	1	2	4	2	2	3	81.79	49.15	15.7	1
	12	1	T0(Baseline)	1211	2	23	1					4	0.004	3.97	1	1	2	4	2	2	3	81.79	49.15	15.7	1
	12	1	T0(Baseline)	1211	2	23	1					5	0.004	3.97	1	1	2	4	2	2	3	81.79	49.15	15.7	1
	12	1	T0(Baseline)	1211	2	23	1					6	0.004	3.97	1	1	2	4	2	2	3	81.79	49.15	15.7	1
	12	1	T0(Baseline)	1211	2	23	1					7	0.004	3.97	1	1	2	4	2	2	3	81.79	49.15	15.7	1
	12	1	T0(Baseline)	1211	2	23	1					8	0.004	3.97	1	1	2	4	2	2	3	81.79	49.15	15.7	1
	12	1	T0(Baseline)	1211	2	23	1					9	0.004	3.97	1	1	2	4	2	2	3	81.79	49.15	15.7	1
	12	1	T0(Baseline)	1221	2	23	1					1	0.004	3.97	1	1	2	4	2	2	3	81.79	49.15	15.7	1
	12	1	T0(Baseline)	1221	2	23	1					2	0.004	3.97	1	1	2	4	2	2	3	81.79	49.15	15.7	1
	12	1	T0(Baseline)	1221	2	23	1					3	0.004	3.97	1	1	2	4	2	2	3	81.79	49.15	15.7	1
	12	1	T0(Baseline)	1221	2	23	1					4	0.004	3.97	1	1	2	4	2	2	3	81.79	49.15	15.7	1
	12	1	T0(Baseline)	1221	2	23	1					5	0.004	3.97	1	1	2	4	2	2	3	81.79	49.15	15.7	1
	12	1	T0(Baseline)	1221	2	23	1					6	0.004	3.97	1	1	2	4	2	2	3	81.79	49.15	15.7	1
	12	1	T0(Baseline)	1221	2	23	1					7	0.004	3.97	1	1	2	4	2	2	3	81.79	49.15	15.7	1
	12	1	T0(Baseline)	1221	2	23	1					8	0.004	3.97	1	1	2	4	2	2	3	81.79	49.15	15.7	1
	12	1	T0(Baseline)	1221	2	23	1					9	0.004	3.97	1	1	2	4	2	2	3	81.79	49.15	15.7	1
	12	1	T0(Baseline)	1222	2	23	2	0.1	-7.69	-10.3	-0.77	1	0.004	3.97	1	1	2	4	2	2	3	81.79	49.15	15.7	2	1.68	25.3	0.28	24.2	1.4	1.69
	12	1	T0(Baseline)	1222	2	23	2	0.03	-7.5	-11.5	-0.25	2	0.004	3.97	1	1	2	4	2	2	3	81.79	49.15	15.7	2	1.68	25.3	0.28	24.2	1.4	1.69
	12	1	T0(Baseline)	1222	2	23	2	0.17	-9.79	-13.4	-1.69	3	0.004	3.97	1	1	2	4	2	2	3	81.79	49.15	15.7	2	1.68	25.3	0.28	24.2	1.4	1.69
	12	1	T0(Baseline)	1222	2	23	2	0.23	-6.88	-8.7	-1.58	4	0.004	3.97	1	1	2	4	2	2	3	81.79	49.15	15.7	2	1.68	25.3	0.28	24.2	1.4	1.69
	12	1	T0(Baseline)	1222	2	23	2	0.02	-6.7	-7.53	-0.15	5	0.004	3.97	1	1	2	4	2	2	3	81.79	49.15	15.7	2	1.68	25.3	0.28	24.2	1.4	1.69
	12	1	T0(Baseline)	1222	2	23	2	0.8	-8.01	-13.7	-6.45	6	0.004	3.97	1	1	2	4	2	2	3	81.79	49.15	15.7	2	1.68	25.3	0.28	24.2	1.4	1.69
	12	1	T0(Baseline)	1222	2	23	2	0.07	-8.83	-20.5	-0.6	7	0.004	3.97	1	1	2	4	2	2	3	81.79	49.15	15.7	2	1.68	25.3	0.28	24.2	1.4	1.69
	12	1	T0(Baseline)	1222	2	23	2	0.14	-7.4	-10.3	-1.07	8	0.004	3.97	1	1	2	4	2	2	3	81.79	49.15	15.7	2	1.68	25.3	0.28	24.2	1.4	1.69
	12	1	T0(Baseline)	1222	2	23	2	0.13	-7.86	-19.2	-1.05	9	0.004	3.97	1	1	2	4	2	2	3	81.79	49.15	15.7	2	1.68	25.3	0.28	24.2	1.4	1.69
	12	1	T0(Baseline)	1223	2	23	3	0.04	-8.9	-10.3	-0.32	1	0.004	3.97	1	1	2	4	2	2	3	81.79	49.15	15.7	3	5.56	26.9	2.32	27	3.24	1.83
	12	1	T0(Baseline)	1223	2	23	3	0.12	-7.76	-10	-0.97	2	0.004	3.97	1	1	2	4	2	2	3	81.79	49.15	15.7	3	5.56	26.9	2.32	27	3.24	1.83
	12	1	T0(Baseline)	1223	2	23	3	0.39	-8.33	-10.7	-3.23	3	0.004	3.97	1	1	2	4	2	2	3	81.79	49.15	15.7	3	5.56	26.9	2.32	27	3.24	1.83
	12	1	T0(Baseline)	1223	2	23	3	0.1	-8.21	-16.7	-0.83	4	0.004	3.97	1	1	2	4	2	2	3	81.79	49.15	15.7	3	5.56	26.9	2.32	27	3.24	1.83
	12	1	T0(Baseline)	1223	2	23	3	0.69	-9.16	-13.1	-6.29	5	0.004	3.97	1	1	2	4	2	2	3	81.79	49.15	15.7	3	5.56	26.9	2.32	27	3.24	1.83
	12	1	T0(Baseline)	1223	2	23	3	0.15	-6.86	-9.88	-1	6	0.004	3.97	1	1	2	4	2	2	3	81.79	49.15	15.7	3	5.56	26.9	2.32	27	3.24	1.83
	12	1	T0(Baseline)	1223	2	23	3	0.09	-7.38	-10.2	-0.65	7	0.004	3.97	1	1	2	4	2	2	3	81.79	49.15	15.7	3	5.56	26.9	2.32	27	3.24	1.83
	12	1	T0(Baseline)	1223	2	23	3	0.12	-7.11	-8.61	-0.85	8	0.004	3.97	1	1	2	4	2	2	3	81.79	49.15	15.7	3	5.56	26.9	2.32	27	3.24	1.83
	12	1	T0(Baseline)	1223	2	23	3	0.13	-14.4	-40.3	-1.89	9	0.004	3.97	1	1	2	4	2	2	3	81.79	49.15	15.7	3	5.56	26.9	2.32	27	3.24	1.83
	12	1	T0(Baseline)	1233	2	23	3	0.44	-7.88	-9.1	-3.49	1	0.004	3.97	1	1	2	4	2	2	3	81.79	49.15	15.7	3	6.16	28.8	0.94	26.2	5.22	1.03
	12	1	T0(Baseline)	1233	2	23	3	0	-7.9	-8.8	-0.02	2	0.004	3.97	1	1	2	4	2	2	3	81.79	49.15	15.7	3	6.16	28.8	0.94	26.2	5.22	1.03
	12	1	T0(Baseline)	1233	2	23	3	0.05	-15.7	-32.4	-0.71	3	0.004	3.97	1	1	2	4	2	2	3	81.79	49.15	15.7	3	6.16	28.8	0.94	26.2	5.22	1.03
	12	1	T0(Baseline)	1233	2	23	3	0.21	-7.37	-10.4	-1.53	4	0.004	3.97	1	1	2	4	2	2	3	81.79	49.15	15.7	3	6.16	28.8	0.94	26.2	5.22	1.03
	12	1	T0(Baseline)	1233	2	23	3	0.09	-7.63	-9.32	-0.65	5	0.004	3.97	1	1	2	4	2	2	3	81.79	49.15	15.7	3	6.16	28.8	0.94	26.2	5.22	1.03
	12	1	T0(Baseline)	1233	2	23	3	0.02	-6.82	-9.64	-0.13	6	0.004	3.97	1	1	2	4	2	2	3	81.79	49.15	15.7	3	6.16	28.8	0.94	26.2	5.22	1.03
	12	1	T0(Baseline)	1233	2	23	3	0.05	-8.63	-14.6	-0.47	7	0.004	3.97	1	1	2	4	2	2	3	81.79	49.15	15.7	3	6.16	28.8	0.94	26.2	5.22	1.03
	12	1	T0(Baseline)	1233	2	23	3	0.15	-8.05	-10.7	-1.23	8	0.004	3.97	1	1	2	4	2	2	3	81.79	49.15	15.7	3	6.16	28.8	0.94	26.2	5.22	1.03
	12	1	T0(Baseline)	1233	2	23	3	0.02	-6.63	-10	-0.13	9	0.004	3.97	1	1	2	4	2	2	3	81.79	49.15	15.7	3	6.16	28.8	0.94	26.2	5.22	1.03
	12	1	T0(Baseline)	1232	2	23	2	0.07	-6.69	-7.4	-0.48	1	0.004	3.97	1	1	2	4	2	2	3	81.79	49.15	15.7	2	5.26	27.6	2.24	28.3	3.02	0.73
	12	1	T0(Baseline)	1232	2	23	2	0.01	-7.72	-8.55	-0.07	2	0.004	3.97	1	1	2	4	2	2	3	81.79	49.15	15.7	2	5.26	27.6	2.24	28.3	3.02	0.73
	12	1	T0(Baseline)	1232	2	23	2	0.08	-8.35	-21	-0.67	3	0.004	3.97	1	1	2	4	2	2	3	81.79	49.15	15.7	2	5.26	27.6	2.24	28.3	3.02	0.73
	12	1	T0(Baseline)	1232	2	23	2	0.05	-8.21	-8.81	-0.45	4	0.004	3.97	1	1	2	4	2	2	3	81.79	49.15	15.7	2	5.26	27.6	2.24	28.3	3.02	0.73
	12	1	T0(Baseline)	1232	2	23	2	0.23	-8.97	-10.3	-2.05	5	0.004	3.97	1	1	2	4	2	2	3	81.79	49.15	15.7	2	5.26	27.6	2.24	28.3	3.02	0.73
	12	1	T0(Baseline)	1232	2	23	2	0.29	-7.67	-9.84	-2.24	6	0.004	3.97	1	1	2	4	2	2	3	81.79	49.15	15.7	2	5.26	27.6	2.24	28.3	3.02	0.73
	12	1	T0(Baseline)	1232	2	23	2					7	0.004	3.97	1	1	2	4	2	2	3	81.79	49.15	15.7	2	5.26	27.6	2.24	28.3	3.02	0.73
	12	1	T0(Baseline)	1232	2	23	2					8	0.004	3.97	1	1	2	4	2	2	3	81.79	49.15	15.7	2	5.26	27.6	2.24	28.3	3.02	0.73
	12	1	T0(Baseline)	1232	2	23	2					9	0.004	3.97	1	1	2	4	2	2	3	81.79	49.15	15.7	2	5.26	27.6	2.24	28.3	3.02	0.73
	12	1	T0(Baseline)	1231	2	23	1	0.02	-6.24	-7.14	-0.16	1	0.004	3.97	1	1	2	4	2	2	3	81.79	49.15	15.7	1	9.95	34.7	4.02	37.2	5.93	0.81
	12	1	T0(Baseline)	1231	2	23	1	0	-10.3	-11.2	-0.05	2	0.004	3.97	1	1	2	4	2	2	3	81.79	49.15	15.7	1	9.95	34.7	4.02	37.2	5.93	0.81
	12	1	T0(Baseline)	1231	2	23	1	0.23	-7.86	-22.7	-1.79	3	0.004	3.97	1	1	2	4	2	2	3	81.79	49.15	15.7	1	9.95	34.7	4.02	37.2	5.93	0.81
	12	1	T0(Baseline)	1231	2	23	1	0.03	-19.1	-16.4	-0.66	4	0.004	3.97	1	1	2	4	2	2	3	81.79	49.15	15.7	1	9.95	34.7	4.02	37.2	5.93	0.81
	12	1	T0(Baseline)	1231	2	23	1	0.12	-7.48	-9.17	-0.88	5	0.004	3.97	1	1	2	4	2	2	3	81.79	49.15	15.7	1	9.95	34.7	4.02	37.2	5.93	0.81
	12	1	T0(Baseline)	1231	2	23	1	0.41	-7.74	-8.72	-3.2	6	0.004	3.97	1	1	2	4	2	2	3	81.79	49.15	15.7	1	9.95	34.7	4.02	37.2	5.93	0.81
	12	1	T0(Baseline)	1231	2	23	1					7	0.004	3.97	1	1	2	4	2	2	3	81.79	49.15	15.7	1	9.95	34.7	4.02	37.2	5.93	0.81
	12	1	T0(Baseline)	1231	2	23	1					8	0.004	3.97	1	1	2	4	2	2	3	81.79	49.15	15.7	1	9.95	34.7	4.02	37.2	5.93	0.81
	12	1	T0(Baseline)	1231	2	23	1					9	0.004	3.97	1	1	2	4	2	2	3	81.79	49.15	15.7	1	9.95	34.7	4.02	37.2	5.93	0.81
	12	1	T0(Baseline)	1241	2	23	1	0.11	-8.71	-20	-0.95	1	0.004	3.97	1	1	2	4	2	2	3	81.79	49.15	15.7	1	13.8	31.1	5.96	30.7	7.84	0.88
	12	1	T0(Baseline)	1241	2	23	1	0	-7.27	-9.78	-0.03	2	0.004	3.97	1	1	2	4	2	2	3	81.79	49.15	15.7	1	13.8	31.1	5.96	30.7	7.84	0.88
	12	1	T0(Baseline)	1241	2	23	1	0.04	-7.36	-11.3	-0.27	3	0.004	3.97	1	1	2	4	2	2	3	81.79	49.15	15.7	1	13.8	31.1	5.96	30.7	7.84	0.88
	12	1	T0(Baseline)	1241	2	23	1	0.44	-8.23	-12.7	-3.63	4	0.004	3.97	1	1	2	4	2	2	3	81.79	49.15	15.7	1	13.8	31.1	5.96	30.7	7.84	0.88
	12	1	T0(Baseline)	1241	2	23	1	0.27	-8.41	-14	-2.23	5	0.004	3.97	1	1	2	4	2	2	3	81.79	49.15	15.7	1	13.8	31.1	5.96	30.7	7.84	0.88
	12	1	T0(Baseline)	1241	2	23	1	0.02	-7.85	-12.7	-0.19	6	0.004	3.97	1	1	2	4	2	2	3	81.79	49.15	15.7	1	13.8	31.1	5.96	30.7	7.84	0.88
	12	1	T0(Baseline)	1241	2	23	1					7	0.004	3.97	1	1	2	4	2	2	3	81.79	49.15	15.7	1	13.8	31.1	5.96	30.7	7.84	0.88
	12	1	T0(Baseline)	1241	2	23	1					8	0.004	3.97	1	1	2	4	2	2	3	81.79	49.15	15.7	1	13.8	31.1	5.96	30.7	7.84	0.88
	12	1	T0(Baseline)	1241	2	23	1					9	0.004	3.97	1	1	2	4	2	2	3	81.79	49.15	15.7	1	13.8	31.1	5.96	30.7	7.84	0.88
	12	1	T0(Baseline)	1242	2	23	2	0.04	-12	-24.4	-0.45	1	0.004	3.97	1	1	2	4	2	2	3	81.79	49.15	15.7	2	9.27	37.6	4.66	36.9	4.61	1.66
	12	1	T0(Baseline)	1242	2	23	2	0.01	-7.73	-10.2	-0.05	2	0.004	3.97	1	1	2	4	2	2	3	81.79	49.15	15.7	2	9.27	37.6	4.66	36.9	4.61	1.66
	12	1	T0(Baseline)	1242	2	23	2	0.25	-8.14	-32.1	-2.06	3	0.004	3.97	1	1	2	4	2	2	3	81.79	49.15	15.7	2	9.27	37.6	4.66	36.9	4.61	1.66
	12	1	T0(Baseline)	1242	2	23	2	0.04	-12.3	-18.2	-0.52	4	0.004	3.97	1	1	2	4	2	2	3	81.79	49.15	15.7	2	9.27	37.6	4.66	36.9	4.61	1.66
	12	1	T0(Baseline)	1242	2	23	2	0.58	-10.5	-13	-6.1	5	0.004	3.97	1	1	2	4	2	2	3	81.79	49.15	15.7	2	9.27	37.6	4.66	36.9	4.61	1.66
	12	1	T0(Baseline)	1242	2	23	2	0.74	-9.25	-11.7	-6.82	6	0.004	3.97	1	1	2	4	2	2	3	81.79	49.15	15.7	2	9.27	37.6	4.66	36.9	4.61	1.66
	12	1	T0(Baseline)	1242	2	23	2					7	0.004	3.97	1	1	2	4	2	2	3	81.79	49.15	15.7	2	9.27	37.6	4.66	36.9	4.61	1.66
	12	1	T0(Baseline)	1242	2	23	2					8	0.004	3.97	1	1	2	4	2	2	3	81.79	49.15	15.7	2	9.27	37.6	4.66	36.9	4.61	1.66
	12	1	T0(Baseline)	1242	2	23	2					9	0.004	3.97	1	1	2	4	2	2	3	81.79	49.15	15.7	2	9.27	37.6	4.66	36.9	4.61	1.66
	12	1	T0(Baseline)	1243	2	23	3	2.43	-10.8	-18.8	-26.4	1	0.004	3.97	1	1	2	4	2	2	3	81.79	49.15	15.7	3	13.5	33.5	6.77	33.6	6.73	2.86
	12	1	T0(Baseline)	1243	2	23	3	0.17	-7.6	-9.18	-1.32	2	0.004	3.97	1	1	2	4	2	2	3	81.79	49.15	15.7	3	13.5	33.5	6.77	33.6	6.73	2.86
	12	1	T0(Baseline)	1243	2	23	3	0.11	-7.08	-14.8	-0.77	3	0.004	3.97	1	1	2	4	2	2	3	81.79	49.15	15.7	3	13.5	33.5	6.77	33.6	6.73	2.86
	12	1	T0(Baseline)	1243	2	23	3	0.07	-17.7	-39.8	-1.26	4	0.004	3.97	1	1	2	4	2	2	3	81.79	49.15	15.7	3	13.5	33.5	6.77	33.6	6.73	2.86
	12	1	T0(Baseline)	1243	2	23	3					5	0.004	3.97	1	1	2	4	2	2	3	81.79	49.15	15.7	3	13.5	33.5	6.77	33.6	6.73	2.86
	12	1	T0(Baseline)	1243	2	23	3	0.08	-19.5	-42.4	-1.5	6	0.004	3.97	1	1	2	4	2	2	3	81.79	49.15	15.7	3	13.5	33.5	6.77	33.6	6.73	2.86
	12	1	T0(Baseline)	1243	2	23	3					7	0.004	3.97	1	1	2	4	2	2	3	81.79	49.15	15.7	3	13.5	33.5	6.77	33.6	6.73	2.86
	12	1	T0(Baseline)	1243	2	23	3					8	0.004	3.97	1	1	2	4	2	2	3	81.79	49.15	15.7	3	13.5	33.5	6.77	33.6	6.73	2.86
	12	1	T0(Baseline)	1243	2	23	3					9	0.004	3.97	1	1	2	4	2	2	3	81.79	49.15	15.7	3	13.5	33.5	6.77	33.6	6.73	2.86
	7	1	T0(Baseline)	713	2	33	3	0.04	-7.89	-9.6	-0.28	1	0.005	3.86	4	1	1	4	2	1	3	255.87	181.33	21.35	3	29	33.3	8.31	29.9	20.69	3.37
	7	1	T0(Baseline)	713	2	33	3	0.49	-7.61	-9.52	-3.76	2	0.005	3.86	4	1	1	4	2	1	3	255.87	181.33	21.35	3	29	33.3	8.31	29.9	20.69	3.37
	7	1	T0(Baseline)	713	2	33	3	0.06	-10.8	-23	-0.66	3	0.005	3.86	4	1	1	4	2	1	3	255.87	181.33	21.35	3	29	33.3	8.31	29.9	20.69	3.37
	7	1	T0(Baseline)	713	2	33	3	0.79	-8.05	-10.9	-6.35	4	0.005	3.86	4	1	1	4	2	1	3	255.87	181.33	21.35	3	29	33.3	8.31	29.9	20.69	3.37
	7	1	T0(Baseline)	713	2	33	3	0.01	-6.81	-9.29	-0.08	5	0.005	3.86	4	1	1	4	2	1	3	255.87	181.33	21.35	3	29	33.3	8.31	29.9	20.69	3.37
	7	1	T0(Baseline)	713	2	33	3	0.75	-8.69	-14.7	-6.53	6	0.005	3.86	4	1	1	4	2	1	3	255.87	181.33	21.35	3	29	33.3	8.31	29.9	20.69	3.37
	7	1	T0(Baseline)	713	2	33	3	0.36	-7.57	-26.7	-2.75	7	0.005	3.86	4	1	1	4	2	1	3	255.87	181.33	21.35	3	29	33.3	8.31	29.9	20.69	3.37
	7	1	T0(Baseline)	713	2	33	3	0	-7.62	-8.75	-0.03	8	0.005	3.86	4	1	1	4	2	1	3	255.87	181.33	21.35	3	29	33.3	8.31	29.9	20.69	3.37
	7	1	T0(Baseline)	713	2	33	3	0.87	-7.36	-8.95	-6.38	9	0.005	3.86	4	1	1	4	2	1	3	255.87	181.33	21.35	3	29	33.3	8.31	29.9	20.69	3.37
	7	1	T0(Baseline)	712	2	33	2	0.04	-6.96	-9.57	-0.28	1	0.005	3.86	4	1	1	4	2	1	3	255.87	181.33	21.35	2	23.8	30.5	6.39	29.7	17.41	1.04
	7	1	T0(Baseline)	712	2	33	2	0.12	-7.21	-9.82	-0.87	2	0.005	3.86	4	1	1	4	2	1	3	255.87	181.33	21.35	2	23.8	30.5	6.39	29.7	17.41	1.04
	7	1	T0(Baseline)	712	2	33	2	0.05	-6.9	-8.97	-0.34	3	0.005	3.86	4	1	1	4	2	1	3	255.87	181.33	21.35	2	23.8	30.5	6.39	29.7	17.41	1.04
	7	1	T0(Baseline)	712	2	33	2	0.38	-7.61	-9.05	-2.91	4	0.005	3.86	4	1	1	4	2	1	3	255.87	181.33	21.35	2	23.8	30.5	6.39	29.7	17.41	1.04
	7	1	T0(Baseline)	712	2	33	2	0.01	-6.19	-7.75	-0.08	5	0.005	3.86	4	1	1	4	2	1	3	255.87	181.33	21.35	2	23.8	30.5	6.39	29.7	17.41	1.04
	7	1	T0(Baseline)	712	2	33	2	0.12	-6.72	-10.8	-0.81	6	0.005	3.86	4	1	1	4	2	1	3	255.87	181.33	21.35	2	23.8	30.5	6.39	29.7	17.41	1.04
	7	1	T0(Baseline)	712	2	33	2	0.03	-6.39	-7.69	-0.2	7	0.005	3.86	4	1	1	4	2	1	3	255.87	181.33	21.35	2	23.8	30.5	6.39	29.7	17.41	1.04
	7	1	T0(Baseline)	712	2	33	2	0.01	-6.33	-6.84	-0.05	8	0.005	3.86	4	1	1	4	2	1	3	255.87	181.33	21.35	2	23.8	30.5	6.39	29.7	17.41	1.04
	7	1	T0(Baseline)	712	2	33	2	0.28	-6.92	-8.07	-1.92	9	0.005	3.86	4	1	1	4	2	1	3	255.87	181.33	21.35	2	23.8	30.5	6.39	29.7	17.41	1.04
	7	1	T0(Baseline)	711	2	33	1	0.08	-6.78	-10.3	-0.52	1	0.005	3.86	4	1	1	4	2	1	3	255.87	181.33	21.35	1	31	28.6	5.27	27.9	25.73	1.85
	7	1	T0(Baseline)	711	2	33	1	0.31	-7.02	-9.71	-2.19	2	0.005	3.86	4	1	1	4	2	1	3	255.87	181.33	21.35	1	31	28.6	5.27	27.9	25.73	1.85
	7	1	T0(Baseline)	711	2	33	1	0.32	-7.03	-10.4	-2.24	3	0.005	3.86	4	1	1	4	2	1	3	255.87	181.33	21.35	1	31	28.6	5.27	27.9	25.73	1.85
	7	1	T0(Baseline)	711	2	33	1	0.29	-7.33	-15.1	-2.12	4	0.005	3.86	4	1	1	4	2	1	3	255.87	181.33	21.35	1	31	28.6	5.27	27.9	25.73	1.85
	7	1	T0(Baseline)	711	2	33	1	0.43	-6.84	-7.62	-2.93	5	0.005	3.86	4	1	1	4	2	1	3	255.87	181.33	21.35	1	31	28.6	5.27	27.9	25.73	1.85
	7	1	T0(Baseline)	711	2	33	1	0.03	-6.61	-7.08	-0.18	6	0.005	3.86	4	1	1	4	2	1	3	255.87	181.33	21.35	1	31	28.6	5.27	27.9	25.73	1.85
	7	1	T0(Baseline)	711	2	33	1	0.18	-6.48	-7.52	-1.19	7	0.005	3.86	4	1	1	4	2	1	3	255.87	181.33	21.35	1	31	28.6	5.27	27.9	25.73	1.85
	7	1	T0(Baseline)	711	2	33	1	0.03	-6.72	-8.84	-0.18	8	0.005	3.86	4	1	1	4	2	1	3	255.87	181.33	21.35	1	31	28.6	5.27	27.9	25.73	1.85
	7	1	T0(Baseline)	711	2	33	1	0.18	-6.85	-11.4	-1.26	9	0.005	3.86	4	1	1	4	2	1	3	255.87	181.33	21.35	1	31	28.6	5.27	27.9	25.73	1.85
	7	1	T0(Baseline)	721	2	33	1	0.02	-6.23	-8.35	-0.13	1	0.005	3.86	4	1	1	4	2	1	3	255.87	181.33	21.35	1	14.6	27.4	1.99	25.8	12.61	2.01
	7	1	T0(Baseline)	721	2	33	1	0.27	-7.61	-9.26	-2.02	2	0.005	3.86	4	1	1	4	2	1	3	255.87	181.33	21.35	1	14.6	27.4	1.99	25.8	12.61	2.01
	7	1	T0(Baseline)	721	2	33	1	0.41	-7.77	-9.55	-3.22	3	0.005	3.86	4	1	1	4	2	1	3	255.87	181.33	21.35	1	14.6	27.4	1.99	25.8	12.61	2.01
	7	1	T0(Baseline)	721	2	33	1	0.42	-6.83	-9.34	-2.85	4	0.005	3.86	4	1	1	4	2	1	3	255.87	181.33	21.35	1	14.6	27.4	1.99	25.8	12.61	2.01
	7	1	T0(Baseline)	721	2	33	1	0.03	-6.45	-7.01	-0.21	5	0.005	3.86	4	1	1	4	2	1	3	255.87	181.33	21.35	1	14.6	27.4	1.99	25.8	12.61	2.01
	7	1	T0(Baseline)	721	2	33	1	0.24	-6.63	-9.52	-1.57	6	0.005	3.86	4	1	1	4	2	1	3	255.87	181.33	21.35	1	14.6	27.4	1.99	25.8	12.61	2.01
	7	1	T0(Baseline)	721	2	33	1	0.47	-6.91	-7.98	-3.28	7	0.005	3.86	4	1	1	4	2	1	3	255.87	181.33	21.35	1	14.6	27.4	1.99	25.8	12.61	2.01
	7	1	T0(Baseline)	721	2	33	1	0	-5.56	-5.56	-0.01	8	0.005	3.86	4	1	1	4	2	1	3	255.87	181.33	21.35	1	14.6	27.4	1.99	25.8	12.61	2.01
	7	1	T0(Baseline)	721	2	33	1	0.15	-12.5	-19.6	-1.86	9	0.005	3.86	4	1	1	4	2	1	3	255.87	181.33	21.35	1	14.6	27.4	1.99	25.8	12.61	2.01
	7	1	T0(Baseline)	722	2	33	2	0.07	-7.63	-11.1	-0.56	1	0.005	3.86	4	1	1	4	2	1	3	255.87	181.33	21.35	2	25.7	33	7.56	31.4	18.14	1.95
	7	1	T0(Baseline)	722	2	33	2					2	0.005	3.86	4	1	1	4	2	1	3	255.87	181.33	21.35	2	25.7	33	7.56	31.4	18.14	1.95
	7	1	T0(Baseline)	722	2	33	2	0.14	-7.37	-9.73	-1.06	3	0.005	3.86	4	1	1	4	2	1	3	255.87	181.33	21.35	2	25.7	33	7.56	31.4	18.14	1.95
	7	1	T0(Baseline)	722	2	33	2	0.17	-7.47	-8.35	-1.29	4	0.005	3.86	4	1	1	4	2	1	3	255.87	181.33	21.35	2	25.7	33	7.56	31.4	18.14	1.95
	7	1	T0(Baseline)	722	2	33	2	0.11	-6.44	-7.28	-0.68	5	0.005	3.86	4	1	1	4	2	1	3	255.87	181.33	21.35	2	25.7	33	7.56	31.4	18.14	1.95
	7	1	T0(Baseline)	722	2	33	2	0.81	-8.29	-11.8	-6.71	6	0.005	3.86	4	1	1	4	2	1	3	255.87	181.33	21.35	2	25.7	33	7.56	31.4	18.14	1.95
	7	1	T0(Baseline)	722	2	33	2	0.14	-6.79	-9.17	-0.93	7	0.005	3.86	4	1	1	4	2	1	3	255.87	181.33	21.35	2	25.7	33	7.56	31.4	18.14	1.95
	7	1	T0(Baseline)	722	2	33	2	0.02	-13.7	-23.5	-0.28	8	0.005	3.86	4	1	1	4	2	1	3	255.87	181.33	21.35	2	25.7	33	7.56	31.4	18.14	1.95
	7	1	T0(Baseline)	722	2	33	2	0.49	-7.45	-18.7	-3.63	9	0.005	3.86	4	1	1	4	2	1	3	255.87	181.33	21.35	2	25.7	33	7.56	31.4	18.14	1.95
	7	1	T0(Baseline)	723	2	33	3	0.08	-7.35	-0.57	-0.57	1	0.005	3.86	4	1	1	4	2	1	3	255.87	181.33	21.35	3	22.1	31.6	4.88	26.2	17.22	1.14
	7	1	T0(Baseline)	723	2	33	3	0.26	-7.37	-1.93	-1.93	2	0.005	3.86	4	1	1	4	2	1	3	255.87	181.33	21.35	3	22.1	31.6	4.88	26.2	17.22	1.14
	7	1	T0(Baseline)	723	2	33	3	0.27	-9.8	-2.67	-2.67	3	0.005	3.86	4	1	1	4	2	1	3	255.87	181.33	21.35	3	22.1	31.6	4.88	26.2	17.22	1.14
	7	1	T0(Baseline)	723	2	33	3	0.04	-6.86	-9.01	-0.29	4	0.005	3.86	4	1	1	4	2	1	3	255.87	181.33	21.35	3	22.1	31.6	4.88	26.2	17.22	1.14
	7	1	T0(Baseline)	723	2	33	3	0.01	-6.04	-6.71	-0.04	5	0.005	3.86	4	1	1	4	2	1	3	255.87	181.33	21.35	3	22.1	31.6	4.88	26.2	17.22	1.14
	7	1	T0(Baseline)	723	2	33	3	0.15	-6.66	-7.85	-1.01	6	0.005	3.86	4	1	1	4	2	1	3	255.87	181.33	21.35	3	22.1	31.6	4.88	26.2	17.22	1.14
	7	1	T0(Baseline)	723	2	33	3	0.2	-6.9	-7.43	-1.37	7	0.005	3.86	4	1	1	4	2	1	3	255.87	181.33	21.35	3	22.1	31.6	4.88	26.2	17.22	1.14
	7	1	T0(Baseline)	723	2	33	3	0	0	0	0	8	0.005	3.86	4	1	1	4	2	1	3	255.87	181.33	21.35	3	22.1	31.6	4.88	26.2	17.22	1.14
	7	1	T0(Baseline)	723	2	33	3	0.13	-10.7	-21.1	-1.34	9	0.005	3.86	4	1	1	4	2	1	3	255.87	181.33	21.35	3	22.1	31.6	4.88	26.2	17.22	1.14
	7	1	T0(Baseline)	733	2	33	3	0.08	-7.35	-8.42	-0.57	1	0.005	3.86	4	1	1	4	2	1	3	255.87	181.33	21.35	3	24.2	30.9	7.47	31.4	16.73	1.31
	7	1	T0(Baseline)	733	2	33	3	0.09	-6.72	-8.7	-0.59	2	0.005	3.86	4	1	1	4	2	1	3	255.87	181.33	21.35	3	24.2	30.9	7.47	31.4	16.73	1.31
	7	1	T0(Baseline)	733	2	33	3	0.05	-17.4	-39.8	-0.91	3	0.005	3.86	4	1	1	4	2	1	3	255.87	181.33	21.35	3	24.2	30.9	7.47	31.4	16.73	1.31
	7	1	T0(Baseline)	733	2	33	3	0.64	-7.8	-10.2	-4.97	4	0.005	3.86	4	1	1	4	2	1	3	255.87	181.33	21.35	3	24.2	30.9	7.47	31.4	16.73	1.31
	7	1	T0(Baseline)	733	2	33	3	0.06	-6.56	-7.9	-0.38	5	0.005	3.86	4	1	1	4	2	1	3	255.87	181.33	21.35	3	24.2	30.9	7.47	31.4	16.73	1.31
	7	1	T0(Baseline)	733	2	33	3	0.07	-7.87	-10.4	-0.52	6	0.005	3.86	4	1	1	4	2	1	3	255.87	181.33	21.35	3	24.2	30.9	7.47	31.4	16.73	1.31
	7	1	T0(Baseline)	733	2	33	3	0.2	-7.36	-13.9	-1.44	7	0.005	3.86	4	1	1	4	2	1	3	255.87	181.33	21.35	3	24.2	30.9	7.47	31.4	16.73	1.31
	7	1	T0(Baseline)	733	2	33	3	0.06	-6.46	-10.1	-0.38	8	0.005	3.86	4	1	1	4	2	1	3	255.87	181.33	21.35	3	24.2	30.9	7.47	31.4	16.73	1.31
	7	1	T0(Baseline)	733	2	33	3	0.06	-6.57	-11.8	-0.4	9	0.005	3.86	4	1	1	4	2	1	3	255.87	181.33	21.35	3	24.2	30.9	7.47	31.4	16.73	1.31
	7	1	T0(Baseline)	732	2	33	2	0.04	-18	-26.2	-0.68	1	0.005	3.86	4	1	1	4	2	1	3	255.87	181.33	21.35	2	4.87	27.6	3.11	29.2	1.76	0.73
	7	1	T0(Baseline)	732	2	33	2	0.09	-7.19	-7.75	-0.66	2	0.005	3.86	4	1	1	4	2	1	3	255.87	181.33	21.35	2	4.87	27.6	3.11	29.2	1.76	0.73
	7	1	T0(Baseline)	732	2	33	2	0.36	-7.58	-29.5	-2.76	3	0.005	3.86	4	1	1	4	2	1	3	255.87	181.33	21.35	2	4.87	27.6	3.11	29.2	1.76	0.73
	7	1	T0(Baseline)	732	2	33	2	0.02	-8.18	-10.1	-0.13	4	0.005	3.86	4	1	1	4	2	1	3	255.87	181.33	21.35	2	4.87	27.6	3.11	29.2	1.76	0.73
	7	1	T0(Baseline)	732	2	33	2	0	-6.25	-6.25	-0.01	5	0.005	3.86	4	1	1	4	2	1	3	255.87	181.33	21.35	2	4.87	27.6	3.11	29.2	1.76	0.73
	7	1	T0(Baseline)	732	2	33	2	0.14	-8.43	-21.9	-1.16	6	0.005	3.86	4	1	1	4	2	1	3	255.87	181.33	21.35	2	4.87	27.6	3.11	29.2	1.76	0.73
	7	1	T0(Baseline)	732	2	33	2	0.02	-8.51	-12.9	-0.21	7	0.005	3.86	4	1	1	4	2	1	3	255.87	181.33	21.35	2	4.87	27.6	3.11	29.2	1.76	0.73
	7	1	T0(Baseline)	732	2	33	2	0.02	-6.93	-10.4	-0.11	8	0.005	3.86	4	1	1	4	2	1	3	255.87	181.33	21.35	2	4.87	27.6	3.11	29.2	1.76	0.73
	7	1	T0(Baseline)	732	2	33	2	0.04	-7.12	-9.82	-0.3	9	0.005	3.86	4	1	1	4	2	1	3	255.87	181.33	21.35	2	4.87	27.6	3.11	29.2	1.76	0.73
	7	1	T0(Baseline)	731	2	33	1	0.05	-13.2	-26.3	-0.61	1	0.005	3.86	4	1	1	4	2	1	3	255.87	181.33	21.35	1	17.8	35.3	9.42	41.7	8.38	1.34
	7	1	T0(Baseline)	731	2	33	1	0.21	-7.05	-8.1	-1.45	2	0.005	3.86	4	1	1	4	2	1	3	255.87	181.33	21.35	1	17.8	35.3	9.42	41.7	8.38	1.34
	7	1	T0(Baseline)	731	2	33	1	0.46	-7.84	-22.7	-3.62	3	0.005	3.86	4	1	1	4	2	1	3	255.87	181.33	21.35	1	17.8	35.3	9.42	41.7	8.38	1.34
	7	1	T0(Baseline)	731	2	33	1	0.09	-7.73	-12.3	-0.72	4	0.005	3.86	4	1	1	4	2	1	3	255.87	181.33	21.35	1	17.8	35.3	9.42	41.7	8.38	1.34
	7	1	T0(Baseline)	731	2	33	1	0.02	-6.48	-6.96	-0.13	5	0.005	3.86	4	1	1	4	2	1	3	255.87	181.33	21.35	1	17.8	35.3	9.42	41.7	8.38	1.34
	7	1	T0(Baseline)	731	2	33	1	0.3	-7.12	-9.91	-2.15	6	0.005	3.86	4	1	1	4	2	1	3	255.87	181.33	21.35	1	17.8	35.3	9.42	41.7	8.38	1.34
	7	1	T0(Baseline)	731	2	33	1	0.1	-7.85	-9.89	-0.76	7	0.005	3.86	4	1	1	4	2	1	3	255.87	181.33	21.35	1	17.8	35.3	9.42	41.7	8.38	1.34
	7	1	T0(Baseline)	731	2	33	1	0.03	-6.41	-9.64	-0.17	8	0.005	3.86	4	1	1	4	2	1	3	255.87	181.33	21.35	1	17.8	35.3	9.42	41.7	8.38	1.34
	7	1	T0(Baseline)	731	2	33	1	0.08	-6.62	-8.96	-0.52	9	0.005	3.86	4	1	1	4	2	1	3	255.87	181.33	21.35	1	17.8	35.3	9.42	41.7	8.38	1.34
	7	1	T0(Baseline)	741	2	33	1	0.2	-8.34	-10.1	-1.71	1	0.005	3.86	4	1	1	4	2	1	3	255.87	181.33	21.35	1	20.8	34.8	7.89	42.2	12.91	1.99
	7	1	T0(Baseline)	741	2	33	1	0.95	-10.5	-14.6	-9.98	2	0.005	3.86	4	1	1	4	2	1	3	255.87	181.33	21.35	1	20.8	34.8	7.89	42.2	12.91	1.99
	7	1	T0(Baseline)	741	2	33	1	0.18	-10	-30.2	-1.76	3	0.005	3.86	4	1	1	4	2	1	3	255.87	181.33	21.35	1	20.8	34.8	7.89	42.2	12.91	1.99
	7	1	T0(Baseline)	741	2	33	1	0.35	-8.1	-9.34	-2.87	4	0.005	3.86	4	1	1	4	2	1	3	255.87	181.33	21.35	1	20.8	34.8	7.89	42.2	12.91	1.99
	7	1	T0(Baseline)	741	2	33	1	0.02	-7.02	-8.06	-0.12	5	0.005	3.86	4	1	1	4	2	1	3	255.87	181.33	21.35	1	20.8	34.8	7.89	42.2	12.91	1.99
	7	1	T0(Baseline)	741	2	33	1	0.03	-7.29	-8.97	-0.25	6	0.005	3.86	4	1	1	4	2	1	3	255.87	181.33	21.35	1	20.8	34.8	7.89	42.2	12.91	1.99
	7	1	T0(Baseline)	741	2	33	1	0.16	-11.1	-31.4	-1.74	7	0.005	3.86	4	1	1	4	2	1	3	255.87	181.33	21.35	1	20.8	34.8	7.89	42.2	12.91	1.99
	7	1	T0(Baseline)	741	2	33	1	0.03	-7.35	-12.9	-0.25	8	0.005	3.86	4	1	1	4	2	1	3	255.87	181.33	21.35	1	20.8	34.8	7.89	42.2	12.91	1.99
	7	1	T0(Baseline)	741	2	33	1	0.07	-6.97	-11.6	-0.46	9	0.005	3.86	4	1	1	4	2	1	3	255.87	181.33	21.35	1	20.8	34.8	7.89	42.2	12.91	1.99
	7	1	T0(Baseline)	742	2	33	2	0.25	-7.65	-8.91	-1.9	1	0.005	3.86	4	1	1	4	2	1	3	255.87	181.33	21.35	2	18.9	31.2	6.22	34.4	12.68	1.62
	7	1	T0(Baseline)	742	2	33	2	0.81	-10.1	-14.7	-8.22	2	0.005	3.86	4	1	1	4	2	1	3	255.87	181.33	21.35	2	18.9	31.2	6.22	34.4	12.68	1.62
	7	1	T0(Baseline)	742	2	33	2	0.31	-10.7	-44.1	-3.27	3	0.005	3.86	4	1	1	4	2	1	3	255.87	181.33	21.35	2	18.9	31.2	6.22	34.4	12.68	1.62
	7	1	T0(Baseline)	742	2	33	2	0.11	-7.3	-18.2	-0.84	4	0.005	3.86	4	1	1	4	2	1	3	255.87	181.33	21.35	2	18.9	31.2	6.22	34.4	12.68	1.62
	7	1	T0(Baseline)	742	2	33	2	0	-5.73	-5.76	-0.01	5	0.005	3.86	4	1	1	4	2	1	3	255.87	181.33	21.35	2	18.9	31.2	6.22	34.4	12.68	1.62
	7	1	T0(Baseline)	742	2	33	2	0.01	-6.47	-7.35	-0.08	6	0.005	3.86	4	1	1	4	2	1	3	255.87	181.33	21.35	2	18.9	31.2	6.22	34.4	12.68	1.62
	7	1	T0(Baseline)	742	2	33	2	0.09	-7.01	-10.5	-0.65	7	0.005	3.86	4	1	1	4	2	1	3	255.87	181.33	21.35	2	18.9	31.2	6.22	34.4	12.68	1.62
	7	1	T0(Baseline)	742	2	33	2	0.01	-6.78	-9.03	-0.08	8	0.005	3.86	4	1	1	4	2	1	3	255.87	181.33	21.35	2	18.9	31.2	6.22	34.4	12.68	1.62
	7	1	T0(Baseline)	742	2	33	2	0.03	-7.35	-9.88	-0.24	9	0.005	3.86	4	1	1	4	2	1	3	255.87	181.33	21.35	2	18.9	31.2	6.22	34.4	12.68	1.62
	7	1	T0(Baseline)	743	2	33	3	0.2	-8.74	-10.9	-1.74	1	0.005	3.86	4	1	1	4	2	1	3	255.87	181.33	21.35	3	23.1	30.4	6.03	31.4	17.07	3
	7	1	T0(Baseline)	743	2	33	3	0.3	-7.87	-8.64	-2.34	2	0.005	3.86	4	1	1	4	2	1	3	255.87	181.33	21.35	3	23.1	30.4	6.03	31.4	17.07	3
	7	1	T0(Baseline)	743	2	33	3	0.12	-7.51	-9	-0.92	3	0.005	3.86	4	1	1	4	2	1	3	255.87	181.33	21.35	3	23.1	30.4	6.03	31.4	17.07	3
	7	1	T0(Baseline)	743	2	33	3	1.36	-8.96	-14.3	-12.2	4	0.005	3.86	4	1	1	4	2	1	3	255.87	181.33	21.35	3	23.1	30.4	6.03	31.4	17.07	3
	7	1	T0(Baseline)	743	2	33	3	0.02	-6.63	-7.12	-0.13	5	0.005	3.86	4	1	1	4	2	1	3	255.87	181.33	21.35	3	23.1	30.4	6.03	31.4	17.07	3
	7	1	T0(Baseline)	743	2	33	3	0.43	-8.31	-10.9	-3.6	6	0.005	3.86	4	1	1	4	2	1	3	255.87	181.33	21.35	3	23.1	30.4	6.03	31.4	17.07	3
	7	1	T0(Baseline)	743	2	33	3	0.33	-7.14	-8.81	-2.37	7	0.005	3.86	4	1	1	4	2	1	3	255.87	181.33	21.35	3	23.1	30.4	6.03	31.4	17.07	3
	7	1	T0(Baseline)	743	2	33	3	0.09	-6.89	-7.52	-0.6	8	0.005	3.86	4	1	1	4	2	1	3	255.87	181.33	21.35	3	23.1	30.4	6.03	31.4	17.07	3
	7	1	T0(Baseline)	743	2	33	3	0.15	-16.9	-37.1	-2.48	9	0.005	3.86	4	1	1	4	2	1	3	255.87	181.33	21.35	3	23.1	30.4	6.03	31.4	17.07	3
	2	1	T0(Baseline)	213	2	17	3	0.08	-7.37	-8.61	-0.58	1	0.003	3.86	2	1	2	1	2	2	3	141.16	98.94	24.62	3	19.5	32.1	6.08	34.1	13.42	1.73
	2	1	T0(Baseline)	213	2	17	3	0.19	-7.75	-8.7	-1.49	2	0.003	3.86	2	1	2	1	2	2	3	141.16	98.94	24.62	3	19.5	32.1	6.08	34.1	13.42	1.73
	2	1	T0(Baseline)	213	2	17	3	0.04	-7.01	-7.95	-0.27	3	0.003	3.86	2	1	2	1	2	2	3	141.16	98.94	24.62	3	19.5	32.1	6.08	34.1	13.42	1.73
	2	1	T0(Baseline)	213	2	17	3	1.08	-8.91	-10.8	-9.62	4	0.003	3.86	2	1	2	1	2	2	3	141.16	98.94	24.62	3	19.5	32.1	6.08	34.1	13.42	1.73
	2	1	T0(Baseline)	213	2	17	3	0.02	-6.22	-6.96	-0.15	5	0.003	3.86	2	1	2	1	2	2	3	141.16	98.94	24.62	3	19.5	32.1	6.08	34.1	13.42	1.73
	2	1	T0(Baseline)	213	2	17	3	0.01	-9.95	-11.2	-0.07	6	0.003	3.86	2	1	2	1	2	2	3	141.16	98.94	24.62	3	19.5	32.1	6.08	34.1	13.42	1.73
	2	1	T0(Baseline)	213	2	17	3	0.07	-7.78	-9.68	-0.52	7	0.003	3.86	2	1	2	1	2	2	3	141.16	98.94	24.62	3	19.5	32.1	6.08	34.1	13.42	1.73
	2	1	T0(Baseline)	213	2	17	3	0.14	-8.46	-10.7	-1.17	8	0.003	3.86	2	1	2	1	2	2	3	141.16	98.94	24.62	3	19.5	32.1	6.08	34.1	13.42	1.73
	2	1	T0(Baseline)	213	2	17	3	0.1	-7.09	-7.65	-0.74	9	0.003	3.86	2	1	2	1	2	2	3	141.16	98.94	24.62	3	19.5	32.1	6.08	34.1	13.42	1.73
	2	1	T0(Baseline)	212	2	17	2	0.01	-6.38	-6.82	-0.05	1	0.003	3.86	2	1	2	1	2	2	3	141.16	98.94	24.62	2	4.38	28.9	2.53	30.5	1.85	0.36
	2	1	T0(Baseline)	212	2	17	2	0.01	-6.99	-7	-0.08	2	0.003	3.86	2	1	2	1	2	2	3	141.16	98.94	24.62	2	4.38	28.9	2.53	30.5	1.85	0.36
	2	1	T0(Baseline)	212	2	17	2	0.03	-6.58	-7.18	-0.23	3	0.003	3.86	2	1	2	1	2	2	3	141.16	98.94	24.62	2	4.38	28.9	2.53	30.5	1.85	0.36
	2	1	T0(Baseline)	212	2	17	2	0.06	-6.9	-9.15	-0.43	4	0.003	3.86	2	1	2	1	2	2	3	141.16	98.94	24.62	2	4.38	28.9	2.53	30.5	1.85	0.36
	2	1	T0(Baseline)	212	2	17	2	0.03	-6.7	-7.14	-0.17	5	0.003	3.86	2	1	2	1	2	2	3	141.16	98.94	24.62	2	4.38	28.9	2.53	30.5	1.85	0.36
	2	1	T0(Baseline)	212	2	17	2	0.04	-7.17	-7.69	-0.25	6	0.003	3.86	2	1	2	1	2	2	3	141.16	98.94	24.62	2	4.38	28.9	2.53	30.5	1.85	0.36
	2	1	T0(Baseline)	212	2	17	2	0.07	-9.71	-10.7	-0.72	7	0.003	3.86	2	1	2	1	2	2	3	141.16	98.94	24.62	2	4.38	28.9	2.53	30.5	1.85	0.36
	2	1	T0(Baseline)	212	2	17	2	0.08	-6.61	-8.61	-0.54	8	0.003	3.86	2	1	2	1	2	2	3	141.16	98.94	24.62	2	4.38	28.9	2.53	30.5	1.85	0.36
	2	1	T0(Baseline)	212	2	17	2	0.03	-6.69	-7.83	-0.17	9	0.003	3.86	2	1	2	1	2	2	3	141.16	98.94	24.62	2	4.38	28.9	2.53	30.5	1.85	0.36
	2	1	T0(Baseline)	211	2	17	1	0.08	-6.82	-7.28	-0.57	1	0.003	3.86	2	1	2	1	2	2	3	141.16	98.94	24.62	1	7.03	28.1	2.32	30	4.71	1.23
	2	1	T0(Baseline)	211	2	17	1	0.02	-6.76	-9.24	-0.14	2	0.003	3.86	2	1	2	1	2	2	3	141.16	98.94	24.62	1	7.03	28.1	2.32	30	4.71	1.23
	2	1	T0(Baseline)	211	2	17	1	0.02	-7.04	-7.6	-0.16	3	0.003	3.86	2	1	2	1	2	2	3	141.16	98.94	24.62	1	7.03	28.1	2.32	30	4.71	1.23
	2	1	T0(Baseline)	211	2	17	1	0.09	-6.91	-7.94	-0.62	4	0.003	3.86	2	1	2	1	2	2	3	141.16	98.94	24.62	1	7.03	28.1	2.32	30	4.71	1.23
	2	1	T0(Baseline)	211	2	17	1	0.12	-6.58	-9.62	-0.82	5	0.003	3.86	2	1	2	1	2	2	3	141.16	98.94	24.62	1	7.03	28.1	2.32	30	4.71	1.23
	2	1	T0(Baseline)	211	2	17	1	0.44	-7.56	-9.62	-3.3	6	0.003	3.86	2	1	2	1	2	2	3	141.16	98.94	24.62	1	7.03	28.1	2.32	30	4.71	1.23
	2	1	T0(Baseline)	211	2	17	1	0.13	-7.08	-8.64	-0.92	7	0.003	3.86	2	1	2	1	2	2	3	141.16	98.94	24.62	1	7.03	28.1	2.32	30	4.71	1.23
	2	1	T0(Baseline)	211	2	17	1	0.16	-6.78	-12.5	-1.07	8	0.003	3.86	2	1	2	1	2	2	3	141.16	98.94	24.62	1	7.03	28.1	2.32	30	4.71	1.23
	2	1	T0(Baseline)	211	2	17	1	0.17	-7	-9.52	-1.16	9	0.003	3.86	2	1	2	1	2	2	3	141.16	98.94	24.62	1	7.03	28.1	2.32	30	4.71	1.23
	2	1	T0(Baseline)	221	2	17	1	0.21	-7.29	-8.33	-1.54	1	0.003	3.86	2	1	2	1	2	2	3	141.16	98.94	24.62	1	18.9	29.8	3.74	37.1	15.16	2.68
	2	1	T0(Baseline)	221	2	17	1	1.16	-9.48	-14.3	-11	2	0.003	3.86	2	1	2	1	2	2	3	141.16	98.94	24.62	1	18.9	29.8	3.74	37.1	15.16	2.68
	2	1	T0(Baseline)	221	2	17	1	0.12	-7.39	-7.71	-0.88	3	0.003	3.86	2	1	2	1	2	2	3	141.16	98.94	24.62	1	18.9	29.8	3.74	37.1	15.16	2.68
	2	1	T0(Baseline)	221	2	17	1	0.14	-6.95	-11.8	-0.96	4	0.003	3.86	2	1	2	1	2	2	3	141.16	98.94	24.62	1	18.9	29.8	3.74	37.1	15.16	2.68
	2	1	T0(Baseline)	221	2	17	1	0.07	-6.36	-7.85	-0.47	5	0.003	3.86	2	1	2	1	2	2	3	141.16	98.94	24.62	1	18.9	29.8	3.74	37.1	15.16	2.68
	2	1	T0(Baseline)	221	2	17	1	0.62	-7.27	-8.16	-4.48	6	0.003	3.86	2	1	2	1	2	2	3	141.16	98.94	24.62	1	18.9	29.8	3.74	37.1	15.16	2.68
	2	1	T0(Baseline)	221	2	17	1	0.16	-8.35	-9.68	-1.32	7	0.003	3.86	2	1	2	1	2	2	3	141.16	98.94	24.62	1	18.9	29.8	3.74	37.1	15.16	2.68
	2	1	T0(Baseline)	221	2	17	1	0.08	-7.88	-9.99	-0.64	8	0.003	3.86	2	1	2	1	2	2	3	141.16	98.94	24.62	1	18.9	29.8	3.74	37.1	15.16	2.68
	2	1	T0(Baseline)	221	2	17	1	0.12	-7.46	-9.3	-0.9	9	0.003	3.86	2	1	2	1	2	2	3	141.16	98.94	24.62	1	18.9	29.8	3.74	37.1	15.16	2.68
	2	1	T0(Baseline)	222	2	17	2	0.02	-7.01	-12.6	-0.11	1	0.003	3.86	2	1	2	1	2	2	3	141.16	98.94	24.62	2	14.1	28.1	3.77	30.8	10.33	1.25
	2	1	T0(Baseline)	222	2	17	2	0.01	-7.11	-7.2	-0.05	2	0.003	3.86	2	1	2	1	2	2	3	141.16	98.94	24.62	2	14.1	28.1	3.77	30.8	10.33	1.25
	2	1	T0(Baseline)	222	2	17	2	0.02	-7.32	-8.23	-0.18	3	0.003	3.86	2	1	2	1	2	2	3	141.16	98.94	24.62	2	14.1	28.1	3.77	30.8	10.33	1.25
	2	1	T0(Baseline)	222	2	17	2	0	-6.2	-6.84	-0.01	4	0.003	3.86	2	1	2	1	2	2	3	141.16	98.94	24.62	2	14.1	28.1	3.77	30.8	10.33	1.25
	2	1	T0(Baseline)	222	2	17	2	0.06	-6.6	-7.66	-0.38	5	0.003	3.86	2	1	2	1	2	2	3	141.16	98.94	24.62	2	14.1	28.1	3.77	30.8	10.33	1.25
	2	1	T0(Baseline)	222	2	17	2	1	-7.43	-8.53	-7.42	6	0.003	3.86	2	1	2	1	2	2	3	141.16	98.94	24.62	2	14.1	28.1	3.77	30.8	10.33	1.25
	2	1	T0(Baseline)	222	2	17	2	0.03	-7.11	-9.09	-0.2	7	0.003	3.86	2	1	2	1	2	2	3	141.16	98.94	24.62	2	14.1	28.1	3.77	30.8	10.33	1.25
	2	1	T0(Baseline)	222	2	17	2	0.07	-7.49	-8.48	-0.53	8	0.003	3.86	2	1	2	1	2	2	3	141.16	98.94	24.62	2	14.1	28.1	3.77	30.8	10.33	1.25
	2	1	T0(Baseline)	222	2	17	2	0.04	-7.59	-8.26	-0.3	9	0.003	3.86	2	1	2	1	2	2	3	141.16	98.94	24.62	2	14.1	28.1	3.77	30.8	10.33	1.25
	2	1	T0(Baseline)	223	2	17	1	0.19	-8.2	-9.76	-1.53	1	0.003	3.86	2	1	2	1	2	2	3	141.16	98.94	24.62	3	21.8	30.8	5.63	32.4	16.17	2.01
	2	1	T0(Baseline)	223	2	17	1	0.09	-7.1	-8.05	-0.64	2	0.003	3.86	2	1	2	1	2	2	3	141.16	98.94	24.62	3	21.8	30.8	5.63	32.4	16.17	2.01
	2	1	T0(Baseline)	223	2	17	1	0.06	-7.06	-7.78	-0.4	3	0.003	3.86	2	1	2	1	2	2	3	141.16	98.94	24.62	3	21.8	30.8	5.63	32.4	16.17	2.01
	2	1	T0(Baseline)	223	2	17	1	1.45	-8.6	-11.5	-12.4	4	0.003	3.86	2	1	2	1	2	2	3	141.16	98.94	24.62	3	21.8	30.8	5.63	32.4	16.17	2.01
	2	1	T0(Baseline)	223	2	17	1	0.01	-6.15	-6.25	-0.05	5	0.003	3.86	2	1	2	1	2	2	3	141.16	98.94	24.62	3	21.8	30.8	5.63	32.4	16.17	2.01
	2	1	T0(Baseline)	223	2	17	1	0.01	-8.77	-10.3	-0.08	6	0.003	3.86	2	1	2	1	2	2	3	141.16	98.94	24.62	3	21.8	30.8	5.63	32.4	16.17	2.01
	2	1	T0(Baseline)	223	2	17	1	0.07	-7.08	-8.35	-0.47	7	0.003	3.86	2	1	2	1	2	2	3	141.16	98.94	24.62	3	21.8	30.8	5.63	32.4	16.17	2.01
	2	1	T0(Baseline)	223	2	17	1	0.03	-6.45	-7.54	-0.21	8	0.003	3.86	2	1	2	1	2	2	3	141.16	98.94	24.62	3	21.8	30.8	5.63	32.4	16.17	2.01
	2	1	T0(Baseline)	223	2	17	1	0.1	-14	-28.9	-1.35	9	0.003	3.86	2	1	2	1	2	2	3	141.16	98.94	24.62	3	21.8	30.8	5.63	32.4	16.17	2.01
	2	1	T0(Baseline)	233	2	17	1	0.58	-8.46	-10.2	-4.89	1	0.003	3.86	2	1	2	1	2	2	3	141.16	98.94	24.62	3	14.8	49.1	2.69	39.8	12.11	4.96
	2	1	T0(Baseline)	233	2	17	1	0.05	-7.26	-8.97	-0.33	2	0.003	3.86	2	1	2	1	2	2	3	141.16	98.94	24.62	3	14.8	49.1	2.69	39.8	12.11	4.96
	2	1	T0(Baseline)	233	2	17	1	0.28	-8.62	-11.1	-2.45	3	0.003	3.86	2	1	2	1	2	2	3	141.16	98.94	24.62	3	14.8	49.1	2.69	39.8	12.11	4.96
	2	1	T0(Baseline)	233	2	17	1	1.2	-8.34	-10.1	-10	4	0.003	3.86	2	1	2	1	2	2	3	141.16	98.94	24.62	3	14.8	49.1	2.69	39.8	12.11	4.96
	2	1	T0(Baseline)	233	2	17	1	0.97	-9.23	-12.9	-8.91	5	0.003	3.86	2	1	2	1	2	2	3	141.16	98.94	24.62	3	14.8	49.1	2.69	39.8	12.11	4.96
	2	1	T0(Baseline)	233	2	17	1	1.21	-11.5	-19.7	-14	6	0.003	3.86	2	1	2	1	2	2	3	141.16	98.94	24.62	3	14.8	49.1	2.69	39.8	12.11	4.96
	2	1	T0(Baseline)	233	2	17	1	0.22	-8.5	-10.3	-1.85	7	0.003	3.86	2	1	2	1	2	2	3	141.16	98.94	24.62	3	14.8	49.1	2.69	39.8	12.11	4.96
	2	1	T0(Baseline)	233	2	17	1	0.23	-8.06	-11.8	-1.81	8	0.003	3.86	2	1	2	1	2	2	3	141.16	98.94	24.62	3	14.8	49.1	2.69	39.8	12.11	4.96
	2	1	T0(Baseline)	233	2	17	1	0.22	-9.35	-10.9	-2.06	9	0.003	3.86	2	1	2	1	2	2	3	141.16	98.94	24.62	3	14.8	49.1	2.69	39.8	12.11	4.96
	2	1	T0(Baseline)	232	2	17	2	0.36	-7.72	-8.87	-2.75	1	0.003	3.86	2	1	2	1	2	2	3	141.16	98.94	24.62	2	15.7	69.6	6.36	56.5	9.34	4.89
	2	1	T0(Baseline)	232	2	17	2	0.02	-7.2	-8.87	-0.15	2	0.003	3.86	2	1	2	1	2	2	3	141.16	98.94	24.62	2	15.7	69.6	6.36	56.5	9.34	4.89
	2	1	T0(Baseline)	232	2	17	2	0.06	-18.8	-29.9	-1.07	3	0.003	3.86	2	1	2	1	2	2	3	141.16	98.94	24.62	2	15.7	69.6	6.36	56.5	9.34	4.89
	2	1	T0(Baseline)	232	2	17	2	2.25	-11.2	-16	-25.2	4	0.003	3.86	2	1	2	1	2	2	3	141.16	98.94	24.62	2	15.7	69.6	6.36	56.5	9.34	4.89
	2	1	T0(Baseline)	232	2	17	2	0.82	-12.2	-16.5	-9.92	5	0.003	3.86	2	1	2	1	2	2	3	141.16	98.94	24.62	2	15.7	69.6	6.36	56.5	9.34	4.89
	2	1	T0(Baseline)	232	2	17	2	0.05	-7.72	-15.4	-0.4	6	0.003	3.86	2	1	2	1	2	2	3	141.16	98.94	24.62	2	15.7	69.6	6.36	56.5	9.34	4.89
	2	1	T0(Baseline)	232	2	17	2	1.2	-15.5	-24.4	-18.6	7	0.003	3.86	2	1	2	1	2	2	3	141.16	98.94	24.62	2	15.7	69.6	6.36	56.5	9.34	4.89
	2	1	T0(Baseline)	232	2	17	2					8	0.003	3.86	2	1	2	1	2	2	3	141.16	98.94	24.62	2	15.7	69.6	6.36	56.5	9.34	4.89
	2	1	T0(Baseline)	232	2	17	2	0.13	-10.1	-11.5	-1.35	9	0.003	3.86	2	1	2	1	2	2	3	141.16	98.94	24.62	2	15.7	69.6	6.36	56.5	9.34	4.89
	2	1	T0(Baseline)	231	2	17	1	0.02	-6.83	-8.74	-0.15	1	0.003	3.86	2	1	2	1	2	2	3	141.16	98.94	24.62	1	5.9	31.6	2.71	37.5	3.19	1.51
	2	1	T0(Baseline)	231	2	17	1	0.13	-7.83	-8.73	-1	2	0.003	3.86	2	1	2	1	2	2	3	141.16	98.94	24.62	1	5.9	31.6	2.71	37.5	3.19	1.51
	2	1	T0(Baseline)	231	2	17	1	0.08	-11.6	-13.9	-0.95	3	0.003	3.86	2	1	2	1	2	2	3	141.16	98.94	24.62	1	5.9	31.6	2.71	37.5	3.19	1.51
	2	1	T0(Baseline)	231	2	17	1	0.37	-8.09	-9.45	-2.98	4	0.003	3.86	2	1	2	1	2	2	3	141.16	98.94	24.62	1	5.9	31.6	2.71	37.5	3.19	1.51
	2	1	T0(Baseline)	231	2	17	1	0.05	-6.83	-8.17	-0.36	5	0.003	3.86	2	1	2	1	2	2	3	141.16	98.94	24.62	1	5.9	31.6	2.71	37.5	3.19	1.51
	2	1	T0(Baseline)	231	2	17	1	0.45	-9.1	-10.6	-4.11	6	0.003	3.86	2	1	2	1	2	2	3	141.16	98.94	24.62	1	5.9	31.6	2.71	37.5	3.19	1.51
	2	1	T0(Baseline)	231	2	17	1	0.08	-8	-9.96	-0.67	7	0.003	3.86	2	1	2	1	2	2	3	141.16	98.94	24.62	1	5.9	31.6	2.71	37.5	3.19	1.51
	2	1	T0(Baseline)	231	2	17	1	0.22	-7.93	-10.7	-1.73	8	0.003	3.86	2	1	2	1	2	2	3	141.16	98.94	24.62	1	5.9	31.6	2.71	37.5	3.19	1.51
	2	1	T0(Baseline)	231	2	17	1	0.11	-8.34	-10.4	-0.95	9	0.003	3.86	2	1	2	1	2	2	3	141.16	98.94	24.62	1	5.9	31.6	2.71	37.5	3.19	1.51
	2	1	T0(Baseline)	241	2	17	1	0.14	-8.43	-18.1	-1.14	1	0.003	3.86	2	1	2	1	2	2	3	141.16	98.94	24.62	1	4.17	28.6	2	30.7	2.17	1.03
	2	1	T0(Baseline)	241	2	17	1	0.02	-6.78	-7.8	-0.14	2	0.003	3.86	2	1	2	1	2	2	3	141.16	98.94	24.62	1	4.17	28.6	2	30.7	2.17	1.03
	2	1	T0(Baseline)	241	2	17	1	0.1	-7.54	-7.64	-0.78	3	0.003	3.86	2	1	2	1	2	2	3	141.16	98.94	24.62	1	4.17	28.6	2	30.7	2.17	1.03
	2	1	T0(Baseline)	241	2	17	1	0.47	-8.1	-9.48	-3.78	4	0.003	3.86	2	1	2	1	2	2	3	141.16	98.94	24.62	1	4.17	28.6	2	30.7	2.17	1.03
	2	1	T0(Baseline)	241	2	17	1	0.13	-7.61	-10.1	-1	5	0.003	3.86	2	1	2	1	2	2	3	141.16	98.94	24.62	1	4.17	28.6	2	30.7	2.17	1.03
	2	1	T0(Baseline)	241	2	17	1	0.06	-8.92	-9.23	-0.51	6	0.003	3.86	2	1	2	1	2	2	3	141.16	98.94	24.62	1	4.17	28.6	2	30.7	2.17	1.03
	2	1	T0(Baseline)	241	2	17	1	0.06	-7.15	-10.3	-0.43	7	0.003	3.86	2	1	2	1	2	2	3	141.16	98.94	24.62	1	4.17	28.6	2	30.7	2.17	1.03
	2	1	T0(Baseline)	241	2	17	1					8	0.003	3.86	2	1	2	1	2	2	3	141.16	98.94	24.62	1	4.17	28.6	2	30.7	2.17	1.03
	2	1	T0(Baseline)	241	2	17	1	0.05	-7.92	-10.4	-0.37	9	0.003	3.86	2	1	2	1	2	2	3	141.16	98.94	24.62	1	4.17	28.6	2	30.7	2.17	1.03
	2	1	T0(Baseline)	242	2	17	2	0.19	-10.5	-23.5	-1.97	1	0.003	3.86	2	1	2	1	2	2	3	141.16	98.94	24.62	2	5.72	30.1	2.14	31.6	3.58	1.05
	2	1	T0(Baseline)	242	2	17	2	0.05	-7.61	-8.44	-0.34	2	0.003	3.86	2	1	2	1	2	2	3	141.16	98.94	24.62	2	5.72	30.1	2.14	31.6	3.58	1.05
	2	1	T0(Baseline)	242	2	17	2	0.06	-6.48	-7.66	-0.41	3	0.003	3.86	2	1	2	1	2	2	3	141.16	98.94	24.62	2	5.72	30.1	2.14	31.6	3.58	1.05
	2	1	T0(Baseline)	242	2	17	2	0.5	-8.34	-10.4	-4.18	4	0.003	3.86	2	1	2	1	2	2	3	141.16	98.94	24.62	2	5.72	30.1	2.14	31.6	3.58	1.05
	2	1	T0(Baseline)	242	2	17	2	0.05	-6.88	-9.84	-0.33	5	0.003	3.86	2	1	2	1	2	2	3	141.16	98.94	24.62	2	5.72	30.1	2.14	31.6	3.58	1.05
	2	1	T0(Baseline)	242	2	17	2	0.12	-6.97	-9.31	-0.82	6	0.003	3.86	2	1	2	1	2	2	3	141.16	98.94	24.62	2	5.72	30.1	2.14	31.6	3.58	1.05
	2	1	T0(Baseline)	242	2	17	2	0.04	-7.76	-10.5	-0.33	7	0.003	3.86	2	1	2	1	2	2	3	141.16	98.94	24.62	2	5.72	30.1	2.14	31.6	3.58	1.05
	2	1	T0(Baseline)	242	2	17	2					8	0.003	3.86	2	1	2	1	2	2	3	141.16	98.94	24.62	2	5.72	30.1	2.14	31.6	3.58	1.05
	2	1	T0(Baseline)	242	2	17	2	0.04	-10.1	-13.2	-0.41	9	0.003	3.86	2	1	2	1	2	2	3	141.16	98.94	24.62	2	5.72	30.1	2.14	31.6	3.58	1.05
	2	1	T0(Baseline)	243	2	17	3	0.29	-8.34	-9.3	-2.41	1	0.003	3.86	2	1	2	1	2	2	3	141.16	98.94	24.62	3	9.16	29.4	2.25	31.9	6.91	1.92
	2	1	T0(Baseline)	243	2	17	3	0.07	-7.27	-8.54	-0.48	2	0.003	3.86	2	1	2	1	2	2	3	141.16	98.94	24.62	3	9.16	29.4	2.25	31.9	6.91	1.92
	2	1	T0(Baseline)	243	2	17	3	0.07	-7.44	-7.95	-0.54	3	0.003	3.86	2	1	2	1	2	2	3	141.16	98.94	24.62	3	9.16	29.4	2.25	31.9	6.91	1.92
	2	1	T0(Baseline)	243	2	17	3	0.52	-8.37	-11	-4.37	4	0.003	3.86	2	1	2	1	2	2	3	141.16	98.94	24.62	3	9.16	29.4	2.25	31.9	6.91	1.92
	2	1	T0(Baseline)	243	2	17	3	0.16	-7.07	-9.83	-1.16	5	0.003	3.86	2	1	2	1	2	2	3	141.16	98.94	24.62	3	9.16	29.4	2.25	31.9	6.91	1.92
	2	1	T0(Baseline)	243	2	17	3	0.52	-7.37	-9.79	-3.82	6	0.003	3.86	2	1	2	1	2	2	3	141.16	98.94	24.62	3	9.16	29.4	2.25	31.9	6.91	1.92
	2	1	T0(Baseline)	243	2	17	3	0.05	-7.37	-7.94	-0.38	7	0.003	3.86	2	1	2	1	2	2	3	141.16	98.94	24.62	3	9.16	29.4	2.25	31.9	6.91	1.92
	2	1	T0(Baseline)	243	2	17	3	0.16	-7.98	-9.74	-1.31	8	0.003	3.86	2	1	2	1	2	2	3	141.16	98.94	24.62	3	9.16	29.4	2.25	31.9	6.91	1.92
	2	1	T0(Baseline)	243	2	17	3	0.08	-7.05	-11.1	-0.58	9	0.003	3.86	2	1	2	1	2	2	3	141.16	98.94	24.62	3	9.16	29.4	2.25	31.9	6.91	1.92
	9	1	T0(Baseline)	913	2	21	3	0.19	-8.7	-10.6	-1.64	1	0.003	3.91	1	1	2	4	3	2	3	161	134.73	42.36	3	15.1	30.8	1.4	27.1	13.7	4.74
	9	1	T0(Baseline)	913	2	21	3	0.46	-9.33	-12.5	-4.29	2	0.003	3.91	1	1	2	4	3	2	3	161	134.73	42.36	3	15.1	30.8	1.4	27.1	13.7	4.74
	9	1	T0(Baseline)	913	2	21	3	0.06	-8.65	-9.7	-0.48	3	0.003	3.91	1	1	2	4	3	2	3	161	134.73	42.36	3	15.1	30.8	1.4	27.1	13.7	4.74
	9	1	T0(Baseline)	913	2	21	3	1.84	-9.58	-12.5	-17.7	4	0.003	3.91	1	1	2	4	3	2	3	161	134.73	42.36	3	15.1	30.8	1.4	27.1	13.7	4.74
	9	1	T0(Baseline)	913	2	21	3	0.28	-6.88	-7.75	-1.92	5	0.003	3.91	1	1	2	4	3	2	3	161	134.73	42.36	3	15.1	30.8	1.4	27.1	13.7	4.74
	9	1	T0(Baseline)	913	2	21	3	1.35	-10.5	-15.2	-14.2	6	0.003	3.91	1	1	2	4	3	2	3	161	134.73	42.36	3	15.1	30.8	1.4	27.1	13.7	4.74
	9	1	T0(Baseline)	913	2	21	3	0.12	-7.59	-11.7	-0.94	7	0.003	3.91	1	1	2	4	3	2	3	161	134.73	42.36	3	15.1	30.8	1.4	27.1	13.7	4.74
	9	1	T0(Baseline)	913	2	21	3	0.25	-7.55	-12	-1.91	8	0.003	3.91	1	1	2	4	3	2	3	161	134.73	42.36	3	15.1	30.8	1.4	27.1	13.7	4.74
	9	1	T0(Baseline)	913	2	21	3	0.19	-7.72	-12.4	-1.46	9	0.003	3.91	1	1	2	4	3	2	3	161	134.73	42.36	3	15.1	30.8	1.4	27.1	13.7	4.74
	9	1	T0(Baseline)	912	2	21	2	0.03	-7.95	-14	-0.22	1	0.003	3.91	1	1	2	4	3	2	3	161	134.73	42.36	2	12	30.8	4.83	30.9	7.17	2.21
	9	1	T0(Baseline)	912	2	21	2	0.07	-7.7	-12.5	-0.54	2	0.003	3.91	1	1	2	4	3	2	3	161	134.73	42.36	2	12	30.8	4.83	30.9	7.17	2.21
	9	1	T0(Baseline)	912	2	21	2	0.13	-8.33	-9.5	-1.12	3	0.003	3.91	1	1	2	4	3	2	3	161	134.73	42.36	2	12	30.8	4.83	30.9	7.17	2.21
	9	1	T0(Baseline)	912	2	21	2	0.43	-8.24	-9.72	-3.55	4	0.003	3.91	1	1	2	4	3	2	3	161	134.73	42.36	2	12	30.8	4.83	30.9	7.17	2.21
	9	1	T0(Baseline)	912	2	21	2	0.14	-6.8	-8.91	-0.98	5	0.003	3.91	1	1	2	4	3	2	3	161	134.73	42.36	2	12	30.8	4.83	30.9	7.17	2.21
	9	1	T0(Baseline)	912	2	21	2	1.1	-13.1	-19.6	-14.4	6	0.003	3.91	1	1	2	4	3	2	3	161	134.73	42.36	2	12	30.8	4.83	30.9	7.17	2.21
	9	1	T0(Baseline)	912	2	21	2	0.18	-7.73	-9.4	-1.37	7	0.003	3.91	1	1	2	4	3	2	3	161	134.73	42.36	2	12	30.8	4.83	30.9	7.17	2.21
	9	1	T0(Baseline)	912	2	21	2	0.09	-7	-11.1	-0.65	8	0.003	3.91	1	1	2	4	3	2	3	161	134.73	42.36	2	12	30.8	4.83	30.9	7.17	2.21
	9	1	T0(Baseline)	912	2	21	2	0.04	-6.64	-7.34	-0.24	9	0.003	3.91	1	1	2	4	3	2	3	161	134.73	42.36	2	12	30.8	4.83	30.9	7.17	2.21
	9	1	T0(Baseline)	911	2	21	1	1.43	-12.5	-19.4	-17.8	1	0.003	3.91	1	1	2	4	3	2	3	161	134.73	42.36	1	37.9	35.8	5.06	37.6	32.84	9.97
	9	1	T0(Baseline)	911	2	21	1	1.55	-11.3	-16.7	-17.5	2	0.003	3.91	1	1	2	4	3	2	3	161	134.73	42.36	1	37.9	35.8	5.06	37.6	32.84	9.97
	9	1	T0(Baseline)	911	2	21	1	0.73	-8.94	-11	-6.48	3	0.003	3.91	1	1	2	4	3	2	3	161	134.73	42.36	1	37.9	35.8	5.06	37.6	32.84	9.97
	9	1	T0(Baseline)	911	2	21	1	0.31	-7.35	-7.42	-2.31	4	0.003	3.91	1	1	2	4	3	2	3	161	134.73	42.36	1	37.9	35.8	5.06	37.6	32.84	9.97
	9	1	T0(Baseline)	911	2	21	1	0.14	-7.41	-8.38	-1.04	5	0.003	3.91	1	1	2	4	3	2	3	161	134.73	42.36	1	37.9	35.8	5.06	37.6	32.84	9.97
	9	1	T0(Baseline)	911	2	21	1	3.32	-13.5	-22.7	-44.8	6	0.003	3.91	1	1	2	4	3	2	3	161	134.73	42.36	1	37.9	35.8	5.06	37.6	32.84	9.97
	9	1	T0(Baseline)	911	2	21	1	0.68	-7.52	-13.1	-5.09	7	0.003	3.91	1	1	2	4	3	2	3	161	134.73	42.36	1	37.9	35.8	5.06	37.6	32.84	9.97
	9	1	T0(Baseline)	911	2	21	1	0.98	-7.68	-12.7	-7.5	8	0.003	3.91	1	1	2	4	3	2	3	161	134.73	42.36	1	37.9	35.8	5.06	37.6	32.84	9.97
	9	1	T0(Baseline)	911	2	21	1	0.83	-10.2	-16.7	-8.53	9	0.003	3.91	1	1	2	4	3	2	3	161	134.73	42.36	1	37.9	35.8	5.06	37.6	32.84	9.97
	9	1	T0(Baseline)	921	2	21	1	0.03	-7.1	-8.49	-0.19	1	0.003	3.91	1	1	2	4	3	2	3	161	134.73	42.36	1	29.5	32.1	4.23	31.6	25.27	4.65
	9	1	T0(Baseline)	921	2	21	1	0.72	-7.9	-8.81	-5.68	2	0.003	3.91	1	1	2	4	3	2	3	161	134.73	42.36	1	29.5	32.1	4.23	31.6	25.27	4.65
	9	1	T0(Baseline)	921	2	21	1	0.29	-7.5	-9.21	-2.18	3	0.003	3.91	1	1	2	4	3	2	3	161	134.73	42.36	1	29.5	32.1	4.23	31.6	25.27	4.65
	9	1	T0(Baseline)	921	2	21	1	2	-9.42	-13.5	-18.8	4	0.003	3.91	1	1	2	4	3	2	3	161	134.73	42.36	1	29.5	32.1	4.23	31.6	25.27	4.65
	9	1	T0(Baseline)	921	2	21	1	0.14	-7.13	-7.56	-0.97	5	0.003	3.91	1	1	2	4	3	2	3	161	134.73	42.36	1	29.5	32.1	4.23	31.6	25.27	4.65
	9	1	T0(Baseline)	921	2	21	1	0.38	-7.26	-8.48	-2.78	6	0.003	3.91	1	1	2	4	3	2	3	161	134.73	42.36	1	29.5	32.1	4.23	31.6	25.27	4.65
	9	1	T0(Baseline)	921	2	21	1	0.73	-7.9	-9.5	-5.78	7	0.003	3.91	1	1	2	4	3	2	3	161	134.73	42.36	1	29.5	32.1	4.23	31.6	25.27	4.65
	9	1	T0(Baseline)	921	2	21	1	0.15	-9.57	-10.7	-1.44	8	0.003	3.91	1	1	2	4	3	2	3	161	134.73	42.36	1	29.5	32.1	4.23	31.6	25.27	4.65
	9	1	T0(Baseline)	921	2	21	1	0.21	-7.67	-11.16	-1.61	9	0.003	3.91	1	1	2	4	3	2	3	161	134.73	42.36	1	29.5	32.1	4.23	31.6	25.27	4.65
	9	1	T0(Baseline)	922	2	21	2	0.07	-6.92	-8.7	-0.5	1	0.003	3.91	1	1	2	4	3	2	3	161	134.73	42.36	2	11.6	28.9	1.83	31.9	9.77	4.44
	9	1	T0(Baseline)	922	2	21	2	1.53	-11.1	-17	-17	2	0.003	3.91	1	1	2	4	3	2	3	161	134.73	42.36	2	11.6	28.9	1.83	31.9	9.77	4.44
	9	1	T0(Baseline)	922	2	21	2	0.34	-7.65	-8.23	-2.63	3	0.003	3.91	1	1	2	4	3	2	3	161	134.73	42.36	2	11.6	28.9	1.83	31.9	9.77	4.44
	9	1	T0(Baseline)	922	2	21	2	0.72	-10	-13.9	-7.25	4	0.003	3.91	1	1	2	4	3	2	3	161	134.73	42.36	2	11.6	28.9	1.83	31.9	9.77	4.44
	9	1	T0(Baseline)	922	2	21	2	0.11	-6.95	-8.14	-0.76	5	0.003	3.91	1	1	2	4	3	2	3	161	134.73	42.36	2	11.6	28.9	1.83	31.9	9.77	4.44
	9	1	T0(Baseline)	922	2	21	2	0.84	-7.79	-8.27	-6.55	6	0.003	3.91	1	1	2	4	3	2	3	161	134.73	42.36	2	11.6	28.9	1.83	31.9	9.77	4.44
	9	1	T0(Baseline)	922	2	21	2	0.27	-7.95	-8.2	-2.18	7	0.003	3.91	1	1	2	4	3	2	3	161	134.73	42.36	2	11.6	28.9	1.83	31.9	9.77	4.44
	9	1	T0(Baseline)	922	2	21	2	0.32	-9.82	-13.8	-3.12	8	0.003	3.91	1	1	2	4	3	2	3	161	134.73	42.36	2	11.6	28.9	1.83	31.9	9.77	4.44
	9	1	T0(Baseline)	922	2	21	2	0.24	-9.52	-9.94	-2.29	9	0.003	3.91	1	1	2	4	3	2	3	161	134.73	42.36	2	11.6	28.9	1.83	31.9	9.77	4.44
	9	1	T0(Baseline)	923	2	21	3	0.32	-9.43	-10.9	-3	1	0.003	3.91	1	1	2	4	3	2	3	161	134.73	42.36	3	20.6	33.1	2.56	29.5	18.04	9.75
	9	1	T0(Baseline)	923	2	21	3	0.76	-9.08	-11.2	-6.92	2	0.003	3.91	1	1	2	4	3	2	3	161	134.73	42.36	3	20.6	33.1	2.56	29.5	18.04	9.75
	9	1	T0(Baseline)	923	2	21	3	0.23	-9.78	-12.6	-2.28	3	0.003	3.91	1	1	2	4	3	2	3	161	134.73	42.36	3	20.6	33.1	2.56	29.5	18.04	9.75
	9	1	T0(Baseline)	923	2	21	3	3.19	-15.2	-22.8	-48.5	4	0.003	3.91	1	1	2	4	3	2	3	161	134.73	42.36	3	20.6	33.1	2.56	29.5	18.04	9.75
	9	1	T0(Baseline)	923	2	21	3	1.87	-8.15	-9	-15.2	5	0.003	3.91	1	1	2	4	3	2	3	161	134.73	42.36	3	20.6	33.1	2.56	29.5	18.04	9.75
	9	1	T0(Baseline)	923	2	21	3	2.22	-11.2	-16	-24.8	6	0.003	3.91	1	1	2	4	3	2	3	161	134.73	42.36	3	20.6	33.1	2.56	29.5	18.04	9.75
	9	1	T0(Baseline)	923	2	21	3	0.47	-7.99	-12.5	-3.72	7	0.003	3.91	1	1	2	4	3	2	3	161	134.73	42.36	3	20.6	33.1	2.56	29.5	18.04	9.75
	9	1	T0(Baseline)	923	2	21	3	0.16	-7.56	-8.9	-1.24	8	0.003	3.91	1	1	2	4	3	2	3	161	134.73	42.36	3	20.6	33.1	2.56	29.5	18.04	9.75
	9	1	T0(Baseline)	923	2	21	3	0.53	-9.92	-13.8	-5.28	9	0.003	3.91	1	1	2	4	3	2	3	161	134.73	42.36	3	20.6	33.1	2.56	29.5	18.04	9.75
	9	1	T0(Baseline)	933	2	21	3	0.23	-7.37	-7.9	-1.71	1	0.003	3.91	1	1	2	4	3	2	3	161	134.73	42.36	3	4.04	25.8	0.75	26.1	3.29	1.38
	9	1	T0(Baseline)	933	2	21	3	0.01	-7	-8.57	-0.09	2	0.003	3.91	1	1	2	4	3	2	3	161	134.73	42.36	3	4.04	25.8	0.75	26.1	3.29	1.38
	9	1	T0(Baseline)	933	2	21	3	0.08	-8.24	-13	-0.63	3	0.003	3.91	1	1	2	4	3	2	3	161	134.73	42.36	3	4.04	25.8	0.75	26.1	3.29	1.38
	9	1	T0(Baseline)	933	2	21	3	0.38	-7.27	-9.15	-2.74	4	0.003	3.91	1	1	2	4	3	2	3	161	134.73	42.36	3	4.04	25.8	0.75	26.1	3.29	1.38
	9	1	T0(Baseline)	933	2	21	3	0.25	-6.95	-7.58	-1.72	5	0.003	3.91	1	1	2	4	3	2	3	161	134.73	42.36	3	4.04	25.8	0.75	26.1	3.29	1.38
	9	1	T0(Baseline)	933	2	21	3	0.08	-8.2	-9.06	-0.63	6	0.003	3.91	1	1	2	4	3	2	3	161	134.73	42.36	3	4.04	25.8	0.75	26.1	3.29	1.38
	9	1	T0(Baseline)	933	2	21	3	0.15	-9.67	-10.8	-1.48	7	0.003	3.91	1	1	2	4	3	2	3	161	134.73	42.36	3	4.04	25.8	0.75	26.1	3.29	1.38
	9	1	T0(Baseline)	933	2	21	3	0.06	-7.12	-9.47	-0.46	8	0.003	3.91	1	1	2	4	3	2	3	161	134.73	42.36	3	4.04	25.8	0.75	26.1	3.29	1.38
	9	1	T0(Baseline)	933	2	21	3	0.14	-7.64	-8.83	-1.05	9	0.003	3.91	1	1	2	4	3	2	3	161	134.73	42.36	3	4.04	25.8	0.75	26.1	3.29	1.38
	9	1	T0(Baseline)	932	2	21	2					1	0.003	3.91	1	1	2	4	3	2	3	161	134.73	42.36	2
	9	1	T0(Baseline)	932	2	21	2					2	0.003	3.91	1	1	2	4	3	2	3	161	134.73	42.36	2
	9	1	T0(Baseline)	932	2	21	2					3	0.003	3.91	1	1	2	4	3	2	3	161	134.73	42.36	2
	9	1	T0(Baseline)	932	2	21	2					4	0.003	3.91	1	1	2	4	3	2	3	161	134.73	42.36	2
	9	1	T0(Baseline)	932	2	21	2					5	0.003	3.91	1	1	2	4	3	2	3	161	134.73	42.36	2
	9	1	T0(Baseline)	932	2	21	2					6	0.003	3.91	1	1	2	4	3	2	3	161	134.73	42.36	2
	9	1	T0(Baseline)	932	2	21	2					7	0.003	3.91	1	1	2	4	3	2	3	161	134.73	42.36	2
	9	1	T0(Baseline)	932	2	21	2					8	0.003	3.91	1	1	2	4	3	2	3	161	134.73	42.36	2
	9	1	T0(Baseline)	932	2	21	2					9	0.003	3.91	1	1	2	4	3	2	3	161	134.73	42.36	2
	9	1	T0(Baseline)	931	2	21	1	0.17	-7.35	-8.95	-1.28	1	0.003	3.91	1	1	2	4	3	2	3	161	134.73	42.36	1	8.26	28.1	1.13	28	7.13	0.9
	9	1	T0(Baseline)	931	2	21	1	0.14	-7.23	-8.2	-1.04	2	0.003	3.91	1	1	2	4	3	2	3	161	134.73	42.36	1	8.26	28.1	1.13	28	7.13	0.9
	9	1	T0(Baseline)	931	2	21	1	0.26	-8.08	-10.8	-2.11	3	0.003	3.91	1	1	2	4	3	2	3	161	134.73	42.36	1	8.26	28.1	1.13	28	7.13	0.9
	9	1	T0(Baseline)	931	2	21	1	0.04	-6.52	-6.92	-0.26	4	0.003	3.91	1	1	2	4	3	2	3	161	134.73	42.36	1	8.26	28.1	1.13	28	7.13	0.9
	9	1	T0(Baseline)	931	2	21	1	0.14	-7.07	-8.07	-0.97	5	0.003	3.91	1	1	2	4	3	2	3	161	134.73	42.36	1	8.26	28.1	1.13	28	7.13	0.9
	9	1	T0(Baseline)	931	2	21	1	0	-7.45	-7.45	-0.02	6	0.003	3.91	1	1	2	4	3	2	3	161	134.73	42.36	1	8.26	28.1	1.13	28	7.13	0.9
	9	1	T0(Baseline)	931	2	21	1	0.03	-6.54	-8.08	-0.2	7	0.003	3.91	1	1	2	4	3	2	3	161	134.73	42.36	1	8.26	28.1	1.13	28	7.13	0.9
	9	1	T0(Baseline)	931	2	21	1	0.08	-6.63	-7.22	-0.56	8	0.003	3.91	1	1	2	4	3	2	3	161	134.73	42.36	1	8.26	28.1	1.13	28	7.13	0.9
	9	1	T0(Baseline)	931	2	21	1	0.04	-6.8	-7.69	-0.24	9	0.003	3.91	1	1	2	4	3	2	3	161	134.73	42.36	1	8.26	28.1	1.13	28	7.13	0.9
	9	1	T0(Baseline)	941	2	21	1	0.19	-8.4	-14.7	-1.56	1	0.003	3.91	1	1	2	4	3	2	3	161	134.73	42.36	1	11.7	28.3	2.25	29.6	9.45	1.01
	9	1	T0(Baseline)	941	2	21	1	0.44	-7.98	-9.64	-3.48	2	0.003	3.91	1	1	2	4	3	2	3	161	134.73	42.36	1	11.7	28.3	2.25	29.6	9.45	1.01
	9	1	T0(Baseline)	941	2	21	1	0.03	-6.92	-7.65	-0.19	3	0.003	3.91	1	1	2	4	3	2	3	161	134.73	42.36	1	11.7	28.3	2.25	29.6	9.45	1.01
	9	1	T0(Baseline)	941	2	21	1	0.03	-6.6	-9	-0.2	4	0.003	3.91	1	1	2	4	3	2	3	161	134.73	42.36	1	11.7	28.3	2.25	29.6	9.45	1.01
	9	1	T0(Baseline)	941	2	21	1	0.03	-6.72	-6.9	-0.22	5	0.003	3.91	1	1	2	4	3	2	3	161	134.73	42.36	1	11.7	28.3	2.25	29.6	9.45	1.01
	9	1	T0(Baseline)	941	2	21	1	0.15	-6.92	-8.47	-1.02	6	0.003	3.91	1	1	2	4	3	2	3	161	134.73	42.36	1	11.7	28.3	2.25	29.6	9.45	1.01
	9	1	T0(Baseline)	941	2	21	1	0.04	-7.26	-12.4	-0.32	7	0.003	3.91	1	1	2	4	3	2	3	161	134.73	42.36	1	11.7	28.3	2.25	29.6	9.45	1.01
	9	1	T0(Baseline)	941	2	21	1	0.08	-7.05	-9.06	-0.58	8	0.003	3.91	1	1	2	4	3	2	3	161	134.73	42.36	1	11.7	28.3	2.25	29.6	9.45	1.01
	9	1	T0(Baseline)	941	2	21	1	0.02	-6.08	-7.14	-0.1	9	0.003	3.91	1	1	2	4	3	2	3	161	134.73	42.36	1	11.7	28.3	2.25	29.6	9.45	1.01
	9	1	T0(Baseline)	942	2	21	2	0.03	-14.5	-18.9	-0.46	1	0.003	3.91	1	1	2	4	3	2	3	161	134.73	42.36	2	1.33	26.1	0.35	26.7	0.98	0.74
	9	1	T0(Baseline)	942	2	21	2	0.07	-7.24	-13.1	-0.53	2	0.003	3.91	1	1	2	4	3	2	3	161	134.73	42.36	2	1.33	26.1	0.35	26.7	0.98	0.74
	9	1	T0(Baseline)	942	2	21	2	0.15	-7.46	-8.31	-1.09	3	0.003	3.91	1	1	2	4	3	2	3	161	134.73	42.36	2	1.33	26.1	0.35	26.7	0.98	0.74
	9	1	T0(Baseline)	942	2	21	2	0.04	-6.84	-7.35	-0.24	4	0.003	3.91	1	1	2	4	3	2	3	161	134.73	42.36	2	1.33	26.1	0.35	26.7	0.98	0.74
	9	1	T0(Baseline)	942	2	21	2	0.06	-7.07	-9.74	-0.39	5	0.003	3.91	1	1	2	4	3	2	3	161	134.73	42.36	2	1.33	26.1	0.35	26.7	0.98	0.74
	9	1	T0(Baseline)	942	2	21	2	0.24	-7.43	-16.4	-1.8	6	0.003	3.91	1	1	2	4	3	2	3	161	134.73	42.36	2	1.33	26.1	0.35	26.7	0.98	0.74
	9	1	T0(Baseline)	942	2	21	2	0.03	-6.93	-8.25	-0.23	7	0.003	3.91	1	1	2	4	3	2	3	161	134.73	42.36	2	1.33	26.1	0.35	26.7	0.98	0.74
	9	1	T0(Baseline)	942	2	21	2	0.11	-7.49	-10	-0.79	8	0.003	3.91	1	1	2	4	3	2	3	161	134.73	42.36	2	1.33	26.1	0.35	26.7	0.98	0.74
	9	1	T0(Baseline)	942	2	21	2	0.01	-6.57	-8.22	-0.06	9	0.003	3.91	1	1	2	4	3	2	3	161	134.73	42.36	2	1.33	26.1	0.35	26.7	0.98	0.74
	9	1	T0(Baseline)	943	2	21	3	0.53	-9.33	-10.3	-4.94	1	0.003	3.91	1	1	2	4	3	2	3	161	134.73	42.36	3	8.97	29.1	1.88	28.7	7.09	2.57
	9	1	T0(Baseline)	943	2	21	3	0.22	-7.58	-9.4	-1.67	2	0.003	3.91	1	1	2	4	3	2	3	161	134.73	42.36	3	8.97	29.1	1.88	28.7	7.09	2.57
	9	1	T0(Baseline)	943	2	21	3	0.19	-7.61	-8.65	-1.47	3	0.003	3.91	1	1	2	4	3	2	3	161	134.73	42.36	3	8.97	29.1	1.88	28.7	7.09	2.57
	9	1	T0(Baseline)	943	2	21	3	0.6	-9.75	-12.1	-5.82	4	0.003	3.91	1	1	2	4	3	2	3	161	134.73	42.36	3	8.97	29.1	1.88	28.7	7.09	2.57
	9	1	T0(Baseline)	943	2	21	3	0.65	-8.72	-10.4	-5.68	5	0.003	3.91	1	1	2	4	3	2	3	161	134.73	42.36	3	8.97	29.1	1.88	28.7	7.09	2.57
	9	1	T0(Baseline)	943	2	21	3	0.02	-9.6	-14	-0.16	6	0.003	3.91	1	1	2	4	3	2	3	161	134.73	42.36	3	8.97	29.1	1.88	28.7	7.09	2.57
	9	1	T0(Baseline)	943	2	21	3	0.04	-8.64	-9.41	-0.34	7	0.003	3.91	1	1	2	4	3	2	3	161	134.73	42.36	3	8.97	29.1	1.88	28.7	7.09	2.57
	9	1	T0(Baseline)	943	2	21	3	0.26	-8.19	-13.8	-2.15	8	0.003	3.91	1	1	2	4	3	2	3	161	134.73	42.36	3	8.97	29.1	1.88	28.7	7.09	2.57
	9	1	T0(Baseline)	943	2	21	3	0.06	-13.4	-19.9	-0.83	9	0.003	3.91	1	1	2	4	3	2	3	161	134.73	42.36	3	8.97	29.1	1.88	28.7	7.09	2.57
	15	1	T0(Baseline)	1513	2	20	3	0.08	-8.22	-10.7	-0.65	1	0.002	3.39	2	1	1	3	3	2	3	101.77	81.88	30.67	3	17.1	34.8	4.06	31.6	13.04	4.02
	15	1	T0(Baseline)	1513	2	20	3	0.35	-10.1	-13.6	-3.52	2	0.002	3.39	2	1	1	3	3	2	3	101.77	81.88	30.67	3	17.1	34.8	4.06	31.6	13.04	4.02
	15	1	T0(Baseline)	1513	2	20	3	0.05	-8.68	-11.1	-0.4	3	0.002	3.39	2	1	1	3	3	2	3	101.77	81.88	30.67	3	17.1	34.8	4.06	31.6	13.04	4.02
	15	1	T0(Baseline)	1513	2	20	3	0.74	-8.74	-11.2	-6.49	4	0.002	3.39	2	1	1	3	3	2	3	101.77	81.88	30.67	3	17.1	34.8	4.06	31.6	13.04	4.02
	15	1	T0(Baseline)	1513	2	20	3	0.07	-6.8	-9.57	-0.44	5	0.002	3.39	2	1	1	3	3	2	3	101.77	81.88	30.67	3	17.1	34.8	4.06	31.6	13.04	4.02
	15	1	T0(Baseline)	1513	2	20	3	2.42	-11.2	-18.6	-27.2	6	0.002	3.39	2	1	1	3	3	2	3	101.77	81.88	30.67	3	17.1	34.8	4.06	31.6	13.04	4.02
	15	1	T0(Baseline)	1513	2	20	3	0.23	-8	-14.2	-1.86	7	0.002	3.39	2	1	1	3	3	2	3	101.77	81.88	30.67	3	17.1	34.8	4.06	31.6	13.04	4.02
	15	1	T0(Baseline)	1513	2	20	3	0.06	-6.87	-9.78	-0.43	8	0.002	3.39	2	1	1	3	3	2	3	101.77	81.88	30.67	3	17.1	34.8	4.06	31.6	13.04	4.02
	15	1	T0(Baseline)	1513	2	20	3	0.02	-6.6	-6.93	-0.12	9	0.002	3.39	2	1	1	3	3	2	3	101.77	81.88	30.67	3	17.1	34.8	4.06	31.6	13.04	4.02
	15	1	T0(Baseline)	1512	2	20	2	0.18	-7.71	-8.91	-1.41	1	0.002	3.39	2	1	1	3	3	2	3	101.77	81.88	30.67	2	10.2	29.2	2.63	32	7.57	3.05
	15	1	T0(Baseline)	1512	2	20	2	0.7	-8.88	-11.4	-6.2	2	0.002	3.39	2	1	1	3	3	2	3	101.77	81.88	30.67	2	10.2	29.2	2.63	32	7.57	3.05
	15	1	T0(Baseline)	1512	2	20	2	0.24	-10.1	-13	-2.44	3	0.002	3.39	2	1	1	3	3	2	3	101.77	81.88	30.67	2	10.2	29.2	2.63	32	7.57	3.05
	15	1	T0(Baseline)	1512	2	20	2	0.86	-8.08	-10.6	-6.91	4	0.002	3.39	2	1	1	3	3	2	3	101.77	81.88	30.67	2	10.2	29.2	2.63	32	7.57	3.05
	15	1	T0(Baseline)	1512	2	20	2	0.07	-7.37	-10.1	-0.52	5	0.002	3.39	2	1	1	3	3	2	3	101.77	81.88	30.67	2	10.2	29.2	2.63	32	7.57	3.05
	15	1	T0(Baseline)	1512	2	20	2	0.48	-7.86	-9.91	-3.8	6	0.002	3.39	2	1	1	3	3	2	3	101.77	81.88	30.67	2	10.2	29.2	2.63	32	7.57	3.05
	15	1	T0(Baseline)	1512	2	20	2	0.12	-9.11	-10.6	-1.13	7	0.002	3.39	2	1	1	3	3	2	3	101.77	81.88	30.67	2	10.2	29.2	2.63	32	7.57	3.05
	15	1	T0(Baseline)	1512	2	20	2	0.34	-7.02	-12.2	-2.4	8	0.002	3.39	2	1	1	3	3	2	3	101.77	81.88	30.67	2	10.2	29.2	2.63	32	7.57	3.05
	15	1	T0(Baseline)	1512	2	20	2	0.06	-7.04	-10.3	-0.42	9	0.002	3.39	2	1	1	3	3	2	3	101.77	81.88	30.67	2	10.2	29.2	2.63	32	7.57	3.05
	15	1	T0(Baseline)	1511	2	20	1	0.04	-7.91	-8.18	-0.31	1	0.002	3.39	2	1	1	3	3	2	3	101.77	81.88	30.67	1	12.3	27.5	3.39	27.9	8.91	2.42
	15	1	T0(Baseline)	1511	2	20	1	0.14	-7.99	-9.72	-1.13	2	0.002	3.39	2	1	1	3	3	2	3	101.77	81.88	30.67	1	12.3	27.5	3.39	27.9	8.91	2.42
	15	1	T0(Baseline)	1511	2	20	1	0.03	-6.87	-8.7	-0.2	3	0.002	3.39	2	1	1	3	3	2	3	101.77	81.88	30.67	1	12.3	27.5	3.39	27.9	8.91	2.42
	15	1	T0(Baseline)	1511	2	20	1	0.2	-7.61	-14.3	-1.52	4	0.002	3.39	2	1	1	3	3	2	3	101.77	81.88	30.67	1	12.3	27.5	3.39	27.9	8.91	2.42
	15	1	T0(Baseline)	1511	2	20	1	0.35	-6.96	-8.28	-2.44	5	0.002	3.39	2	1	1	3	3	2	3	101.77	81.88	30.67	1	12.3	27.5	3.39	27.9	8.91	2.42
	15	1	T0(Baseline)	1511	2	20	1	0.63	-9.34	-16.3	-5.89	6	0.002	3.39	2	1	1	3	3	2	3	101.77	81.88	30.67	1	12.3	27.5	3.39	27.9	8.91	2.42
	15	1	T0(Baseline)	1511	2	20	1	0.27	-7.55	-11.4	-2.01	7	0.002	3.39	2	1	1	3	3	2	3	101.77	81.88	30.67	1	12.3	27.5	3.39	27.9	8.91	2.42
	15	1	T0(Baseline)	1511	2	20	1	0.62	-7.48	-10.8	-4.67	8	0.002	3.39	2	1	1	3	3	2	3	101.77	81.88	30.67	1	12.3	27.5	3.39	27.9	8.91	2.42
	15	1	T0(Baseline)	1511	2	20	1	0.14	-6.83	-8.64	-0.98	9	0.002	3.39	2	1	1	3	3	2	3	101.77	81.88	30.67	1	12.3	27.5	3.39	27.9	8.91	2.42
	15	1	T0(Baseline)	1521	2	20	1	0.11	-7.47	-9.23	-0.79	1	0.002	3.39	2	1	1	3	3	2	3	101.77	81.88	30.67	1	13.5	27.4	1.61	27.4	11.89	2.98
	15	1	T0(Baseline)	1521	2	20	1	0.27	-7.32	-10.2	-1.97	2	0.002	3.39	2	1	1	3	3	2	3	101.77	81.88	30.67	1	13.5	27.4	1.61	27.4	11.89	2.98
	15	1	T0(Baseline)	1521	2	20	1	0.07	-7.52	-8.63	-0.52	3	0.002	3.39	2	1	1	3	3	2	3	101.77	81.88	30.67	1	13.5	27.4	1.61	27.4	11.89	2.98
	15	1	T0(Baseline)	1521	2	20	1	0.16	-8.78	-17.2	-1.37	4	0.002	3.39	2	1	1	3	3	2	3	101.77	81.88	30.67	1	13.5	27.4	1.61	27.4	11.89	2.98
	15	1	T0(Baseline)	1521	2	20	1	0.57	-7.73	-8.9	-4.43	5	0.002	3.39	2	1	1	3	3	2	3	101.77	81.88	30.67	1	13.5	27.4	1.61	27.4	11.89	2.98
	15	1	T0(Baseline)	1521	2	20	1	0.1	-9.14	-13.1	-0.88	6	0.002	3.39	2	1	1	3	3	2	3	101.77	81.88	30.67	1	13.5	27.4	1.61	27.4	11.89	2.98
	15	1	T0(Baseline)	1521	2	20	1	1.16	-9.83	-15.9	-11.4	7	0.002	3.39	2	1	1	3	3	2	3	101.77	81.88	30.67	1	13.5	27.4	1.61	27.4	11.89	2.98
	15	1	T0(Baseline)	1521	2	20	1	0.41	-7.91	-11.8	-3.21	8	0.002	3.39	2	1	1	3	3	2	3	101.77	81.88	30.67	1	13.5	27.4	1.61	27.4	11.89	2.98
	15	1	T0(Baseline)	1521	2	20	1	0.13	-6.79	-7.92	-0.88	9	0.002	3.39	2	1	1	3	3	2	3	101.77	81.88	30.67	1	13.5	27.4	1.61	27.4	11.89	2.98
	15	1	T0(Baseline)	1522	2	20	2	0.07	-8.45	-14.2	-0.55	1	0.002	3.39	2	1	1	3	3	2	3	101.77	81.88	30.67	2	7.65	27.7	1.66	28.5	5.99	1.74
	15	1	T0(Baseline)	1522	2	20	2	0.39	-8.74	-10.5	-3.42	2	0.002	3.39	2	1	1	3	3	2	3	101.77	81.88	30.67	2	7.65	27.7	1.66	28.5	5.99	1.74
	15	1	T0(Baseline)	1522	2	20	2	0.08	-7.6	-8.58	-0.62	3	0.002	3.39	2	1	1	3	3	2	3	101.77	81.88	30.67	2	7.65	27.7	1.66	28.5	5.99	1.74
	15	1	T0(Baseline)	1522	2	20	2	0.28	-8.35	-9.89	-2.35	4	0.002	3.39	2	1	1	3	3	2	3	101.77	81.88	30.67	2	7.65	27.7	1.66	28.5	5.99	1.74
	15	1	T0(Baseline)	1522	2	20	2	0.47	-7.87	-9.69	-3.67	5	0.002	3.39	2	1	1	3	3	2	3	101.77	81.88	30.67	2	7.65	27.7	1.66	28.5	5.99	1.74
	15	1	T0(Baseline)	1522	2	20	2	0.13	-7.21	-8.53	-0.95	6	0.002	3.39	2	1	1	3	3	2	3	101.77	81.88	30.67	2	7.65	27.7	1.66	28.5	5.99	1.74
	15	1	T0(Baseline)	1522	2	20	2	0.05	-7.05	-11.1	-0.38	7	0.002	3.39	2	1	1	3	3	2	3	101.77	81.88	30.67	2	7.65	27.7	1.66	28.5	5.99	1.74
	15	1	T0(Baseline)	1522	2	20	2	0.15	-7.68	-11.7	-1.16	8	0.002	3.39	2	1	1	3	3	2	3	101.77	81.88	30.67	2	7.65	27.7	1.66	28.5	5.99	1.74
	15	1	T0(Baseline)	1522	2	20	2	0.12	-11.8	-22.6	-1.38	9	0.002	3.39	2	1	1	3	3	2	3	101.77	81.88	30.67	2	7.65	27.7	1.66	28.5	5.99	1.74
	15	1	T0(Baseline)	1523	2	20	1	0.11	-9.8	-15.2	-1.1	1	0.002	3.39	2	1	1	3	3	2	3	101.77	81.88	30.67	3	8.45	29.1	1.63	28.7	6.82	3.35
	15	1	T0(Baseline)	1523	2	20	1	0.67	-10.3	-15	-6.88	2	0.002	3.39	2	1	1	3	3	2	3	101.77	81.88	30.67	3	8.45	29.1	1.63	28.7	6.82	3.35
	15	1	T0(Baseline)	1523	2	20	1	0.13	8.24	-10.4	-1.03	3	0.002	3.39	2	1	1	3	3	2	3	101.77	81.88	30.67	3	8.45	29.1	1.63	28.7	6.82	3.35
	15	1	T0(Baseline)	1523	2	20	1	1.04	-8.96	-12.5	-9.32	4	0.002	3.39	2	1	1	3	3	2	3	101.77	81.88	30.67	3	8.45	29.1	1.63	28.7	6.82	3.35
	15	1	T0(Baseline)	1523	2	20	1	0.2	-6.52	-8.54	-1.32	5	0.002	3.39	2	1	1	3	3	2	3	101.77	81.88	30.67	3	8.45	29.1	1.63	28.7	6.82	3.35
	15	1	T0(Baseline)	1523	2	20	1	0.78	-8.23	-10.3	-6.43	6	0.002	3.39	2	1	1	3	3	2	3	101.77	81.88	30.67	3	8.45	29.1	1.63	28.7	6.82	3.35
	15	1	T0(Baseline)	1523	2	20	1	0.29	-7.74	-10.3	-2.21	7	0.002	3.39	2	1	1	3	3	2	3	101.77	81.88	30.67	3	8.45	29.1	1.63	28.7	6.82	3.35
	15	1	T0(Baseline)	1523	2	20	1	0.04	-6.81	-8.3	-0.29	8	0.002	3.39	2	1	1	3	3	2	3	101.77	81.88	30.67	3	8.45	29.1	1.63	28.7	6.82	3.35
	15	1	T0(Baseline)	1523	2	20	1	0.09	-11.9	-28.8	-1.09	9	0.002	3.39	2	1	1	3	3	2	3	101.77	81.88	30.67	3	8.45	29.1	1.63	28.7	6.82	3.35
	15	1	T0(Baseline)	1533	2	20	1	0.42	-8.25	-9.44	-3.43	1	0.002	3.39	2	1	1	3	3	2	3	101.77	81.88	30.67	3	4.01	27.4	0.26	25.9	3.75	2.82
	15	1	T0(Baseline)	1533	2	20	1	0.26	-7.71	-8.6	-1.97	2	0.002	3.39	2	1	1	3	3	2	3	101.77	81.88	30.67	3	4.01	27.4	0.26	25.9	3.75	2.82
	15	1	T0(Baseline)	1533	2	20	1	0.19	-8.46	-10.8	-1.59	3	0.002	3.39	2	1	1	3	3	2	3	101.77	81.88	30.67	3	4.01	27.4	0.26	25.9	3.75	2.82
	15	1	T0(Baseline)	1533	2	20	1	0.76	-9.74	-15.4	-7.44	4	0.002	3.39	2	1	1	3	3	2	3	101.77	81.88	30.67	3	4.01	27.4	0.26	25.9	3.75	2.82
	15	1	T0(Baseline)	1533	2	20	1	0.26	-7.67	-8.78	-1.96	5	0.002	3.39	2	1	1	3	3	2	3	101.77	81.88	30.67	3	4.01	27.4	0.26	25.9	3.75	2.82
	15	1	T0(Baseline)	1533	2	20	1	0.57	-8.1	-11.8	-4.63	6	0.002	3.39	2	1	1	3	3	2	3	101.77	81.88	30.67	3	4.01	27.4	0.26	25.9	3.75	2.82
	15	1	T0(Baseline)	1533	2	20	1	0.13	-9.2	-10.1	-1.2	7	0.002	3.39	2	1	1	3	3	2	3	101.77	81.88	30.67	3	4.01	27.4	0.26	25.9	3.75	2.82
	15	1	T0(Baseline)	1533	2	20	1	0.13	-7.95	-9.8	-1.06	8	0.002	3.39	2	1	1	3	3	2	3	101.77	81.88	30.67	3	4.01	27.4	0.26	25.9	3.75	2.82
	15	1	T0(Baseline)	1533	2	20	1	0.1	-8.4	-10.8	-0.87	9	0.002	3.39	2	1	1	3	3	2	3	101.77	81.88	30.67	3	4.01	27.4	0.26	25.9	3.75	2.82
	15	1	T0(Baseline)	1532	2	20	2	0.31	-7.64	-11.6	-2.37	1	0.002	3.39	2	1	1	3	3	2	3	101.77	81.88	30.67	2	7.33	27.3	1.47	28	5.86	1.78
	15	1	T0(Baseline)	1532	2	20	2	0.12	-7.24	-10.1	-0.9	2	0.002	3.39	2	1	1	3	3	2	3	101.77	81.88	30.67	2	7.33	27.3	1.47	28	5.86	1.78
	15	1	T0(Baseline)	1532	2	20	2	0.2	-7.53	-9.55	-1.49	3	0.002	3.39	2	1	1	3	3	2	3	101.77	81.88	30.67	2	7.33	27.3	1.47	28	5.86	1.78
	15	1	T0(Baseline)	1532	2	20	2	0.5	-8.27	-12.8	-4.09	4	0.002	3.39	2	1	1	3	3	2	3	101.77	81.88	30.67	2	7.33	27.3	1.47	28	5.86	1.78
	15	1	T0(Baseline)	1532	2	20	2	0.12	-8.27	-10.2	-1.01	5	0.002	3.39	2	1	1	3	3	2	3	101.77	81.88	30.67	2	7.33	27.3	1.47	28	5.86	1.78
	15	1	T0(Baseline)	1532	2	20	2	0.21	-7.44	-14	-1.54	6	0.002	3.39	2	1	1	3	3	2	3	101.77	81.88	30.67	2	7.33	27.3	1.47	28	5.86	1.78
	15	1	T0(Baseline)	1532	2	20	2	0.05	-7.34	-8.39	-0.37	7	0.002	3.39	2	1	1	3	3	2	3	101.77	81.88	30.67	2	7.33	27.3	1.47	28	5.86	1.78
	15	1	T0(Baseline)	1532	2	20	2	0.2	-7.83	-13.5	-1.56	8	0.002	3.39	2	1	1	3	3	2	3	101.77	81.88	30.67	2	7.33	27.3	1.47	28	5.86	1.78
	15	1	T0(Baseline)	1532	2	20	2	0.07	-8.22	-11.9	-0.61	9	0.002	3.39	2	1	1	3	3	2	3	101.77	81.88	30.67	2	7.33	27.3	1.47	28	5.86	1.78
	15	1	T0(Baseline)	1531	2	20	1	0.18	-9.15	-10.4	-1.65	1	0.002	3.39	2	1	1	3	3	2	3	101.77	81.88	30.67	1	4.82	28.2	0.86	28.9	3.96	2.36
	15	1	T0(Baseline)	1531	2	20	1	0.85	-8.37	-10.8	-7.1	2	0.002	3.39	2	1	1	3	3	2	3	101.77	81.88	30.67	1	4.82	28.2	0.86	28.9	3.96	2.36
	15	1	T0(Baseline)	1531	2	20	1	0.06	-6.71	-7.32	-0.38	3	0.002	3.39	2	1	1	3	3	2	3	101.77	81.88	30.67	1	4.82	28.2	0.86	28.9	3.96	2.36
	15	1	T0(Baseline)	1531	2	20	1	0.23	-8.32	-10	-1.94	4	0.002	3.39	2	1	1	3	3	2	3	101.77	81.88	30.67	1	4.82	28.2	0.86	28.9	3.96	2.36
	15	1	T0(Baseline)	1531	2	20	1	0.19	-7.73	-9.47	-1.47	5	0.002	3.39	2	1	1	3	3	2	3	101.77	81.88	30.67	1	4.82	28.2	0.86	28.9	3.96	2.36
	15	1	T0(Baseline)	1531	2	20	1	0.5	-8.7	-15.8	-4.38	6	0.002	3.39	2	1	1	3	3	2	3	101.77	81.88	30.67	1	4.82	28.2	0.86	28.9	3.96	2.36
	15	1	T0(Baseline)	1531	2	20	1	0.07	-7.58	-9.03	-0.52	7	0.002	3.39	2	1	1	3	3	2	3	101.77	81.88	30.67	1	4.82	28.2	0.86	28.9	3.96	2.36
	15	1	T0(Baseline)	1531	2	20	1	0.15	-7.72	-11.5	-1.18	8	0.002	3.39	2	1	1	3	3	2	3	101.77	81.88	30.67	1	4.82	28.2	0.86	28.9	3.96	2.36
	15	1	T0(Baseline)	1531	2	20	1	0.13	-7.7	-10.4	-0.99	9	0.002	3.39	2	1	1	3	3	2	3	101.77	81.88	30.67	1	4.82	28.2	0.86	28.9	3.96	2.36
	15	1	T0(Baseline)	1541	2	20	1	0.05	-9.13	-11	-0.42	1	0.002	3.39	2	1	1	3	3	2	3	101.77	81.88	30.67	1	5.15	27.5	0.92	27.2	4.23	1.22
	15	1	T0(Baseline)	1541	2	20	1	0.08	-7.24	-8.75	-0.57	2	0.002	3.39	2	1	1	3	3	2	3	101.77	81.88	30.67	1	5.15	27.5	0.92	27.2	4.23	1.22
	15	1	T0(Baseline)	1541	2	20	1	0.11	-7.55	-8.91	-0.8	3	0.002	3.39	2	1	1	3	3	2	3	101.77	81.88	30.67	1	5.15	27.5	0.92	27.2	4.23	1.22
	15	1	T0(Baseline)	1541	2	20	1	0.07	-7.37	-8.32	-0.51	4	0.002	3.39	2	1	1	3	3	2	3	101.77	81.88	30.67	1	5.15	27.5	0.92	27.2	4.23	1.22
	15	1	T0(Baseline)	1541	2	20	1	0.22	-7.87	-9.81	-1.71	5	0.002	3.39	2	1	1	3	3	2	3	101.77	81.88	30.67	1	5.15	27.5	0.92	27.2	4.23	1.22
	15	1	T0(Baseline)	1541	2	20	1	0.39	-8.32	-9.95	-3.24	6	0.002	3.39	2	1	1	3	3	2	3	101.77	81.88	30.67	1	5.15	27.5	0.92	27.2	4.23	1.22
	15	1	T0(Baseline)	1541	2	20	1	0.06	-7.82	-10.8	-0.45	7	0.002	3.39	2	1	1	3	3	2	3	101.77	81.88	30.67	1	5.15	27.5	0.92	27.2	4.23	1.22
	15	1	T0(Baseline)	1541	2	20	1	0.1	-7.4	-9.91	-0.71	8	0.002	3.39	2	1	1	3	3	2	3	101.77	81.88	30.67	1	5.15	27.5	0.92	27.2	4.23	1.22
	15	1	T0(Baseline)	1541	2	20	1	0.14	-8.5	-11.1	-1.18	9	0.002	3.39	2	1	1	3	3	2	3	101.77	81.88	30.67	1	5.15	27.5	0.92	27.2	4.23	1.22
	15	1	T0(Baseline)	1542	2	20	2	0.3	-7.85	-10.7	-2.33	1	0.002	3.39	2	1	1	3	3	2	3	101.77	81.88	30.67	2	6.07	29	1.03	28.4	5.04	2.36
	15	1	T0(Baseline)	1542	2	20	2	0.76	-9.05	-14.6	-6.88	2	0.002	3.39	2	1	1	3	3	2	3	101.77	81.88	30.67	2	6.07	29	1.03	28.4	5.04	2.36
	15	1	T0(Baseline)	1542	2	20	2	0.15	-8.6	-9.83	-1.26	3	0.002	3.39	2	1	1	3	3	2	3	101.77	81.88	30.67	2	6.07	29	1.03	28.4	5.04	2.36
	15	1	T0(Baseline)	1542	2	20	2	0.24	-7.72	-10.2	-1.88	4	0.002	3.39	2	1	1	3	3	2	3	101.77	81.88	30.67	2	6.07	29	1.03	28.4	5.04	2.36
	15	1	T0(Baseline)	1542	2	20	2	0.09	-7.02	-10.1	-0.66	5	0.002	3.39	2	1	1	3	3	2	3	101.77	81.88	30.67	2	6.07	29	1.03	28.4	5.04	2.36
	15	1	T0(Baseline)	1542	2	20	2	0.47	-8.24	-17.6	-3.86	6	0.002	3.39	2	1	1	3	3	2	3	101.77	81.88	30.67	2	6.07	29	1.03	28.4	5.04	2.36
	15	1	T0(Baseline)	1542	2	20	2	0.07	-8.35	-10.5	-0.54	7	0.002	3.39	2	1	1	3	3	2	3	101.77	81.88	30.67	2	6.07	29	1.03	28.4	5.04	2.36
	15	1	T0(Baseline)	1542	2	20	2	0.2	-8.66	-13.3	-1.73	8	0.002	3.39	2	1	1	3	3	2	3	101.77	81.88	30.67	2	6.07	29	1.03	28.4	5.04	2.36
	15	1	T0(Baseline)	1542	2	20	2	0.08	-12.6	-25.3	-0.97	9	0.002	3.39	2	1	1	3	3	2	3	101.77	81.88	30.67	2	6.07	29	1.03	28.4	5.04	2.36
	15	1	T0(Baseline)	1543	2	20	3	0.61	-9.03	-13.6	-5.56	1	0.002	3.39	2	1	1	3	3	2	3	101.77	81.88	30.67	3	5.19	27.9	0.37	20.8	4.82	2.57
	15	1	T0(Baseline)	1543	2	20	3	0.49	-8.18	-15.8	-4.03	2	0.002	3.39	2	1	1	3	3	2	3	101.77	81.88	30.67	3	5.19	27.9	0.37	20.8	4.82	2.57
	15	1	T0(Baseline)	1543	2	20	3	0.42	-8.09	-12.5	-3.2	3	0.002	3.39	2	1	1	3	3	2	3	101.77	81.88	30.67	3	5.19	27.9	0.37	20.8	4.82	2.57
	15	1	T0(Baseline)	1543	2	20	3	0.29	-8.28	-12.5	-2.39	4	0.002	3.39	2	1	1	3	3	2	3	101.77	81.88	30.67	3	5.19	27.9	0.37	20.8	4.82	2.57
	15	1	T0(Baseline)	1543	2	20	3	0.11	-7.87	-10	-0.9	5	0.002	3.39	2	1	1	3	3	2	3	101.77	81.88	30.67	3	5.19	27.9	0.37	20.8	4.82	2.57
	15	1	T0(Baseline)	1543	2	20	3	0.35	-10.1	-20.6	-3.51	6	0.002	3.39	2	1	1	3	3	2	3	101.77	81.88	30.67	3	5.19	27.9	0.37	20.8	4.82	2.57
	15	1	T0(Baseline)	1543	2	20	3	0.06	-9.24	-9.94	-0.58	7	0.002	3.39	2	1	1	3	3	2	3	101.77	81.88	30.67	3	5.19	27.9	0.37	20.8	4.82	2.57
	15	1	T0(Baseline)	1543	2	20	3	0.17	-9.14	-10.5	-1.56	8	0.002	3.39	2	1	1	3	3	2	3	101.77	81.88	30.67	3	5.19	27.9	0.37	20.8	4.82	2.57
	15	1	T0(Baseline)	1543	2	20	3	0.07	-8.62	-9.35	-0.57	9	0.002	3.39	2	1	1	3	3	2	3	101.77	81.88	30.67	3	5.19	27.9	0.37	20.8	4.82	2.57
	17	1	T0(Baseline)	1713	1	22	3	0.26	-8	-10.2	-2.05	1	0.01	5.07	3	2	2	4	3	1	3	234.47	128.78	33.6	3	37.5	38.5	14.7	37.8	22.8	3.51
	17	1	T0(Baseline)	1713	1	22	3	0.38	-8.51	-10.3	-3.23	2	0.01	5.07	3	2	2	4	3	1	3	234.47	128.78	33.6	3	37.5	38.5	14.7	37.8	22.8	3.51
	17	1	T0(Baseline)	1713	1	22	3	0.08	-7.53	-12.3	-0.62	3	0.01	5.07	3	2	2	4	3	1	3	234.47	128.78	33.6	3	37.5	38.5	14.7	37.8	22.8	3.51
	17	1	T0(Baseline)	1713	1	22	3	1.32	-9.41	-11.6	-12.5	4	0.01	5.07	3	2	2	4	3	1	3	234.47	128.78	33.6	3	37.5	38.5	14.7	37.8	22.8	3.51
	17	1	T0(Baseline)	1713	1	22	3	0.56	-8.91	-10.8	-5	5	0.01	5.07	3	2	2	4	3	1	3	234.47	128.78	33.6	3	37.5	38.5	14.7	37.8	22.8	3.51
	17	1	T0(Baseline)	1713	1	22	3	0.43	-9.69	-12.6	-4.18	6	0.01	5.07	3	2	2	4	3	1	3	234.47	128.78	33.6	3	37.5	38.5	14.7	37.8	22.8	3.51
	17	1	T0(Baseline)	1713	1	22	3	0.11	-9.77	-10.8	-1.04	7	0.01	5.07	3	2	2	4	3	1	3	234.47	128.78	33.6	3	37.5	38.5	14.7	37.8	22.8	3.51
	17	1	T0(Baseline)	1713	1	22	3	0.09	-8.67	-12.2	-0.81	8	0.01	5.07	3	2	2	4	3	1	3	234.47	128.78	33.6	3	37.5	38.5	14.7	37.8	22.8	3.51
	17	1	T0(Baseline)	1713	1	22	3	0.28	-11.4	-15.8	-3.22	9	0.01	5.07	3	2	2	4	3	1	3	234.47	128.78	33.6	3	37.5	38.5	14.7	37.8	22.8	3.51
	17	1	T0(Baseline)	1712	1	22	2	0.08	-7.44	-9.26	-0.6	1	0.01	5.07	3	2	2	4	3	1	3	234.47	128.78	33.6	2	12.4	30.9	1.85	27.4	10.55	5.8
	17	1	T0(Baseline)	1712	1	22	2	0.14	-6.87	-9.19	-0.94	2	0.01	5.07	3	2	2	4	3	1	3	234.47	128.78	33.6	2	12.4	30.9	1.85	27.4	10.55	5.8
	17	1	T0(Baseline)	1712	1	22	2	0.1	-6.92	-9.59	-0.71	3	0.01	5.07	3	2	2	4	3	1	3	234.47	128.78	33.6	2	12.4	30.9	1.85	27.4	10.55	5.8
	17	1	T0(Baseline)	1712	1	22	2	2.39	-11	-16.5	-26.3	4	0.01	5.07	3	2	2	4	3	1	3	234.47	128.78	33.6	2	12.4	30.9	1.85	27.4	10.55	5.8
	17	1	T0(Baseline)	1712	1	22	2	0.98	-10	-13.6	-9.85	5	0.01	5.07	3	2	2	4	3	1	3	234.47	128.78	33.6	2	12.4	30.9	1.85	27.4	10.55	5.8
	17	1	T0(Baseline)	1712	1	22	2	1.3	-9.58	-13.7	-12.5	6	0.01	5.07	3	2	2	4	3	1	3	234.47	128.78	33.6	2	12.4	30.9	1.85	27.4	10.55	5.8
	17	1	T0(Baseline)	1712	1	22	2	0.1	-8.6	-11.9	-0.84	7	0.01	5.07	3	2	2	4	3	1	3	234.47	128.78	33.6	2	12.4	30.9	1.85	27.4	10.55	5.8
	17	1	T0(Baseline)	1712	1	22	2	0.47	-9.54	-11.5	-4.48	8	0.01	5.07	3	2	2	4	3	1	3	234.47	128.78	33.6	2	12.4	30.9	1.85	27.4	10.55	5.8
	17	1	T0(Baseline)	1712	1	22	2	0.24	-8.57	-10.5	-2.04	9	0.01	5.07	3	2	2	4	3	1	3	234.47	128.78	33.6	2	12.4	30.9	1.85	27.4	10.55	5.8
	17	1	T0(Baseline)	1711	1	22	1	0.11	-7.18	-8.99	-0.76	1	0.01	5.07	3	2	2	4	3	1	3	234.47	128.78	33.6	1	26.4	42.8	10.6	41.5	15.8	4.03
	17	1	T0(Baseline)	1711	1	22	1	0.16	-7.16	-7.72	-1.17	2	0.01	5.07	3	2	2	4	3	1	3	234.47	128.78	33.6	1	26.4	42.8	10.6	41.5	15.8	4.03
	17	1	T0(Baseline)	1711	1	22	1	0.07	-7.9	-9.24	-0.51	3	0.01	5.07	3	2	2	4	3	1	3	234.47	128.78	33.6	1	26.4	42.8	10.6	41.5	15.8	4.03
	17	1	T0(Baseline)	1711	1	22	1	1.89	-10.9	-16.1	-20.6	4	0.01	5.07	3	2	2	4	3	1	3	234.47	128.78	33.6	1	26.4	42.8	10.6	41.5	15.8	4.03
	17	1	T0(Baseline)	1711	1	22	1	0.42	-8.32	-10.5	-3.47	5	0.01	5.07	3	2	2	4	3	1	3	234.47	128.78	33.6	1	26.4	42.8	10.6	41.5	15.8	4.03
	17	1	T0(Baseline)	1711	1	22	1	0.78	-9.29	-12.3	-7.28	6	0.01	5.07	3	2	2	4	3	1	3	234.47	128.78	33.6	1	26.4	42.8	10.6	41.5	15.8	4.03
	17	1	T0(Baseline)	1711	1	22	1	0.14	-9.03	-14.6	-1.28	7	0.01	5.07	3	2	2	4	3	1	3	234.47	128.78	33.6	1	26.4	42.8	10.6	41.5	15.8	4.03
	17	1	T0(Baseline)	1711	1	22	1	0.3	-9.14	-11.5	-2.76	8	0.01	5.07	3	2	2	4	3	1	3	234.47	128.78	33.6	1	26.4	42.8	10.6	41.5	15.8	4.03
	17	1	T0(Baseline)	1711	1	22	1	0.16	-8.95	-10.8	-1.45	9	0.01	5.07	3	2	2	4	3	1	3	234.47	128.78	33.6	1	26.4	42.8	10.6	41.5	15.8	4.03
	17	1	T0(Baseline)	1721	1	22	1	0.05	-6.82	-8.93	-0.35	1	0.01	5.07	3	2	2	4	3	1	3	234.47	128.78	33.6	1	19.5	43.5	6.1	43.6	13.4	3.13
	17	1	T0(Baseline)	1721	1	22	1	1.12	-9.63	-14.3	-10.8	2	0.01	5.07	3	2	2	4	3	1	3	234.47	128.78	33.6	1	19.5	43.5	6.1	43.6	13.4	3.13
	17	1	T0(Baseline)	1721	1	22	1	0.05	-6.89	-7.18	-0.35	3	0.01	5.07	3	2	2	4	3	1	3	234.47	128.78	33.6	1	19.5	43.5	6.1	43.6	13.4	3.13
	17	1	T0(Baseline)	1721	1	22	1	0.7	-8.9	-11.4	-6.23	4	0.01	5.07	3	2	2	4	3	1	3	234.47	128.78	33.6	1	19.5	43.5	6.1	43.6	13.4	3.13
	17	1	T0(Baseline)	1721	1	22	1	0.24	-7.95	-9.77	-1.91	5	0.01	5.07	3	2	2	4	3	1	3	234.47	128.78	33.6	1	19.5	43.5	6.1	43.6	13.4	3.13
	17	1	T0(Baseline)	1721	1	22	1	0.42	-7.79	-11.1	-3.28	6	0.01	5.07	3	2	2	4	3	1	3	234.47	128.78	33.6	1	19.5	43.5	6.1	43.6	13.4	3.13
	17	1	T0(Baseline)	1721	1	22	1	0.11	-8.28	-9.18	-0.88	7	0.01	5.07	3	2	2	4	3	1	3	234.47	128.78	33.6	1	19.5	43.5	6.1	43.6	13.4	3.13
	17	1	T0(Baseline)	1721	1	22	1	0.31	-8.68	-10.6	-2.7	8	0.01	5.07	3	2	2	4	3	1	3	234.47	128.78	33.6	1	19.5	43.5	6.1	43.6	13.4	3.13
	17	1	T0(Baseline)	1721	1	22	1	0.13	-8.98	-10.3	-1.19	9	0.01	5.07	3	2	2	4	3	1	3	234.47	128.78	33.6	1	19.5	43.5	6.1	43.6	13.4	3.13
	17	1	T0(Baseline)	1722	1	22	2	0.08	-7.72	-8.3	-0.65	1	0.01	5.07	3	2	2	4	3	1	3	234.47	128.78	33.6	2	9.57	31.3	1.99	28.3	7.58	2.19
	17	1	T0(Baseline)	1722	1	22	2	0.44	-9.87	-13	-4.34	2	0.01	5.07	3	2	2	4	3	1	3	234.47	128.78	33.6	2	9.57	31.3	1.99	28.3	7.58	2.19
	17	1	T0(Baseline)	1722	1	22	2	0.09	-7.46	-9.21	-0.65	3	0.01	5.07	3	2	2	4	3	1	3	234.47	128.78	33.6	2	9.57	31.3	1.99	28.3	7.58	2.19
	17	1	T0(Baseline)	1722	1	22	2	0.62	-10.4	-14.5	-6.47	4	0.01	5.07	3	2	2	4	3	1	3	234.47	128.78	33.6	2	9.57	31.3	1.99	28.3	7.58	2.19
	17	1	T0(Baseline)	1722	1	22	2	0.33	-8.16	-10.2	-2.7	5	0.01	5.07	3	2	2	4	3	1	3	234.47	128.78	33.6	2	9.57	31.3	1.99	28.3	7.58	2.19
	17	1	T0(Baseline)	1722	1	22	2	0.04	-10.3	-13.7	-0.45	6	0.01	5.07	3	2	2	4	3	1	3	234.47	128.78	33.6	2	9.57	31.3	1.99	28.3	7.58	2.19
	17	1	T0(Baseline)	1722	1	22	2	0.07	-9.07	-10.5	-0.68	7	0.01	5.07	3	2	2	4	3	1	3	234.47	128.78	33.6	2	9.57	31.3	1.99	28.3	7.58	2.19
	17	1	T0(Baseline)	1722	1	22	2	0.41	-9.97	-11.8	-4.05	8	0.01	5.07	3	2	2	4	3	1	3	234.47	128.78	33.6	2	9.57	31.3	1.99	28.3	7.58	2.19
	17	1	T0(Baseline)	1722	1	22	2	0.11	-9.88	-16.8	-1.1	9	0.01	5.07	3	2	2	4	3	1	3	234.47	128.78	33.6	2	9.57	31.3	1.99	28.3	7.58	2.19
	17	1	T0(Baseline)	1723	1	22	1	0.15	-7.52	-9.56	-1.12	1	0.01	5.07	3	2	2	4	3	1	3	234.47	128.78	33.6	3	29.1	40.4	11.5	35.2	17.6	6.14
	17	1	T0(Baseline)	1723	1	22	1	1.18	-11.1	-15.1	-13.2	2	0.01	5.07	3	2	2	4	3	1	3	234.47	128.78	33.6	3	29.1	40.4	11.5	35.2	17.6	6.14
	17	1	T0(Baseline)	1723	1	22	1	0.03	-6.53	-7.79	-0.19	3	0.01	5.07	3	2	2	4	3	1	3	234.47	128.78	33.6	3	29.1	40.4	11.5	35.2	17.6	6.14
	17	1	T0(Baseline)	1723	1	22	1	1.86	-14.1	-18.3	-21.2	4	0.01	5.07	3	2	2	4	3	1	3	234.47	128.78	33.6	3	29.1	40.4	11.5	35.2	17.6	6.14
	17	1	T0(Baseline)	1723	1	22	1	1.37	-10.5	-14.1	-14.4	5	0.01	5.07	3	2	2	4	3	1	3	234.47	128.78	33.6	3	29.1	40.4	11.5	35.2	17.6	6.14
	17	1	T0(Baseline)	1723	1	22	1	0.29	-10.4	-19.7	-3.02	6	0.01	5.07	3	2	2	4	3	1	3	234.47	128.78	33.6	3	29.1	40.4	11.5	35.2	17.6	6.14
	17	1	T0(Baseline)	1723	1	22	1	0.59	-10.9	-12	-6.4	7	0.01	5.07	3	2	2	4	3	1	3	234.47	128.78	33.6	3	29.1	40.4	11.5	35.2	17.6	6.14
	17	1	T0(Baseline)	1723	1	22	1	0.46	-9.38	-12.3	-4.33	8	0.01	5.07	3	2	2	4	3	1	3	234.47	128.78	33.6	3	29.1	40.4	11.5	35.2	17.6	6.14
	17	1	T0(Baseline)	1723	1	22	1	0.21	-10.2	-13.8	-2.1	9	0.01	5.07	3	2	2	4	3	1	3	234.47	128.78	33.6	3	29.1	40.4	11.5	35.2	17.6	6.14
	17	1	T0(Baseline)	1733	1	22	1	0.05	-7.2	-7.29	-0.38	1	0.01	5.07	3	2	2	4	3	1	3	234.47	128.78	33.6	3	14.1	35.5	9.21	36.8	4.89	0.58
	17	1	T0(Baseline)	1733	1	22	1	0.06	-7.4	-8.76	-0.45	2	0.01	5.07	3	2	2	4	3	1	3	234.47	128.78	33.6	3	14.1	35.5	9.21	36.8	4.89	0.58
	17	1	T0(Baseline)	1733	1	22	1	0.04	-7.81	-8.92	-0.28	3	0.01	5.07	3	2	2	4	3	1	3	234.47	128.78	33.6	3	14.1	35.5	9.21	36.8	4.89	0.58
	17	1	T0(Baseline)	1733	1	22	1	0.09	-7.64	-9.9	-0.65	4	0.01	5.07	3	2	2	4	3	1	3	234.47	128.78	33.6	3	14.1	35.5	9.21	36.8	4.89	0.58
	17	1	T0(Baseline)	1733	1	22	1	0.16	-9.36	-11.2	-1.47	5	0.01	5.07	3	2	2	4	3	1	3	234.47	128.78	33.6	3	14.1	35.5	9.21	36.8	4.89	0.58
	17	1	T0(Baseline)	1733	1	22	1	0.13	-7.29	-9.14	-0.92	6	0.01	5.07	3	2	2	4	3	1	3	234.47	128.78	33.6	3	14.1	35.5	9.21	36.8	4.89	0.58
	17	1	T0(Baseline)	1733	1	22	1					7	0.01	5.07	3	2	2	4	3	1	3	234.47	128.78	33.6	3	14.1	35.5	9.21	36.8	4.89	0.58
	17	1	T0(Baseline)	1733	1	22	1					8	0.01	5.07	3	2	2	4	3	1	3	234.47	128.78	33.6	3	14.1	35.5	9.21	36.8	4.89	0.58
	17	1	T0(Baseline)	1733	1	22	1	0.05	-8.64	-10.5	-0.43	9	0.01	5.07	3	2	2	4	3	1	3	234.47	128.78	33.6	3	14.1	35.5	9.21	36.8	4.89	0.58
	17	1	T0(Baseline)	1732	1	22	2	0.07	-6.92	-8.11	-0.48	1	0.01	5.07	3	2	2	4	3	1	3	234.47	128.78	33.6	2	16.4	45.4	9.13	41	7.27	0.42
	17	1	T0(Baseline)	1732	1	22	2	0.04	-7.57	-9.82	-0.29	2	0.01	5.07	3	2	2	4	3	1	3	234.47	128.78	33.6	2	16.4	45.4	9.13	41	7.27	0.42
	17	1	T0(Baseline)	1732	1	22	2	0.03	-6.62	-7.25	-0.19	3	0.01	5.07	3	2	2	4	3	1	3	234.47	128.78	33.6	2	16.4	45.4	9.13	41	7.27	0.42
	17	1	T0(Baseline)	1732	1	22	2	0.17	-7.92	-14.3	-1.36	4	0.01	5.07	3	2	2	4	3	1	3	234.47	128.78	33.6	2	16.4	45.4	9.13	41	7.27	0.42
	17	1	T0(Baseline)	1732	1	22	2	0.08	-9.23	-10.7	-0.74	5	0.01	5.07	3	2	2	4	3	1	3	234.47	128.78	33.6	2	16.4	45.4	9.13	41	7.27	0.42
	17	1	T0(Baseline)	1732	1	22	2	0.03	-7.72	-8.48	-0.21	6	0.01	5.07	3	2	2	4	3	1	3	234.47	128.78	33.6	2	16.4	45.4	9.13	41	7.27	0.42
	17	1	T0(Baseline)	1732	1	22	2					7	0.01	5.07	3	2	2	4	3	1	3	234.47	128.78	33.6	2	16.4	45.4	9.13	41	7.27	0.42
	17	1	T0(Baseline)	1732	1	22	2					8	0.01	5.07	3	2	2	4	3	1	3	234.47	128.78	33.6	2	16.4	45.4	9.13	41	7.27	0.42
	17	1	T0(Baseline)	1732	1	22	2					9	0.01	5.07	3	2	2	4	3	1	3	234.47	128.78	33.6	2	16.4	45.4	9.13	41	7.27	0.42
	17	1	T0(Baseline)	1731	1	22	1	0.04	-6.91	-7.95	-0.3	1	0.01	5.07	3	2	2	4	3	1	3	234.47	128.78	33.6	1	16.4	55	13.1	51.9	3.3	0.68
	17	1	T0(Baseline)	1731	1	22	1	0.13	-7.44	-8.02	-0.97	2	0.01	5.07	3	2	2	4	3	1	3	234.47	128.78	33.6	1	16.4	55	13.1	51.9	3.3	0.68
	17	1	T0(Baseline)	1731	1	22	1	0.02	-7.73	-10.4	-0.16	3	0.01	5.07	3	2	2	4	3	1	3	234.47	128.78	33.6	1	16.4	55	13.1	51.9	3.3	0.68
	17	1	T0(Baseline)	1731	1	22	1	0.05	-8.1	-9.38	-0.42	4	0.01	5.07	3	2	2	4	3	1	3	234.47	128.78	33.6	1	16.4	55	13.1	51.9	3.3	0.68
	17	1	T0(Baseline)	1731	1	22	1	0.42	-11.1	-13	-4.67	5	0.01	5.07	3	2	2	4	3	1	3	234.47	128.78	33.6	1	16.4	55	13.1	51.9	3.3	0.68
	17	1	T0(Baseline)	1731	1	22	1	0.02	-8.66	-9.25	-0.13	6	0.01	5.07	3	2	2	4	3	1	3	234.47	128.78	33.6	1	16.4	55	13.1	51.9	3.3	0.68
	17	1	T0(Baseline)	1731	1	22	1					7	0.01	5.07	3	2	2	4	3	1	3	234.47	128.78	33.6	1	16.4	55	13.1	51.9	3.3	0.68
	17	1	T0(Baseline)	1731	1	22	1					8	0.01	5.07	3	2	2	4	3	1	3	234.47	128.78	33.6	1	16.4	55	13.1	51.9	3.3	0.68
	17	1	T0(Baseline)	1731	1	22	1					9	0.01	5.07	3	2	2	4	3	1	3	234.47	128.78	33.6	1	16.4	55	13.1	51.9	3.3	0.68
	17	1	T0(Baseline)	1741	1	22	1	0.44	-8.28	-12.7	-0.31	1	0.01	5.07	3	2	2	4	3	1	3	234.47	128.78	33.6	1	17.9	70	12.6	54.5	5.3	2.06
	17	1	T0(Baseline)	1741	1	22	1	0.64	-10.1	-14.9	-6.42	2	0.01	5.07	3	2	2	4	3	1	3	234.47	128.78	33.6	1	17.9	70	12.6	54.5	5.3	2.06
	17	1	T0(Baseline)	1741	1	22	1	0.04	-6.72	-7.86	-0.25	3	0.01	5.07	3	2	2	4	3	1	3	234.47	128.78	33.6	1	17.9	70	12.6	54.5	5.3	2.06
	17	1	T0(Baseline)	1741	1	22	1	0.15	-10.7	-13.7	-1.62	4	0.01	5.07	3	2	2	4	3	1	3	234.47	128.78	33.6	1	17.9	70	12.6	54.5	5.3	2.06
	17	1	T0(Baseline)	1741	1	22	1	0.41	-9.98	-11.6	-4.06	5	0.01	5.07	3	2	2	4	3	1	3	234.47	128.78	33.6	1	17.9	70	12.6	54.5	5.3	2.06
	17	1	T0(Baseline)	1741	1	22	1					6	0.01	5.07	3	2	2	4	3	1	3	234.47	128.78	33.6	1	17.9	70	12.6	54.5	5.3	2.06
	17	1	T0(Baseline)	1741	1	22	1	0.12	-9.79	-13.8	-1.19	7	0.01	5.07	3	2	2	4	3	1	3	234.47	128.78	33.6	1	17.9	70	12.6	54.5	5.3	2.06
	17	1	T0(Baseline)	1741	1	22	1	0.26	-10.6	-12.8	-2.8	8	0.01	5.07	3	2	2	4	3	1	3	234.47	128.78	33.6	1	17.9	70	12.6	54.5	5.3	2.06
	17	1	T0(Baseline)	1741	1	22	1					9	0.01	5.07	3	2	2	4	3	1	3	234.47	128.78	33.6	1	17.9	70	12.6	54.5	5.3	2.06
	17	1	T0(Baseline)	1742	1	22	2	0.04	-7.73	-9.09	-0.29	1	0.01	5.07	3	2	2	4	3	1	3	234.47	128.78	33.6	2	19.6	63.7	12.8	52.9	6.8	1.32
	17	1	T0(Baseline)	1742	1	22	2	0.27	-8.91	-12.8	-2.42	2	0.01	5.07	3	2	2	4	3	1	3	234.47	128.78	33.6	2	19.6	63.7	12.8	52.9	6.8	1.32
	17	1	T0(Baseline)	1742	1	22	2	0.18	-7.79	-14.4	-1.38	3	0.01	5.07	3	2	2	4	3	1	3	234.47	128.78	33.6	2	19.6	63.7	12.8	52.9	6.8	1.32
	17	1	T0(Baseline)	1742	1	22	2	0.21	-10.5	-16.6	-2.17	4	0.01	5.07	3	2	2	4	3	1	3	234.47	128.78	33.6	2	19.6	63.7	12.8	52.9	6.8	1.32
	17	1	T0(Baseline)	1742	1	22	2	0.37	-10.2	-14.2	-3.72	5	0.01	5.07	3	2	2	4	3	1	3	234.47	128.78	33.6	2	19.6	63.7	12.8	52.9	6.8	1.32
	17	1	T0(Baseline)	1742	1	22	2					6	0.01	5.07	3	2	2	4	3	1	3	234.47	128.78	33.6	2	19.6	63.7	12.8	52.9	6.8	1.32
	17	1	T0(Baseline)	1742	1	22	2	0.06	-8.85	-10.6	-0.56	7	0.01	5.07	3	2	2	4	3	1	3	234.47	128.78	33.6	2	19.6	63.7	12.8	52.9	6.8	1.32
	17	1	T0(Baseline)	1742	1	22	2	0.19	-9.45	-12.1	-1.81	8	0.01	5.07	3	2	2	4	3	1	3	234.47	128.78	33.6	2	19.6	63.7	12.8	52.9	6.8	1.32
	17	1	T0(Baseline)	1742	1	22	2					9	0.01	5.07	3	2	2	4	3	1	3	234.47	128.78	33.6	2	19.6	63.7	12.8	52.9	6.8	1.32
	17	1	T0(Baseline)	1743	1	22	3	0.63	-10	-12.9	-6.27	1	0.01	5.07	3	2	2	4	3	1	3	234.47	128.78	33.6	3	15.6	32.5	2.11	29.4	13.49	3.74
	17	1	T0(Baseline)	1743	1	22	3	0.11	-6.66	-7.67	-0.71	2	0.01	5.07	3	2	2	4	3	1	3	234.47	128.78	33.6	3	15.6	32.5	2.11	29.4	13.49	3.74
	17	1	T0(Baseline)	1743	1	22	3	0.31	-8.24	-10.3	-2.53	3	0.01	5.07	3	2	2	4	3	1	3	234.47	128.78	33.6	3	15.6	32.5	2.11	29.4	13.49	3.74
	17	1	T0(Baseline)	1743	1	22	3	0.47	-8.38	-10	-3.93	4	0.01	5.07	3	2	2	4	3	1	3	234.47	128.78	33.6	3	15.6	32.5	2.11	29.4	13.49	3.74
	17	1	T0(Baseline)	1743	1	22	3	0.5	-8.09	-9.33	-4.08	5	0.01	5.07	3	2	2	4	3	1	3	234.47	128.78	33.6	3	15.6	32.5	2.11	29.4	13.49	3.74
	17	1	T0(Baseline)	1743	1	22	3	0.92	-13.6	-18	-12.5	6	0.01	5.07	3	2	2	4	3	1	3	234.47	128.78	33.6	3	15.6	32.5	2.11	29.4	13.49	3.74
	17	1	T0(Baseline)	1743	1	22	3	0.12	-7.92	-10.3	-0.95	7	0.01	5.07	3	2	2	4	3	1	3	234.47	128.78	33.6	3	15.6	32.5	2.11	29.4	13.49	3.74
	17	1	T0(Baseline)	1743	1	22	3	0.43	-8.39	-13.8	-3.62	8	0.01	5.07	3	2	2	4	3	1	3	234.47	128.78	33.6	3	15.6	32.5	2.11	29.4	13.49	3.74
	17	1	T0(Baseline)	1743	1	22	3	0.25	-12	-17.8	-2.95	9	0.01	5.07	3	2	2	4	3	1	3	234.47	128.78	33.6	3	15.6	32.5	2.11	29.4	13.49	3.74
	19	1	T0(Baseline)	1913	1	23	3	0.07	-6.68	-8.9	-0.5	1	0.006	3.92	3	1	2	4	2	2	3	227.03	130.99	39.02	3	19.7	28.9	6.33	28.5	13.37	1.54
	19	1	T0(Baseline)	1913	1	23	3	0.21	-7.41	-15.4	-1.57	2	0.006	3.92	3	1	2	4	2	2	3	227.03	130.99	39.02	3	19.7	28.9	6.33	28.5	13.37	1.54
	19	1	T0(Baseline)	1913	1	23	3	0.52	-10.7	-15.5	-5.56	3	0.006	3.92	3	1	2	4	2	2	3	227.03	130.99	39.02	3	19.7	28.9	6.33	28.5	13.37	1.54
	19	1	T0(Baseline)	1913	1	23	3	0.27	-7.01	-7.69	-1.91	4	0.006	3.92	3	1	2	4	2	2	3	227.03	130.99	39.02	3	19.7	28.9	6.33	28.5	13.37	1.54
	19	1	T0(Baseline)	1913	1	23	3	0.04	-6.72	-7.69	-0.27	5	0.006	3.92	3	1	2	4	2	2	3	227.03	130.99	39.02	3	19.7	28.9	6.33	28.5	13.37	1.54
	19	1	T0(Baseline)	1913	1	23	3	0.12	-6.88	-7.28	-0.8	6	0.006	3.92	3	1	2	4	2	2	3	227.03	130.99	39.02	3	19.7	28.9	6.33	28.5	13.37	1.54
	19	1	T0(Baseline)	1913	1	23	3	0.12	-7.04	-8.7	-0.84	7	0.006	3.92	3	1	2	4	2	2	3	227.03	130.99	39.02	3	19.7	28.9	6.33	28.5	13.37	1.54
	19	1	T0(Baseline)	1913	1	23	3	0.07	-7.3	-8.71	-0.49	8	0.006	3.92	3	1	2	4	2	2	3	227.03	130.99	39.02	3	19.7	28.9	6.33	28.5	13.37	1.54
	19	1	T0(Baseline)	1913	1	23	3	0.12	-7.04	-8.22	-0.83	9	0.006	3.92	3	1	2	4	2	2	3	227.03	130.99	39.02	3	19.7	28.9	6.33	28.5	13.37	1.54
	19	1	T0(Baseline)	1912	1	23	2	0.27	-7.56	-8.56	-2.04	1	0.006	3.92	3	1	2	4	2	2	3	227.03	130.99	39.02	2	2.94	24.5	1.07	24.8	1.87	1.39
	19	1	T0(Baseline)	1912	1	23	2	0.02	-6.85	-7.39	-0.16	2	0.006	3.92	3	1	2	4	2	2	3	227.03	130.99	39.02	2	2.94	24.5	1.07	24.8	1.87	1.39
	19	1	T0(Baseline)	1912	1	23	2	0.2	-10.8	-15.7	-2.15	3	0.006	3.92	3	1	2	4	2	2	3	227.03	130.99	39.02	2	2.94	24.5	1.07	24.8	1.87	1.39
	19	1	T0(Baseline)	1912	1	23	2	0.02	-6.78	-10	-0.16	4	0.006	3.92	3	1	2	4	2	2	3	227.03	130.99	39.02	2	2.94	24.5	1.07	24.8	1.87	1.39
	19	1	T0(Baseline)	1912	1	23	2	0.1	-6.76	-7.6	-0.66	5	0.006	3.92	3	1	2	4	2	2	3	227.03	130.99	39.02	2	2.94	24.5	1.07	24.8	1.87	1.39
	19	1	T0(Baseline)	1912	1	23	2	0.19	-7.48	-9	-1.39	6	0.006	3.92	3	1	2	4	2	2	3	227.03	130.99	39.02	2	2.94	24.5	1.07	24.8	1.87	1.39
	19	1	T0(Baseline)	1912	1	23	2	0.1	-6.87	-10.8	-0.71	7	0.006	3.92	3	1	2	4	2	2	3	227.03	130.99	39.02	2	2.94	24.5	1.07	24.8	1.87	1.39
	19	1	T0(Baseline)	1912	1	23	2	0.4	-7.36	-10.6	-2.96	8	0.006	3.92	3	1	2	4	2	2	3	227.03	130.99	39.02	2	2.94	24.5	1.07	24.8	1.87	1.39
	19	1	T0(Baseline)	1912	1	23	2	0.09	-6.8	-8.8	-0.62	9	0.006	3.92	3	1	2	4	2	2	3	227.03	130.99	39.02	2	2.94	24.5	1.07	24.8	1.87	1.39
	19	1	T0(Baseline)	1911	1	23	1	0.14	-7.03	-8.33	-0.97	1	0.006	3.92	3	1	2	4	2	2	3	227.03	130.99	39.02	1	5.59	26.2	1.93	25.7	3.66	4.94
	19	1	T0(Baseline)	1911	1	23	1	2.21	-12.2	-18.3	-27	2	0.006	3.92	3	1	2	4	2	2	3	227.03	130.99	39.02	1	5.59	26.2	1.93	25.7	3.66	4.94
	19	1	T0(Baseline)	1911	1	23	1	0.1	-7.85	-8.41	-0.78	3	0.006	3.92	3	1	2	4	2	2	3	227.03	130.99	39.02	1	5.59	26.2	1.93	25.7	3.66	4.94
	19	1	T0(Baseline)	1911	1	23	1	0.13	-6.82	-8.36	-0.87	4	0.006	3.92	3	1	2	4	2	2	3	227.03	130.99	39.02	1	5.59	26.2	1.93	25.7	3.66	4.94
	19	1	T0(Baseline)	1911	1	23	1	0.44	-7.18	-9.21	-3.17	5	0.006	3.92	3	1	2	4	2	2	3	227.03	130.99	39.02	1	5.59	26.2	1.93	25.7	3.66	4.94
	19	1	T0(Baseline)	1911	1	23	1	0.37	-7.68	-9.02	-2.88	6	0.006	3.92	3	1	2	4	2	2	3	227.03	130.99	39.02	1	5.59	26.2	1.93	25.7	3.66	4.94
	19	1	T0(Baseline)	1911	1	23	1	0.28	-7.09	-8.51	-2	7	0.006	3.92	3	1	2	4	2	2	3	227.03	130.99	39.02	1	5.59	26.2	1.93	25.7	3.66	4.94
	19	1	T0(Baseline)	1911	1	23	1	0.74	-7.7	-9.11	-5.72	8	0.006	3.92	3	1	2	4	2	2	3	227.03	130.99	39.02	1	5.59	26.2	1.93	25.7	3.66	4.94
	19	1	T0(Baseline)	1911	1	23	1	0.53	-7.73	-9.3	-4.09	9	0.006	3.92	3	1	2	4	2	2	3	227.03	130.99	39.02	1	5.59	26.2	1.93	25.7	3.66	4.94
	19	1	T0(Baseline)	1921	1	23	1	0.08	-8.99	-12	-0.74	1	0.006	3.92	3	1	2	4	2	2	3	227.03	130.99	39.02	1	38.9	44.6	14.4	45.2	24.5	4.69
	19	1	T0(Baseline)	1921	1	23	1	0.43	-8.49	-11	-3.67	2	0.006	3.92	3	1	2	4	2	2	3	227.03	130.99	39.02	1	38.9	44.6	14.4	45.2	24.5	4.69
	19	1	T0(Baseline)	1921	1	23	1	0.33	-8.27	-12.1	-2.74	3	0.006	3.92	3	1	2	4	2	2	3	227.03	130.99	39.02	1	38.9	44.6	14.4	45.2	24.5	4.69
	19	1	T0(Baseline)	1921	1	23	1	0.05	-8.11	-12.2	-0.38	4	0.006	3.92	3	1	2	4	2	2	3	227.03	130.99	39.02	1	38.9	44.6	14.4	45.2	24.5	4.69
	19	1	T0(Baseline)	1921	1	23	1	0.54	-7.65	-8.3	-4.15	5	0.006	3.92	3	1	2	4	2	2	3	227.03	130.99	39.02	1	38.9	44.6	14.4	45.2	24.5	4.69
	19	1	T0(Baseline)	1921	1	23	1	0.6	-7.96	-9.56	-4.8	6	0.006	3.92	3	1	2	4	2	2	3	227.03	130.99	39.02	1	38.9	44.6	14.4	45.2	24.5	4.69
	19	1	T0(Baseline)	1921	1	23	1	0.78	-8.04	-10.3	-6.24	7	0.006	3.92	3	1	2	4	2	2	3	227.03	130.99	39.02	1	38.9	44.6	14.4	45.2	24.5	4.69
	19	1	T0(Baseline)	1921	1	23	1	0.26	-8.39	-10.1	-2.16	8	0.006	3.92	3	1	2	4	2	2	3	227.03	130.99	39.02	1	38.9	44.6	14.4	45.2	24.5	4.69
	19	1	T0(Baseline)	1921	1	23	1	1.62	-10.8	-15.4	-17.5	9	0.006	3.92	3	1	2	4	2	2	3	227.03	130.99	39.02	1	38.9	44.6	14.4	45.2	24.5	4.69
	19	1	T0(Baseline)	1922	1	23	2	1.2	-13.2	-18.4	-15.8	1	0.006	3.92	3	1	2	4	2	2	3	227.03	130.99	39.02	2	19.2	32.5	6.29	38	12.91	7.05
	19	1	T0(Baseline)	1922	1	23	2	1.88	-14.6	-22.3	-27.5	2	0.006	3.92	3	1	2	4	2	2	3	227.03	130.99	39.02	2	19.2	32.5	6.29	38	12.91	7.05
	19	1	T0(Baseline)	1922	1	23	2	0.28	-8.1	-9.69	-2.26	3	0.006	3.92	3	1	2	4	2	2	3	227.03	130.99	39.02	2	19.2	32.5	6.29	38	12.91	7.05
	19	1	T0(Baseline)	1922	1	23	2	1.67	-9.84	-16.3	-16.4	4	0.006	3.92	3	1	2	4	2	2	3	227.03	130.99	39.02	2	19.2	32.5	6.29	38	12.91	7.05
	19	1	T0(Baseline)	1922	1	23	2	0.54	-7.52	-8.58	-4.04	5	0.006	3.92	3	1	2	4	2	2	3	227.03	130.99	39.02	2	19.2	32.5	6.29	38	12.91	7.05
	19	1	T0(Baseline)	1922	1	23	2	0.86	-10.3	-12.3	-8.83	6	0.006	3.92	3	1	2	4	2	2	3	227.03	130.99	39.02	2	19.2	32.5	6.29	38	12.91	7.05
	19	1	T0(Baseline)	1922	1	23	2	0.14	-7.65	-9.81	-1.1	7	0.006	3.92	3	1	2	4	2	2	3	227.03	130.99	39.02	2	19.2	32.5	6.29	38	12.91	7.05
	19	1	T0(Baseline)	1922	1	23	2	0.37	-8.92	-10.7	-3.29	8	0.006	3.92	3	1	2	4	2	2	3	227.03	130.99	39.02	2	19.2	32.5	6.29	38	12.91	7.05
	19	1	T0(Baseline)	1922	1	23	2	0.11	-10.5	-16.5	-1.12	9	0.006	3.92	3	1	2	4	2	2	3	227.03	130.99	39.02	2	19.2	32.5	6.29	38	12.91	7.05
	19	1	T0(Baseline)	1923	1	23	1	0.32	-7.96	-10.2	-2.56	1	0.006	3.92	3	1	2	4	2	2	3	227.03	130.99	39.02	3	28.1	34.8	9.41	37.3	18.69	6.94
	19	1	T0(Baseline)	1923	1	23	1	2.95	-11.8	-16.9	-34.7	2	0.006	3.92	3	1	2	4	2	2	3	227.03	130.99	39.02	3	28.1	34.8	9.41	37.3	18.69	6.94
	19	1	T0(Baseline)	1923	1	23	1	0.41	-8.51	-11.4	-3.45	3	0.006	3.92	3	1	2	4	2	2	3	227.03	130.99	39.02	3	28.1	34.8	9.41	37.3	18.69	6.94
	19	1	T0(Baseline)	1923	1	23	1	1.5	-10.7	-15.1	-16	4	0.006	3.92	3	1	2	4	2	2	3	227.03	130.99	39.02	3	28.1	34.8	9.41	37.3	18.69	6.94
	19	1	T0(Baseline)	1923	1	23	1	0.86	-8.91	-12.4	-7.65	5	0.006	3.92	3	1	2	4	2	2	3	227.03	130.99	39.02	3	28.1	34.8	9.41	37.3	18.69	6.94
	19	1	T0(Baseline)	1923	1	23	1	0.49	-8.63	-13.8	-4.19	6	0.006	3.92	3	1	2	4	2	2	3	227.03	130.99	39.02	3	28.1	34.8	9.41	37.3	18.69	6.94
	19	1	T0(Baseline)	1923	1	23	1	0.18	-8.55	-16.1	-1.51	7	0.006	3.92	3	1	2	4	2	2	3	227.03	130.99	39.02	3	28.1	34.8	9.41	37.3	18.69	6.94
	19	1	T0(Baseline)	1923	1	23	1	0.11	-6.8	-10.3	-0.76	8	0.006	3.92	3	1	2	4	2	2	3	227.03	130.99	39.02	3	28.1	34.8	9.41	37.3	18.69	6.94
	19	1	T0(Baseline)	1923	1	23	1	0.12	-11	-11.1	-1.33	9	0.006	3.92	3	1	2	4	2	2	3	227.03	130.99	39.02	3	28.1	34.8	9.41	37.3	18.69	6.94
	19	1	T0(Baseline)	1933	1	23	1	0.04	-7.85	-8.89	-0.33	1	0.006	3.92	3	1	2	4	2	2	3	227.03	130.99	39.02	3	27	35.6	10.2	37.3	16.8	2.36
	19	1	T0(Baseline)	1933	1	23	1	1.02	-8.48	-10.8	-8.65	2	0.006	3.92	3	1	2	4	2	2	3	227.03	130.99	39.02	3	27	35.6	10.2	37.3	16.8	2.36
	19	1	T0(Baseline)	1933	1	23	1	0.11	-8.67	-16.2	-0.93	3	0.006	3.92	3	1	2	4	2	2	3	227.03	130.99	39.02	3	27	35.6	10.2	37.3	16.8	2.36
	19	1	T0(Baseline)	1933	1	23	1	0.41	-9.58	-13	-3.97	4	0.006	3.92	3	1	2	4	2	2	3	227.03	130.99	39.02	3	27	35.6	10.2	37.3	16.8	2.36
	19	1	T0(Baseline)	1933	1	23	1	0.21	-7.13	-8.78	-1.5	5	0.006	3.92	3	1	2	4	2	2	3	227.03	130.99	39.02	3	27	35.6	10.2	37.3	16.8	2.36
	19	1	T0(Baseline)	1933	1	23	1	0.17	-7.27	-8.05	-1.21	6	0.006	3.92	3	1	2	4	2	2	3	227.03	130.99	39.02	3	27	35.6	10.2	37.3	16.8	2.36
	19	1	T0(Baseline)	1933	1	23	1	0.08	-6.87	-8.51	-0.55	7	0.006	3.92	3	1	2	4	2	2	3	227.03	130.99	39.02	3	27	35.6	10.2	37.3	16.8	2.36
	19	1	T0(Baseline)	1933	1	23	1	0.21	-7.81	-9.98	-1.63	8	0.006	3.92	3	1	2	4	2	2	3	227.03	130.99	39.02	3	27	35.6	10.2	37.3	16.8	2.36
	19	1	T0(Baseline)	1933	1	23	1	0.11	-7.53	-9.1	-0.83	9	0.006	3.92	3	1	2	4	2	2	3	227.03	130.99	39.02	3	27	35.6	10.2	37.3	16.8	2.36
	19	1	T0(Baseline)	1932	1	23	2	0.53	-10.1	-12.7	-5.31	1	0.006	3.92	3	1	2	4	2	2	3	227.03	130.99	39.02	2	13.3	39	7.5	38.8	5.8	2.03
	19	1	T0(Baseline)	1932	1	23	2	0.34	-7.68	-8.99	-2.57	2	0.006	3.92	3	1	2	4	2	2	3	227.03	130.99	39.02	2	13.3	39	7.5	38.8	5.8	2.03
	19	1	T0(Baseline)	1932	1	23	2	0.11	-7.68	-10.1	-0.85	3	0.006	3.92	3	1	2	4	2	2	3	227.03	130.99	39.02	2	13.3	39	7.5	38.8	5.8	2.03
	19	1	T0(Baseline)	1932	1	23	2	0.16	-8.33	-9.55	-1.31	4	0.006	3.92	3	1	2	4	2	2	3	227.03	130.99	39.02	2	13.3	39	7.5	38.8	5.8	2.03
	19	1	T0(Baseline)	1932	1	23	2	0.23	-7.28	-8.77	-1.7	5	0.006	3.92	3	1	2	4	2	2	3	227.03	130.99	39.02	2	13.3	39	7.5	38.8	5.8	2.03
	19	1	T0(Baseline)	1932	1	23	2	0.22	-8.05	-9.71	-1.74	6	0.006	3.92	3	1	2	4	2	2	3	227.03	130.99	39.02	2	13.3	39	7.5	38.8	5.8	2.03
	19	1	T0(Baseline)	1932	1	23	2	0.06	-7.23	-9.72	-0.43	7	0.006	3.92	3	1	2	4	2	2	3	227.03	130.99	39.02	2	13.3	39	7.5	38.8	5.8	2.03
	19	1	T0(Baseline)	1932	1	23	2	0.27	-8.03	-8.96	-2.13	8	0.006	3.92	3	1	2	4	2	2	3	227.03	130.99	39.02	2	13.3	39	7.5	38.8	5.8	2.03
	19	1	T0(Baseline)	1932	1	23	2	0.11	-8.26	-9.84	-0.87	9	0.006	3.92	3	1	2	4	2	2	3	227.03	130.99	39.02	2	13.3	39	7.5	38.8	5.8	2.03
	19	1	T0(Baseline)	1931	1	23	1	0.04	-7.13	-7.53	-0.28	1	0.006	3.92	3	1	2	4	2	2	3	227.03	130.99	39.02	1	17.1	76.9	11	75.4	6.1	1.5
	19	1	T0(Baseline)	1931	1	23	1	0.02	-7.54	-9.08	-0.12	2	0.006	3.92	3	1	2	4	2	2	3	227.03	130.99	39.02	1	17.1	76.9	11	75.4	6.1	1.5
	19	1	T0(Baseline)	1931	1	23	1	0.65	-11.5	-16.4	-7.55	3	0.006	3.92	3	1	2	4	2	2	3	227.03	130.99	39.02	1	17.1	76.9	11	75.4	6.1	1.5
	19	1	T0(Baseline)	1931	1	23	1	0.06	-7.21	-8.05	-0.42	4	0.006	3.92	3	1	2	4	2	2	3	227.03	130.99	39.02	1	17.1	76.9	11	75.4	6.1	1.5
	19	1	T0(Baseline)	1931	1	23	1	0.03	-7.13	-7.3	-0.23	5	0.006	3.92	3	1	2	4	2	2	3	227.03	130.99	39.02	1	17.1	76.9	11	75.4	6.1	1.5
	19	1	T0(Baseline)	1931	1	23	1	0.42	-8.62	-10.1	-3.66	6	0.006	3.92	3	1	2	4	2	2	3	227.03	130.99	39.02	1	17.1	76.9	11	75.4	6.1	1.5
	19	1	T0(Baseline)	1931	1	23	1	0.06	-7.58	-8.17	-0.48	7	0.006	3.92	3	1	2	4	2	2	3	227.03	130.99	39.02	1	17.1	76.9	11	75.4	6.1	1.5
	19	1	T0(Baseline)	1931	1	23	1	0.17	-7.53	-9.41	-1.29	8	0.006	3.92	3	1	2	4	2	2	3	227.03	130.99	39.02	1	17.1	76.9	11	75.4	6.1	1.5
	19	1	T0(Baseline)	1931	1	23	1	0.05	-7.17	-9.6	-0.39	9	0.006	3.92	3	1	2	4	2	2	3	227.03	130.99	39.02	1	17.1	76.9	11	75.4	6.1	1.5
	19	1	T0(Baseline)	1941	1	23	1	0.37	-9.61	-10.9	-3.53	1	0.006	3.92	3	1	2	4	2	2	3	227.03	130.99	39.02	1	18.5	53.2	11.3	58.6	7.2	2.66
	19	1	T0(Baseline)	1941	1	23	1	1.07	-11.9	-19.7	-12.7	2	0.006	3.92	3	1	2	4	2	2	3	227.03	130.99	39.02	1	18.5	53.2	11.3	58.6	7.2	2.66
	19	1	T0(Baseline)	1941	1	23	1	0.02	-8.27	-9.69	-0.14	3	0.006	3.92	3	1	2	4	2	2	3	227.03	130.99	39.02	1	18.5	53.2	11.3	58.6	7.2	2.66
	19	1	T0(Baseline)	1941	1	23	1	0.02	-7.14	-7.74	-0.18	4	0.006	3.92	3	1	2	4	2	2	3	227.03	130.99	39.02	1	18.5	53.2	11.3	58.6	7.2	2.66
	19	1	T0(Baseline)	1941	1	23	1	0.1	-7.55	-8.71	-0.77	5	0.006	3.92	3	1	2	4	2	2	3	227.03	130.99	39.02	1	18.5	53.2	11.3	58.6	7.2	2.66
	19	1	T0(Baseline)	1941	1	23	1	0.45	-8.99	-11.9	-4.08	6	0.006	3.92	3	1	2	4	2	2	3	227.03	130.99	39.02	1	18.5	53.2	11.3	58.6	7.2	2.66
	19	1	T0(Baseline)	1941	1	23	1	0.16	-7.94	-9.34	-1.28	7	0.006	3.92	3	1	2	4	2	2	3	227.03	130.99	39.02	1	18.5	53.2	11.3	58.6	7.2	2.66
	19	1	T0(Baseline)	1941	1	23	1	0.34	-7.72	-14.1	-2.61	8	0.006	3.92	3	1	2	4	2	2	3	227.03	130.99	39.02	1	18.5	53.2	11.3	58.6	7.2	2.66
	19	1	T0(Baseline)	1941	1	23	1	0.13	-7.57	-10.3	-1	9	0.006	3.92	3	1	2	4	2	2	3	227.03	130.99	39.02	1	18.5	53.2	11.3	58.6	7.2	2.66
	19	1	T0(Baseline)	1942	1	23	2	0.03	-8.3	-14	-0.29	1	0.006	3.92	3	1	2	4	2	2	3	227.03	130.99	39.02	2	16.3	39	8.84	44	7.46	1.48
	19	1	T0(Baseline)	1942	1	23	2	0.03	-7.34	-9.09	-0.23	2	0.006	3.92	3	1	2	4	2	2	3	227.03	130.99	39.02	2	16.3	39	8.84	44	7.46	1.48
	19	1	T0(Baseline)	1942	1	23	2	0.04	-8.23	-10.2	-0.34	3	0.006	3.92	3	1	2	4	2	2	3	227.03	130.99	39.02	2	16.3	39	8.84	44	7.46	1.48
	19	1	T0(Baseline)	1942	1	23	2	0.19	-9.99	-10.4	-1.86	4	0.006	3.92	3	1	2	4	2	2	3	227.03	130.99	39.02	2	16.3	39	8.84	44	7.46	1.48
	19	1	T0(Baseline)	1942	1	23	2	0.1	-7.99	-11.5	-0.82	5	0.006	3.92	3	1	2	4	2	2	3	227.03	130.99	39.02	2	16.3	39	8.84	44	7.46	1.48
	19	1	T0(Baseline)	1942	1	23	2	0.44	-9.53	-13	-4.15	6	0.006	3.92	3	1	2	4	2	2	3	227.03	130.99	39.02	2	16.3	39	8.84	44	7.46	1.48
	19	1	T0(Baseline)	1942	1	23	2	0.16	-8.93	-10.7	-1.44	7	0.006	3.92	3	1	2	4	2	2	3	227.03	130.99	39.02	2	16.3	39	8.84	44	7.46	1.48
	19	1	T0(Baseline)	1942	1	23	2	0.28	-7.87	-10.3	-2.19	8	0.006	3.92	3	1	2	4	2	2	3	227.03	130.99	39.02	2	16.3	39	8.84	44	7.46	1.48
	19	1	T0(Baseline)	1942	1	23	2	0.21	-7.47	-9.96	-1.56	9	0.006	3.92	3	1	2	4	2	2	3	227.03	130.99	39.02	2	16.3	39	8.84	44	7.46	1.48
	19	1	T0(Baseline)	1943	1	23	3	0.39	-9.27	-10.6	-3.65	1	0.006	3.92	3	1	2	4	2	2	3	227.03	130.99	39.02	3	20.4	34.7	7.77	40.1	12.63	2.44
	19	1	T0(Baseline)	1943	1	23	3	0.19	-6.84	-8	-1.33	2	0.006	3.92	3	1	2	4	2	2	3	227.03	130.99	39.02	3	20.4	34.7	7.77	40.1	12.63	2.44
	19	1	T0(Baseline)	1943	1	23	3	0.04	-7.22	-12.7	-0.32	3	0.006	3.92	3	1	2	4	2	2	3	227.03	130.99	39.02	3	20.4	34.7	7.77	40.1	12.63	2.44
	19	1	T0(Baseline)	1943	1	23	3	0.95	-10	-15.1	-9.48	4	0.006	3.92	3	1	2	4	2	2	3	227.03	130.99	39.02	3	20.4	34.7	7.77	40.1	12.63	2.44
	19	1	T0(Baseline)	1943	1	23	3	0.33	-7.16	-7.78	-2.39	5	0.006	3.92	3	1	2	4	2	2	3	227.03	130.99	39.02	3	20.4	34.7	7.77	40.1	12.63	2.44
	19	1	T0(Baseline)	1943	1	23	3	0.04	-10.8	-14.4	-0.45	6	0.006	3.92	3	1	2	4	2	2	3	227.03	130.99	39.02	3	20.4	34.7	7.77	40.1	12.63	2.44
	19	1	T0(Baseline)	1943	1	23	3	0.11	-7.56	-9.49	-0.81	7	0.006	3.92	3	1	2	4	2	2	3	227.03	130.99	39.02	3	20.4	34.7	7.77	40.1	12.63	2.44
	19	1	T0(Baseline)	1943	1	23	3	0.13	-7.43	-10.4	-0.96	8	0.006	3.92	3	1	2	4	2	2	3	227.03	130.99	39.02	3	20.4	34.7	7.77	40.1	12.63	2.44
	19	1	T0(Baseline)	1943	1	23	3	0.26	-10.5	-18.3	-2.77	9	0.006	3.92	3	1	2	4	2	2	3	227.03	130.99	39.02	3	20.4	34.7	7.77	40.1	12.63	2.44
	26	1	T0(Baseline)	2613	1	22	3	0.17	-7.31	-8.73	-1.26	1	0.011	3.97	3	2	1	4	2	2	3	241	145.13	31.55	3	8.92	24.9	3.82	24.9	5.1	1.34
	26	1	T0(Baseline)	2613	1	22	3	0.24	-7.36	-9.63	-1.75	2	0.011	3.97	3	2	1	4	2	2	3	241	145.13	31.55	3	8.92	24.9	3.82	24.9	5.1	1.34
	26	1	T0(Baseline)	2613	1	22	3	0.08	-8.32	-13.8	-0.65	3	0.011	3.97	3	2	1	4	2	2	3	241	145.13	31.55	3	8.92	24.9	3.82	24.9	5.1	1.34
	26	1	T0(Baseline)	2613	1	22	3	0.28	-7.26	-9.77	-2.02	4	0.011	3.97	3	2	1	4	2	2	3	241	145.13	31.55	3	8.92	24.9	3.82	24.9	5.1	1.34
	26	1	T0(Baseline)	2613	1	22	3	0.01	-6.65	-7.74	-0.09	5	0.011	3.97	3	2	1	4	2	2	3	241	145.13	31.55	3	8.92	24.9	3.82	24.9	5.1	1.34
	26	1	T0(Baseline)	2613	1	22	3	0.07	-7.35	-8.43	-0.53	6	0.011	3.97	3	2	1	4	2	2	3	241	145.13	31.55	3	8.92	24.9	3.82	24.9	5.1	1.34
	26	1	T0(Baseline)	2613	1	22	3	0.27	-7.66	-9.78	-2.07	7	0.011	3.97	3	2	1	4	2	2	3	241	145.13	31.55	3	8.92	24.9	3.82	24.9	5.1	1.34
	26	1	T0(Baseline)	2613	1	22	3	0.12	-7.05	-13.4	-0.84	8	0.011	3.97	3	2	1	4	2	2	3	241	145.13	31.55	3	8.92	24.9	3.82	24.9	5.1	1.34
	26	1	T0(Baseline)	2613	1	22	3	0.1	-7.2	-12.5	-0.72	9	0.011	3.97	3	2	1	4	2	2	3	241	145.13	31.55	3	8.92	24.9	3.82	24.9	5.1	1.34
	26	1	T0(Baseline)	2612	1	22	2					1	0.011	3.97	3	2	1	4	2	2	3	241	145.13	31.55	2
	26	1	T0(Baseline)	2612	1	22	2					2	0.011	3.97	3	2	1	4	2	2	3	241	145.13	31.55	2
	26	1	T0(Baseline)	2612	1	22	2					3	0.011	3.97	3	2	1	4	2	2	3	241	145.13	31.55	2
	26	1	T0(Baseline)	2612	1	22	2					4	0.011	3.97	3	2	1	4	2	2	3	241	145.13	31.55	2
	26	1	T0(Baseline)	2612	1	22	2					5	0.011	3.97	3	2	1	4	2	2	3	241	145.13	31.55	2
	26	1	T0(Baseline)	2612	1	22	2					6	0.011	3.97	3	2	1	4	2	2	3	241	145.13	31.55	2
	26	1	T0(Baseline)	2612	1	22	2					7	0.011	3.97	3	2	1	4	2	2	3	241	145.13	31.55	2
	26	1	T0(Baseline)	2612	1	22	2					8	0.011	3.97	3	2	1	4	2	2	3	241	145.13	31.55	2
	26	1	T0(Baseline)	2612	1	22	2					9	0.011	3.97	3	2	1	4	2	2	3	241	145.13	31.55	2
	26	1	T0(Baseline)	2611	1	22	1	0.03	-6.75	-7.94	-0.22	1	0.011	3.97	3	2	1	4	2	2	3	241	145.13	31.55	1	10.5	25.8	1.79	23.1	8.71	3.24
	26	1	T0(Baseline)	2611	1	22	1	0.16	-7	-11.7	-1.1	2	0.011	3.97	3	2	1	4	2	2	3	241	145.13	31.55	1	10.5	25.8	1.79	23.1	8.71	3.24
	26	1	T0(Baseline)	2611	1	22	1	0.11	-6.76	-8.61	-0.74	3	0.011	3.97	3	2	1	4	2	2	3	241	145.13	31.55	1	10.5	25.8	1.79	23.1	8.71	3.24
	26	1	T0(Baseline)	2611	1	22	1	0.13	-6.86	-9.62	-0.92	4	0.011	3.97	3	2	1	4	2	2	3	241	145.13	31.55	1	10.5	25.8	1.79	23.1	8.71	3.24
	26	1	T0(Baseline)	2611	1	22	1	0.93	-8.21	-11.6	-7.6	5	0.011	3.97	3	2	1	4	2	2	3	241	145.13	31.55	1	10.5	25.8	1.79	23.1	8.71	3.24
	26	1	T0(Baseline)	2611	1	22	1	0.34	-7.44	-12.7	-2.52	6	0.011	3.97	3	2	1	4	2	2	3	241	145.13	31.55	1	10.5	25.8	1.79	23.1	8.71	3.24
	26	1	T0(Baseline)	2611	1	22	1	0.37	-7.85	-9.52	-2.94	7	0.011	3.97	3	2	1	4	2	2	3	241	145.13	31.55	1	10.5	25.8	1.79	23.1	8.71	3.24
	26	1	T0(Baseline)	2611	1	22	1	0.79	-8.09	-13.7	-6.37	8	0.011	3.97	3	2	1	4	2	2	3	241	145.13	31.55	1	10.5	25.8	1.79	23.1	8.71	3.24
	26	1	T0(Baseline)	2611	1	22	1	0.38	-7.82	-17.5	-2.95	9	0.011	3.97	3	2	1	4	2	2	3	241	145.13	31.55	1	10.5	25.8	1.79	23.1	8.71	3.24
	26	1	T0(Baseline)	2621	1	22	1	1.04	-8.58	-11.7	-8.89	1	0.011	3.97	3	2	1	4	2	2	3	241	145.13	31.55	1	4.99	26.5	0.72	24.3	4.27	6.23
	26	1	T0(Baseline)	2621	1	22	1	1.82	-9.12	-14.6	-16.6	2	0.011	3.97	3	2	1	4	2	2	3	241	145.13	31.55	1	4.99	26.5	0.72	24.3	4.27	6.23
	26	1	T0(Baseline)	2621	1	22	1	0.04	-6.92	-9.5	-0.3	3	0.011	3.97	3	2	1	4	2	2	3	241	145.13	31.55	1	4.99	26.5	0.72	24.3	4.27	6.23
	26	1	T0(Baseline)	2621	1	22	1	0.21	-7.94	-12.5	-1.66	4	0.011	3.97	3	2	1	4	2	2	3	241	145.13	31.55	1	4.99	26.5	0.72	24.3	4.27	6.23
	26	1	T0(Baseline)	2621	1	22	1	0.78	-9.05	-14	-7.02	5	0.011	3.97	3	2	1	4	2	2	3	241	145.13	31.55	1	4.99	26.5	0.72	24.3	4.27	6.23
	26	1	T0(Baseline)	2621	1	22	1	0.08	-6.88	-7.54	-0.58	6	0.011	3.97	3	2	1	4	2	2	3	241	145.13	31.55	1	4.99	26.5	0.72	24.3	4.27	6.23
	26	1	T0(Baseline)	2621	1	22	1	0.42	-7.85	-14.3	-3.28	7	0.011	3.97	3	2	1	4	2	2	3	241	145.13	31.55	1	4.99	26.5	0.72	24.3	4.27	6.23
	26	1	T0(Baseline)	2621	1	22	1	0.72	-8.82	-13.1	-6.35	8	0.011	3.97	3	2	1	4	2	2	3	241	145.13	31.55	1	4.99	26.5	0.72	24.3	4.27	6.23
	26	1	T0(Baseline)	2621	1	22	1	1.12	-12.3	-21	-13.8	9	0.011	3.97	3	2	1	4	2	2	3	241	145.13	31.55	1	4.99	26.5	0.72	24.3	4.27	6.23
	26	1	T0(Baseline)	2622	1	22	2	0.21	-8.2	-10.7	-1.74	1	0.011	3.97	3	2	1	4	2	2	3	241	145.13	31.55	2	27.3	31.1	9.98	35.9	17.32	2.86
	26	1	T0(Baseline)	2622	1	22	2	0.41	-8.41	-10.3	-3.47	2	0.011	3.97	3	2	1	4	2	2	3	241	145.13	31.55	2	27.3	31.1	9.98	35.9	17.32	2.86
	26	1	T0(Baseline)	2622	1	22	2	0.18	-8.15	-9.21	-1.5	3	0.011	3.97	3	2	1	4	2	2	3	241	145.13	31.55	2	27.3	31.1	9.98	35.9	17.32	2.86
	26	1	T0(Baseline)	2622	1	22	2	0.13	-7.57	-10.2	-0.96	4	0.011	3.97	3	2	1	4	2	2	3	241	145.13	31.55	2	27.3	31.1	9.98	35.9	17.32	2.86
	26	1	T0(Baseline)	2622	1	22	2	0.19	-7.8	-10.3	-1.47	5	0.011	3.97	3	2	1	4	2	2	3	241	145.13	31.55	2	27.3	31.1	9.98	35.9	17.32	2.86
	26	1	T0(Baseline)	2622	1	22	2	0.31	-9.63	-15.8	-3.01	6	0.011	3.97	3	2	1	4	2	2	3	241	145.13	31.55	2	27.3	31.1	9.98	35.9	17.32	2.86
	26	1	T0(Baseline)	2622	1	22	2	0.81	-9.34	-16.4	-7.52	7	0.011	3.97	3	2	1	4	2	2	3	241	145.13	31.55	2	27.3	31.1	9.98	35.9	17.32	2.86
	26	1	T0(Baseline)	2622	1	22	2	0.35	-11.1	-9.77	-3.87	8	0.011	3.97	3	2	1	4	2	2	3	241	145.13	31.55	2	27.3	31.1	9.98	35.9	17.32	2.86
	26	1	T0(Baseline)	2622	1	22	2	0.27	-9.47	-17.2	-2.58	9	0.011	3.97	3	2	1	4	2	2	3	241	145.13	31.55	2	27.3	31.1	9.98	35.9	17.32	2.86
	26	1	T0(Baseline)	2623	1	22	1	0.36	-8.58	-10.9	-3.12	1	0.011	3.97	3	2	1	4	2	2	3	241	145.13	31.55	3	44	34.6	17.6	33.5	26.4	1.6
	26	1	T0(Baseline)	2623	1	22	1	0.17	-7.89	-12	-1.35	2	0.011	3.97	3	2	1	4	2	2	3	241	145.13	31.55	3	44	34.6	17.6	33.5	26.4	1.6
	26	1	T0(Baseline)	2623	1	22	1	0.43	-8.29	-12	-3.6	3	0.011	3.97	3	2	1	4	2	2	3	241	145.13	31.55	3	44	34.6	17.6	33.5	26.4	1.6
	26	1	T0(Baseline)	2623	1	22	1	0.14	-7.35	-10.3	-1.01	4	0.011	3.97	3	2	1	4	2	2	3	241	145.13	31.55	3	44	34.6	17.6	33.5	26.4	1.6
	26	1	T0(Baseline)	2623	1	22	1	0.12	-7.18	-9.49	-0.84	5	0.011	3.97	3	2	1	4	2	2	3	241	145.13	31.55	3	44	34.6	17.6	33.5	26.4	1.6
	26	1	T0(Baseline)	2623	1	22	1	0.08	-9.2	-17.8	-0.77	6	0.011	3.97	3	2	1	4	2	2	3	241	145.13	31.55	3	44	34.6	17.6	33.5	26.4	1.6
	26	1	T0(Baseline)	2623	1	22	1	0.18	-7.69	-11	-1.42	7	0.011	3.97	3	2	1	4	2	2	3	241	145.13	31.55	3	44	34.6	17.6	33.5	26.4	1.6
	26	1	T0(Baseline)	2623	1	22	1	0.04	-7.25	-9.57	-0.29	8	0.011	3.97	3	2	1	4	2	2	3	241	145.13	31.55	3	44	34.6	17.6	33.5	26.4	1.6
	26	1	T0(Baseline)	2623	1	22	1	0.08	-13.9	-15.8	-1.07	9	0.011	3.97	3	2	1	4	2	2	3	241	145.13	31.55	3	44	34.6	17.6	33.5	26.4	1.6
	26	1	T0(Baseline)	2633	1	22	1	0.37	-8.39	-9.61	-3.1	1	0.011	3.97	3	2	1	4	2	2	3	241	145.13	31.55	3	1.29	26.6	0.96	25	0.33	2.88
	26	1	T0(Baseline)	2633	1	22	1	0.11	-7.25	-12	-0.83	2	0.011	3.97	3	2	1	4	2	2	3	241	145.13	31.55	3	1.29	26.6	0.96	25	0.33	2.88
	26	1	T0(Baseline)	2633	1	22	1	0.59	-8.25	-13.9	-4.91	3	0.011	3.97	3	2	1	4	2	2	3	241	145.13	31.55	3	1.29	26.6	0.96	25	0.33	2.88
	26	1	T0(Baseline)	2633	1	22	1	0.75	-9.61	-13.2	-7.22	4	0.011	3.97	3	2	1	4	2	2	3	241	145.13	31.55	3	1.29	26.6	0.96	25	0.33	2.88
	26	1	T0(Baseline)	2633	1	22	1	0.5	-7.9	-11.4	-3.97	5	0.011	3.97	3	2	1	4	2	2	3	241	145.13	31.55	3	1.29	26.6	0.96	25	0.33	2.88
	26	1	T0(Baseline)	2633	1	22	1	0.09	-7.16	-9.96	-0.61	6	0.011	3.97	3	2	1	4	2	2	3	241	145.13	31.55	3	1.29	26.6	0.96	25	0.33	2.88
	26	1	T0(Baseline)	2633	1	22	1	0.11	-9.15	-10.4	-1	7	0.011	3.97	3	2	1	4	2	2	3	241	145.13	31.55	3	1.29	26.6	0.96	25	0.33	2.88
	26	1	T0(Baseline)	2633	1	22	1	0.16	-7.59	-10.7	-1.21	8	0.011	3.97	3	2	1	4	2	2	3	241	145.13	31.55	3	1.29	26.6	0.96	25	0.33	2.88
	26	1	T0(Baseline)	2633	1	22	1	0.2	-8.19	-16.7	-1.65	9	0.011	3.97	3	2	1	4	2	2	3	241	145.13	31.55	3	1.29	26.6	0.96	25	0.33	2.88
	26	1	T0(Baseline)	2632	1	22	2	0.4	-7.86	-9.22	-3.15	1	0.011	3.97	3	2	1	4	2	2	3	241	145.13	31.55	2	25.7	33.1	12.5	38.1	13.2	2.84
	26	1	T0(Baseline)	2632	1	22	2	0.94	-8.77	-10	-8.25	2	0.011	3.97	3	2	1	4	2	2	3	241	145.13	31.55	2	25.7	33.1	12.5	38.1	13.2	2.84
	26	1	T0(Baseline)	2632	1	22	2	0.71	-8.87	-10.7	-6.29	3	0.011	3.97	3	2	1	4	2	2	3	241	145.13	31.55	2	25.7	33.1	12.5	38.1	13.2	2.84
	26	1	T0(Baseline)	2632	1	22	2	0.14	-8.62	-11.6	-1.18	4	0.011	3.97	3	2	1	4	2	2	3	241	145.13	31.55	2	25.7	33.1	12.5	38.1	13.2	2.84
	26	1	T0(Baseline)	2632	1	22	2	0.3	-7.52	-10	-2.22	5	0.011	3.97	3	2	1	4	2	2	3	241	145.13	31.55	2	25.7	33.1	12.5	38.1	13.2	2.84
	26	1	T0(Baseline)	2632	1	22	2	0.05	-7.28	-8.52	-0.34	6	0.011	3.97	3	2	1	4	2	2	3	241	145.13	31.55	2	25.7	33.1	12.5	38.1	13.2	2.84
	26	1	T0(Baseline)	2632	1	22	2	0.17	-7.36	-9.03	-1.25	7	0.011	3.97	3	2	1	4	2	2	3	241	145.13	31.55	2	25.7	33.1	12.5	38.1	13.2	2.84
	26	1	T0(Baseline)	2632	1	22	2	0.04	-7.18	-9.31	-0.31	8	0.011	3.97	3	2	1	4	2	2	3	241	145.13	31.55	2	25.7	33.1	12.5	38.1	13.2	2.84
	26	1	T0(Baseline)	2632	1	22	2	0.09	-6.76	-9.86	-0.58	9	0.011	3.97	3	2	1	4	2	2	3	241	145.13	31.55	2	25.7	33.1	12.5	38.1	13.2	2.84
	26	1	T0(Baseline)	2631	1	22	1	0.22	-7.83	-9.42	-1.74	1	0.011	3.97	3	2	1	4	2	2	3	241	145.13	31.55	1	23.3	31.5	10.3	35	13	1.55
	26	1	T0(Baseline)	2631	1	22	1	0.18	-8.33	-12.7	-1.5	2	0.011	3.97	3	2	1	4	2	2	3	241	145.13	31.55	1	23.3	31.5	10.3	35	13	1.55
	26	1	T0(Baseline)	2631	1	22	1	0.63	-8.71	-10.1	-5.5	3	0.011	3.97	3	2	1	4	2	2	3	241	145.13	31.55	1	23.3	31.5	10.3	35	13	1.55
	26	1	T0(Baseline)	2631	1	22	1	0.11	-7.48	-10.8	-0.82	4	0.011	3.97	3	2	1	4	2	2	3	241	145.13	31.55	1	23.3	31.5	10.3	35	13	1.55
	26	1	T0(Baseline)	2631	1	22	1	0.1	-7.08	-7.95	-0.72	5	0.011	3.97	3	2	1	4	2	2	3	241	145.13	31.55	1	23.3	31.5	10.3	35	13	1.55
	26	1	T0(Baseline)	2631	1	22	1	0.05	-7.6	-12.8	-0.35	6	0.011	3.97	3	2	1	4	2	2	3	241	145.13	31.55	1	23.3	31.5	10.3	35	13	1.55
	26	1	T0(Baseline)	2631	1	22	1	0.07	-7.09	-9.89	-0.47	7	0.011	3.97	3	2	1	4	2	2	3	241	145.13	31.55	1	23.3	31.5	10.3	35	13	1.55
	26	1	T0(Baseline)	2631	1	22	1	0.11	-9.71	-14	-1.02	8	0.011	3.97	3	2	1	4	2	2	3	241	145.13	31.55	1	23.3	31.5	10.3	35	13	1.55
	26	1	T0(Baseline)	2631	1	22	1	0.08	-7.48	-12.3	-0.63	9	0.011	3.97	3	2	1	4	2	2	3	241	145.13	31.55	1	23.3	31.5	10.3	35	13	1.55
	26	1	T0(Baseline)	2641	1	22	1	0.97	-8.94	-13	-8.65	1	0.011	3.97	3	2	1	4	2	2	3	241	145.13	31.55	1	25.7	32.8	11.5	37.6	14.2	3.2
	26	1	T0(Baseline)	2641	1	22	1	1.11	-8.72	-10.8	-9.71	2	0.011	3.97	3	2	1	4	2	2	3	241	145.13	31.55	1	25.7	32.8	11.5	37.6	14.2	3.2
	26	1	T0(Baseline)	2641	1	22	1	0.57	-8.64	-10.4	-4.94	3	0.011	3.97	3	2	1	4	2	2	3	241	145.13	31.55	1	25.7	32.8	11.5	37.6	14.2	3.2
	26	1	T0(Baseline)	2641	1	22	1	0.05	-7.65	-14.7	-0.42	4	0.011	3.97	3	2	1	4	2	2	3	241	145.13	31.55	1	25.7	32.8	11.5	37.6	14.2	3.2
	26	1	T0(Baseline)	2641	1	22	1	0.03	-6.75	-7.53	-0.19	5	0.011	3.97	3	2	1	4	2	2	3	241	145.13	31.55	1	25.7	32.8	11.5	37.6	14.2	3.2
	26	1	T0(Baseline)	2641	1	22	1	0.18	-7.75	-9.44	-1.36	6	0.011	3.97	3	2	1	4	2	2	3	241	145.13	31.55	1	25.7	32.8	11.5	37.6	14.2	3.2
	26	1	T0(Baseline)	2641	1	22	1	0.05	-7.33	-7.85	-0.35	7	0.011	3.97	3	2	1	4	2	2	3	241	145.13	31.55	1	25.7	32.8	11.5	37.6	14.2	3.2
	26	1	T0(Baseline)	2641	1	22	1	0.12	-7.57	-9.18	-0.88	8	0.011	3.97	3	2	1	4	2	2	3	241	145.13	31.55	1	25.7	32.8	11.5	37.6	14.2	3.2
	26	1	T0(Baseline)	2641	1	22	1	0.12	-7.52	-8.88	-0.87	9	0.011	3.97	3	2	1	4	2	2	3	241	145.13	31.55	1	25.7	32.8	11.5	37.6	14.2	3.2
	26	1	T0(Baseline)	2642	1	22	2	0.41	-8.47	-12.5	-3.44	1	0.011	3.97	3	2	1	4	2	2	3	241	145.13	31.55	2	32.3	34.1	13.1	39.6	19.2	2.4
	26	1	T0(Baseline)	2642	1	22	2	0.65	-8.51	-9.55	-5.55	2	0.011	3.97	3	2	1	4	2	2	3	241	145.13	31.55	2	32.3	34.1	13.1	39.6	19.2	2.4
	26	1	T0(Baseline)	2642	1	22	2	0.24	-8.61	-10.2	-2.06	3	0.011	3.97	3	2	1	4	2	2	3	241	145.13	31.55	2	32.3	34.1	13.1	39.6	19.2	2.4
	26	1	T0(Baseline)	2642	1	22	2	0.36	-8.01	-10.4	-2.89	4	0.011	3.97	3	2	1	4	2	2	3	241	145.13	31.55	2	32.3	34.1	13.1	39.6	19.2	2.4
	26	1	T0(Baseline)	2642	1	22	2	0.35	-7.37	-9.92	-2.57	5	0.011	3.97	3	2	1	4	2	2	3	241	145.13	31.55	2	32.3	34.1	13.1	39.6	19.2	2.4
	26	1	T0(Baseline)	2642	1	22	2	0.05	-7.52	-11	-0.36	6	0.011	3.97	3	2	1	4	2	2	3	241	145.13	31.55	2	32.3	34.1	13.1	39.6	19.2	2.4
	26	1	T0(Baseline)	2642	1	22	2	0.17	-7.17	-8.47	-1.19	7	0.011	3.97	3	2	1	4	2	2	3	241	145.13	31.55	2	32.3	34.1	13.1	39.6	19.2	2.4
	26	1	T0(Baseline)	2642	1	22	2	0.06	-13.3	-15	-0.79	8	0.011	3.97	3	2	1	4	2	2	3	241	145.13	31.55	2	32.3	34.1	13.1	39.6	19.2	2.4
	26	1	T0(Baseline)	2642	1	22	2	0.11	-11.1	-16.3	-1.26	9	0.011	3.97	3	2	1	4	2	2	3	241	145.13	31.55	2	32.3	34.1	13.1	39.6	19.2	2.4
	26	1	T0(Baseline)	2643	1	22	3	0.44	-8.94	-11.6	-3.95	1	0.011	3.97	3	2	1	4	2	2	3	241	145.13	31.55	3	37	32.2	13.6	33.2	23.4	3.41
	26	1	T0(Baseline)	2643	1	22	3	0.79	-8.06	-10.4	-6.35	2	0.011	3.97	3	2	1	4	2	2	3	241	145.13	31.55	3	37	32.2	13.6	33.2	23.4	3.41
	26	1	T0(Baseline)	2643	1	22	3	0.4	-9.08	-11.1	-3.65	3	0.011	3.97	3	2	1	4	2	2	3	241	145.13	31.55	3	37	32.2	13.6	33.2	23.4	3.41
	26	1	T0(Baseline)	2643	1	22	3	0.27	-8	-9.84	-2.16	4	0.011	3.97	3	2	1	4	2	2	3	241	145.13	31.55	3	37	32.2	13.6	33.2	23.4	3.41
	26	1	T0(Baseline)	2643	1	22	3	0.21	-7.81	-9.26	-1.67	5	0.011	3.97	3	2	1	4	2	2	3	241	145.13	31.55	3	37	32.2	13.6	33.2	23.4	3.41
	26	1	T0(Baseline)	2643	1	22	3	0.12	-7.73	-10.5	-0.93	6	0.011	3.97	3	2	1	4	2	2	3	241	145.13	31.55	3	37	32.2	13.6	33.2	23.4	3.41
	26	1	T0(Baseline)	2643	1	22	3	0.38	-7.97	-9.48	-3.01	7	0.011	3.97	3	2	1	4	2	2	3	241	145.13	31.55	3	37	32.2	13.6	33.2	23.4	3.41
	26	1	T0(Baseline)	2643	1	22	3	0.46	-7.94	-11.1	-3.65	8	0.011	3.97	3	2	1	4	2	2	3	241	145.13	31.55	3	37	32.2	13.6	33.2	23.4	3.41
	26	1	T0(Baseline)	2643	1	22	3	0.34	-10.1	-16.5	-3.46	9	0.011	3.97	3	2	1	4	2	2	3	241	145.13	31.55	3	37	32.2	13.6	33.2	23.4	3.41
	28	1	T0(Baseline)	2813	1	17	3	0.06	-7.43	-8.89	-0.46	1	0.002	3.52	2	1	2	2	3	1	4	153.55	96.04	25.37	3	29.4	38.1	8.86	35.7	20.54	3.52
	28	1	T0(Baseline)	2813	1	17	3	0.13	-7.31	-10.7	-0.93	2	0.002	3.52	2	1	2	2	3	1	4	153.55	96.04	25.37	3	29.4	38.1	8.86	35.7	20.54	3.52
	28	1	T0(Baseline)	2813	1	17	3	0.05	-9.66	-14.7	-0.47	3	0.002	3.52	2	1	2	2	3	1	4	153.55	96.04	25.37	3	29.4	38.1	8.86	35.7	20.54	3.52
	28	1	T0(Baseline)	2813	1	17	3	0.91	-8.48	-9.71	-7.72	4	0.002	3.52	2	1	2	2	3	1	4	153.55	96.04	25.37	3	29.4	38.1	8.86	35.7	20.54	3.52
	28	1	T0(Baseline)	2813	1	17	3	0.02	-6.48	-8.25	-0.14	5	0.002	3.52	2	1	2	2	3	1	4	153.55	96.04	25.37	3	29.4	38.1	8.86	35.7	20.54	3.52
	28	1	T0(Baseline)	2813	1	17	3	1.05	-10.5	-15.6	-11	6	0.002	3.52	2	1	2	2	3	1	4	153.55	96.04	25.37	3	29.4	38.1	8.86	35.7	20.54	3.52
	28	1	T0(Baseline)	2813	1	17	3	0.56	-7.65	-9.68	-4.28	7	0.002	3.52	2	1	2	2	3	1	4	153.55	96.04	25.37	3	29.4	38.1	8.86	35.7	20.54	3.52
	28	1	T0(Baseline)	2813	1	17	3	0.1	-6.78	-11.1	-0.66	8	0.002	3.52	2	1	2	2	3	1	4	153.55	96.04	25.37	3	29.4	38.1	8.86	35.7	20.54	3.52
	28	1	T0(Baseline)	2813	1	17	3	0.64	-7.62	-10.3	-4.89	9	0.002	3.52	2	1	2	2	3	1	4	153.55	96.04	25.37	3	29.4	38.1	8.86	35.7	20.54	3.52
	28	1	T0(Baseline)	2812	1	17	2	0.02	-7.91	-10.3	-0.18	1	0.002	3.52	2	1	2	2	3	1	4	153.55	96.04	25.37	2	25.1	35.3	8.22	34.5	16.88	2.55
	28	1	T0(Baseline)	2812	1	17	2	0.16	-7.77	-8.37	-1.25	2	0.002	3.52	2	1	2	2	3	1	4	153.55	96.04	25.37	2	25.1	35.3	8.22	34.5	16.88	2.55
	28	1	T0(Baseline)	2812	1	17	2	0.07	-7.62	-8.59	-0.5	3	0.002	3.52	2	1	2	2	3	1	4	153.55	96.04	25.37	2	25.1	35.3	8.22	34.5	16.88	2.55
	28	1	T0(Baseline)	2812	1	17	2	1.1	-9.72	-13.5	-10.7	4	0.002	3.52	2	1	2	2	3	1	4	153.55	96.04	25.37	2	25.1	35.3	8.22	34.5	16.88	2.55
	28	1	T0(Baseline)	2812	1	17	2	0.05	-6.85	-7.2	-0.35	5	0.002	3.52	2	1	2	2	3	1	4	153.55	96.04	25.37	2	25.1	35.3	8.22	34.5	16.88	2.55
	28	1	T0(Baseline)	2812	1	17	2	0.76	-9.47	-12.6	-7.19	6	0.002	3.52	2	1	2	2	3	1	4	153.55	96.04	25.37	2	25.1	35.3	8.22	34.5	16.88	2.55
	28	1	T0(Baseline)	2812	1	17	2	0.23	-7.92	-15.9	-1.78	7	0.002	3.52	2	1	2	2	3	1	4	153.55	96.04	25.37	2	25.1	35.3	8.22	34.5	16.88	2.55
	28	1	T0(Baseline)	2812	1	17	2	0.05	-7.42	-11.1	-0.39	8	0.002	3.52	2	1	2	2	3	1	4	153.55	96.04	25.37	2	25.1	35.3	8.22	34.5	16.88	2.55
	28	1	T0(Baseline)	2812	1	17	2	0.11	-6.62	-10.4	-0.71	9	0.002	3.52	2	1	2	2	3	1	4	153.55	96.04	25.37	2	25.1	35.3	8.22	34.5	16.88	2.55
	28	1	T0(Baseline)	2811	1	17	1	0.24	-7.12	-8.05	-1.72	1	0.002	3.52	2	1	2	2	3	1	4	153.55	96.04	25.37	1	27	32.2	6.51	35	20.49	4.99
	28	1	T0(Baseline)	2811	1	17	1	0.7	-8.13	-10.4	-5.68	2	0.002	3.52	2	1	2	2	3	1	4	153.55	96.04	25.37	1	27	32.2	6.51	35	20.49	4.99
	28	1	T0(Baseline)	2811	1	17	1	0.42	-7.44	-8.54	-3.16	3	0.002	3.52	2	1	2	2	3	1	4	153.55	96.04	25.37	1	27	32.2	6.51	35	20.49	4.99
	28	1	T0(Baseline)	2811	1	17	1	0.95	-7.38	-9.17	-6.99	4	0.002	3.52	2	1	2	2	3	1	4	153.55	96.04	25.37	1	27	32.2	6.51	35	20.49	4.99
	28	1	T0(Baseline)	2811	1	17	1	0.44	-6.89	-8.31	-3.05	5	0.002	3.52	2	1	2	2	3	1	4	153.55	96.04	25.37	1	27	32.2	6.51	35	20.49	4.99
	28	1	T0(Baseline)	2811	1	17	1	1.69	-9.41	-13.7	-15.9	6	0.002	3.52	2	1	2	2	3	1	4	153.55	96.04	25.37	1	27	32.2	6.51	35	20.49	4.99
	28	1	T0(Baseline)	2811	1	17	1	0.27	-7.25	-13.8	-1.97	7	0.002	3.52	2	1	2	2	3	1	4	153.55	96.04	25.37	1	27	32.2	6.51	35	20.49	4.99
	28	1	T0(Baseline)	2811	1	17	1	0.12	-6.79	-8.77	-0.79	8	0.002	3.52	2	1	2	2	3	1	4	153.55	96.04	25.37	1	27	32.2	6.51	35	20.49	4.99
	28	1	T0(Baseline)	2811	1	17	1	0.16	-6.67	-9.46	-1.04	9	0.002	3.52	2	1	2	2	3	1	4	153.55	96.04	25.37	1	27	32.2	6.51	35	20.49	4.99
	28	1	T0(Baseline)	2821	1	17	1	0.24	-8.01	-10.7	-1.93	1	0.002	3.52	2	1	2	2	3	1	4	153.55	96.04	25.37	1	14.7	29.9	3.85	33.5	10.85	5.4
	28	1	T0(Baseline)	2821	1	17	1	0.56	-7.66	-8.67	-4.31	2	0.002	3.52	2	1	2	2	3	1	4	153.55	96.04	25.37	1	14.7	29.9	3.85	33.5	10.85	5.4
	28	1	T0(Baseline)	2821	1	17	1	0.17	-6.77	-7.73	-1.17	3	0.002	3.52	2	1	2	2	3	1	4	153.55	96.04	25.37	1	14.7	29.9	3.85	33.5	10.85	5.4
	28	1	T0(Baseline)	2821	1	17	1	1.62	-8.69	-11.1	-14.1	4	0.002	3.52	2	1	2	2	3	1	4	153.55	96.04	25.37	1	14.7	29.9	3.85	33.5	10.85	5.4
	28	1	T0(Baseline)	2821	1	17	1	0.54	-7.65	-13	-4.16	5	0.002	3.52	2	1	2	2	3	1	4	153.55	96.04	25.37	1	14.7	29.9	3.85	33.5	10.85	5.4
	28	1	T0(Baseline)	2821	1	17	1	1.02	-7.53	-9.92	-7.67	6	0.002	3.52	2	1	2	2	3	1	4	153.55	96.04	25.37	1	14.7	29.9	3.85	33.5	10.85	5.4
	28	1	T0(Baseline)	2821	1	17	1	0.26	-7.26	-12.3	-1.88	7	0.002	3.52	2	1	2	2	3	1	4	153.55	96.04	25.37	1	14.7	29.9	3.85	33.5	10.85	5.4
	28	1	T0(Baseline)	2821	1	17	1	0.23	-6.91	-12.9	-1.62	8	0.002	3.52	2	1	2	2	3	1	4	153.55	96.04	25.37	1	14.7	29.9	3.85	33.5	10.85	5.4
	28	1	T0(Baseline)	2821	1	17	1	0.76	-7.83	-9.61	-5.97	9	0.002	3.52	2	1	2	2	3	1	4	153.55	96.04	25.37	1	14.7	29.9	3.85	33.5	10.85	5.4
	28	1	T0(Baseline)	2822	1	17	2	0	-8.86	-8.86	-0.01	1	0.002	3.52	2	1	2	2	3	1	4	153.55	96.04	25.37	2	10.3	31.3	4.16	37.7	6.14	1.48
	28	1	T0(Baseline)	2822	1	17	2	0.28	-7.68	-9.26	-2.13	2	0.002	3.52	2	1	2	2	3	1	4	153.55	96.04	25.37	2	10.3	31.3	4.16	37.7	6.14	1.48
	28	1	T0(Baseline)	2822	1	17	2	0.25	-7.84	-10.4	-1.97	3	0.002	3.52	2	1	2	2	3	1	4	153.55	96.04	25.37	2	10.3	31.3	4.16	37.7	6.14	1.48
	28	1	T0(Baseline)	2822	1	17	2	0.25	-7.57	-8.79	-1.88	4	0.002	3.52	2	1	2	2	3	1	4	153.55	96.04	25.37	2	10.3	31.3	4.16	37.7	6.14	1.48
	28	1	T0(Baseline)	2822	1	17	2	0.01	-6.12	-7.81	-0.07	5	0.002	3.52	2	1	2	2	3	1	4	153.55	96.04	25.37	2	10.3	31.3	4.16	37.7	6.14	1.48
	28	1	T0(Baseline)	2822	1	17	2	0.38	-7.88	-9.59	-3.02	6	0.002	3.52	2	1	2	2	3	1	4	153.55	96.04	25.37	2	10.3	31.3	4.16	37.7	6.14	1.48
	28	1	T0(Baseline)	2822	1	17	2	0.19	-7.15	-7.73	-1.33	7	0.002	3.52	2	1	2	2	3	1	4	153.55	96.04	25.37	2	10.3	31.3	4.16	37.7	6.14	1.48
	28	1	T0(Baseline)	2822	1	17	2	0.03	-11.5	-12.6	-0.31	8	0.002	3.52	2	1	2	2	3	1	4	153.55	96.04	25.37	2	10.3	31.3	4.16	37.7	6.14	1.48
	28	1	T0(Baseline)	2822	1	17	2	0.09	-11.7	-15	-1.1	9	0.002	3.52	2	1	2	2	3	1	4	153.55	96.04	25.37	2	10.3	31.3	4.16	37.7	6.14	1.48
	28	1	T0(Baseline)	2823	1	17	1	0.07	-7.85	-8.79	-0.57	1	0.002	3.52	2	1	2	2	3	1	4	153.55	96.04	25.37	3	28.4	37.7	11	40.8	17.4	1.22
	28	1	T0(Baseline)	2823	1	17	1	0.25	-8.21	-9.57	-2.01	2	0.002	3.52	2	1	2	2	3	1	4	153.55	96.04	25.37	3	28.4	37.7	11	40.8	17.4	1.22
	28	1	T0(Baseline)	2823	1	17	1	0.21	-7.78	-9.09	-1.64	3	0.002	3.52	2	1	2	2	3	1	4	153.55	96.04	25.37	3	28.4	37.7	11	40.8	17.4	1.22
	28	1	T0(Baseline)	2823	1	17	1	0.16	-7.28	-10.2	-1.14	4	0.002	3.52	2	1	2	2	3	1	4	153.55	96.04	25.37	3	28.4	37.7	11	40.8	17.4	1.22
	28	1	T0(Baseline)	2823	1	17	1	0.05	-6.71	-8.4	-0.31	5	0.002	3.52	2	1	2	2	3	1	4	153.55	96.04	25.37	3	28.4	37.7	11	40.8	17.4	1.22
	28	1	T0(Baseline)	2823	1	17	1	0.15	-7.36	-8.4	-1.1	6	0.002	3.52	2	1	2	2	3	1	4	153.55	96.04	25.37	3	28.4	37.7	11	40.8	17.4	1.22
	28	1	T0(Baseline)	2823	1	17	1	0.25	-7.4	-8.24	-1.84	7	0.002	3.52	2	1	2	2	3	1	4	153.55	96.04	25.37	3	28.4	37.7	11	40.8	17.4	1.22
	28	1	T0(Baseline)	2823	1	17	1	0	-5.87	-6	-0.03	8	0.002	3.52	2	1	2	2	3	1	4	153.55	96.04	25.37	3	28.4	37.7	11	40.8	17.4	1.22
	28	1	T0(Baseline)	2823	1	17	1	0.08	-8.82	-14.7	-0.72	9	0.002	3.52	2	1	2	2	3	1	4	153.55	96.04	25.37	3	28.4	37.7	11	40.8	17.4	1.22
	28	1	T0(Baseline)	2833	1	17	1					1	0.002	3.52	2	1	2	2	3	1	4	153.55	96.04	25.37	3
	28	1	T0(Baseline)	2833	1	17	1					2	0.002	3.52	2	1	2	2	3	1	4	153.55	96.04	25.37	3
	28	1	T0(Baseline)	2833	1	17	1					3	0.002	3.52	2	1	2	2	3	1	4	153.55	96.04	25.37	3
	28	1	T0(Baseline)	2833	1	17	1					4	0.002	3.52	2	1	2	2	3	1	4	153.55	96.04	25.37	3
	28	1	T0(Baseline)	2833	1	17	1					5	0.002	3.52	2	1	2	2	3	1	4	153.55	96.04	25.37	3
	28	1	T0(Baseline)	2833	1	17	1					6	0.002	3.52	2	1	2	2	3	1	4	153.55	96.04	25.37	3
	28	1	T0(Baseline)	2833	1	17	1					7	0.002	3.52	2	1	2	2	3	1	4	153.55	96.04	25.37	3
	28	1	T0(Baseline)	2833	1	17	1					8	0.002	3.52	2	1	2	2	3	1	4	153.55	96.04	25.37	3
	28	1	T0(Baseline)	2833	1	17	1					9	0.002	3.52	2	1	2	2	3	1	4	153.55	96.04	25.37	3
	28	1	T0(Baseline)	2832	1	17	2	0.09	-6.83	-10.9	-0.58	1	0.002	3.52	2	1	2	2	3	1	4	153.55	96.04	25.37	2	2.06	27	1.6	28.1	0.46	1.47
	28	1	T0(Baseline)	2832	1	17	2	0.19	-6.79	-7.63	-1.31	2	0.002	3.52	2	1	2	2	3	1	4	153.55	96.04	25.37	2	2.06	27	1.6	28.1	0.46	1.47
	28	1	T0(Baseline)	2832	1	17	2	0.11	-8	-14.7	-0.89	3	0.002	3.52	2	1	2	2	3	1	4	153.55	96.04	25.37	2	2.06	27	1.6	28.1	0.46	1.47
	28	1	T0(Baseline)	2832	1	17	2	0.56	-8.49	-10.5	-4.73	4	0.002	3.52	2	1	2	2	3	1	4	153.55	96.04	25.37	2	2.06	27	1.6	28.1	0.46	1.47
	28	1	T0(Baseline)	2832	1	17	2	0.01	-7.1	-9.41	-0.09	5	0.002	3.52	2	1	2	2	3	1	4	153.55	96.04	25.37	2	2.06	27	1.6	28.1	0.46	1.47
	28	1	T0(Baseline)	2832	1	17	2	0.33	-7.09	-14.3	-2.33	6	0.002	3.52	2	1	2	2	3	1	4	153.55	96.04	25.37	2	2.06	27	1.6	28.1	0.46	1.47
	28	1	T0(Baseline)	2832	1	17	2	0.13	-7.88	-8.96	-1	7	0.002	3.52	2	1	2	2	3	1	4	153.55	96.04	25.37	2	2.06	27	1.6	28.1	0.46	1.47
	28	1	T0(Baseline)	2832	1	17	2	0.04	-7.67	-9.09	-0.3	8	0.002	3.52	2	1	2	2	3	1	4	153.55	96.04	25.37	2	2.06	27	1.6	28.1	0.46	1.47
	28	1	T0(Baseline)	2832	1	17	2	0.01	-6.1	-7.62	-0.07	9	0.002	3.52	2	1	2	2	3	1	4	153.55	96.04	25.37	2	2.06	27	1.6	28.1	0.46	1.47
	28	1	T0(Baseline)	2831	1	17	1	0.32	-7.98	-9.6	-2.52	1	0.002	3.52	2	1	2	2	3	1	4	153.55	96.04	25.37	1	4.75	42.5	4.17	45.2	0.58	1.37
	28	1	T0(Baseline)	2831	1	17	1	0.12	-6.81	-9.05	-0.81	2	0.002	3.52	2	1	2	2	3	1	4	153.55	96.04	25.37	1	4.75	42.5	4.17	45.2	0.58	1.37
	28	1	T0(Baseline)	2831	1	17	1	0.1	-10.2	-15.8	-1.04	3	0.002	3.52	2	1	2	2	3	1	4	153.55	96.04	25.37	1	4.75	42.5	4.17	45.2	0.58	1.37
	28	1	T0(Baseline)	2831	1	17	1	0.23	-8.26	-10.3	-1.9	4	0.002	3.52	2	1	2	2	3	1	4	153.55	96.04	25.37	1	4.75	42.5	4.17	45.2	0.58	1.37
	28	1	T0(Baseline)	2831	1	17	1	0.04	-7.31	-8.38	-0.28	5	0.002	3.52	2	1	2	2	3	1	4	153.55	96.04	25.37	1	4.75	42.5	4.17	45.2	0.58	1.37
	28	1	T0(Baseline)	2831	1	17	1	0.28	-8.65	-10.6	-2.4	6	0.002	3.52	2	1	2	2	3	1	4	153.55	96.04	25.37	1	4.75	42.5	4.17	45.2	0.58	1.37
	28	1	T0(Baseline)	2831	1	17	1	0.05	-7.15	-11.1	-0.36	7	0.002	3.52	2	1	2	2	3	1	4	153.55	96.04	25.37	1	4.75	42.5	4.17	45.2	0.58	1.37
	28	1	T0(Baseline)	2831	1	17	1	0.21	-7.33	-8.58	-1.51	8	0.002	3.52	2	1	2	2	3	1	4	153.55	96.04	25.37	1	4.75	42.5	4.17	45.2	0.58	1.37
	28	1	T0(Baseline)	2831	1	17	1	0.02	-6.81	-7.41	-0.14	9	0.002	3.52	2	1	2	2	3	1	4	153.55	96.04	25.37	1	4.75	42.5	4.17	45.2	0.58	1.37
	28	1	T0(Baseline)	2841	1	17	1	0.27	-9.54	-15.8	-2.54	1	0.002	3.52	2	1	2	2	3	1	4	153.55	96.04	25.37	1	6.86	37.2	5	41.6	1.86	1.67
	28	1	T0(Baseline)	2841	1	17	1	0.39	-7.36	-8.63	-2.9	2	0.002	3.52	2	1	2	2	3	1	4	153.55	96.04	25.37	1	6.86	37.2	5	41.6	1.86	1.67
	28	1	T0(Baseline)	2841	1	17	1	0.34	-8.02	-9.43	-2.75	3	0.002	3.52	2	1	2	2	3	1	4	153.55	96.04	25.37	1	6.86	37.2	5	41.6	1.86	1.67
	28	1	T0(Baseline)	2841	1	17	1	0.27	-8.22	-9.46	-2.2	4	0.002	3.52	2	1	2	2	3	1	4	153.55	96.04	25.37	1	6.86	37.2	5	41.6	1.86	1.67
	28	1	T0(Baseline)	2841	1	17	1	0.02	-7	-9.05	-0.14	5	0.002	3.52	2	1	2	2	3	1	4	153.55	96.04	25.37	1	6.86	37.2	5	41.6	1.86	1.67
	28	1	T0(Baseline)	2841	1	17	1	0.16	-7.12	-9.84	-1.13	6	0.002	3.52	2	1	2	2	3	1	4	153.55	96.04	25.37	1	6.86	37.2	5	41.6	1.86	1.67
	28	1	T0(Baseline)	2841	1	17	1	0.01	-6.57	-6.85	-0.07	7	0.002	3.52	2	1	2	2	3	1	4	153.55	96.04	25.37	1	6.86	37.2	5	41.6	1.86	1.67
	28	1	T0(Baseline)	2841	1	17	1	0.2	-7.4	-8.61	-1.52	8	0.002	3.52	2	1	2	2	3	1	4	153.55	96.04	25.37	1	6.86	37.2	5	41.6	1.86	1.67
	28	1	T0(Baseline)	2841	1	17	1	0.01	-7.05	-8.64	-0.07	9	0.002	3.52	2	1	2	2	3	1	4	153.55	96.04	25.37	1	6.86	37.2	5	41.6	1.86	1.67
	28	1	T0(Baseline)	2842	1	17	2	0.36	-7.6	-9.63	-2.74	1	0.002	3.52	2	1	2	2	3	1	4	153.55	96.04	25.37	2	4.98	32.7	4.14	34.6	0.84	1.7
	28	1	T0(Baseline)	2842	1	17	2	0.25	-7.28	-8.18	-1.79	2	0.002	3.52	2	1	2	2	3	1	4	153.55	96.04	25.37	2	4.98	32.7	4.14	34.6	0.84	1.7
	28	1	T0(Baseline)	2842	1	17	2	0.27	-8.25	-10.2	-2.2	3	0.002	3.52	2	1	2	2	3	1	4	153.55	96.04	25.37	2	4.98	32.7	4.14	34.6	0.84	1.7
	28	1	T0(Baseline)	2842	1	17	2	0.16	-7.7	-8.47	-1.2	4	0.002	3.52	2	1	2	2	3	1	4	153.55	96.04	25.37	2	4.98	32.7	4.14	34.6	0.84	1.7
	28	1	T0(Baseline)	2842	1	17	2	0.02	-6.36	-7.41	-0.14	5	0.002	3.52	2	1	2	2	3	1	4	153.55	96.04	25.37	2	4.98	32.7	4.14	34.6	0.84	1.7
	28	1	T0(Baseline)	2842	1	17	2	0.56	-9.86	-15.9	-5.52	6	0.002	3.52	2	1	2	2	3	1	4	153.55	96.04	25.37	2	4.98	32.7	4.14	34.6	0.84	1.7
	28	1	T0(Baseline)	2842	1	17	2	0.02	-6.81	-7.63	-0.11	7	0.002	3.52	2	1	2	2	3	1	4	153.55	96.04	25.37	2	4.98	32.7	4.14	34.6	0.84	1.7
	28	1	T0(Baseline)	2842	1	17	2	0.02	-5.93	-7.02	-0.11	8	0.002	3.52	2	1	2	2	3	1	4	153.55	96.04	25.37	2	4.98	32.7	4.14	34.6	0.84	1.7
	28	1	T0(Baseline)	2842	1	17	2	0.04	-10.2	-12.1	-0.39	9	0.002	3.52	2	1	2	2	3	1	4	153.55	96.04	25.37	2	4.98	32.7	4.14	34.6	0.84	1.7
	28	1	T0(Baseline)	2843	1	17	3					1	0.002	3.52	2	1	2	2	3	1	4	153.55	96.04	25.37	3
	28	1	T0(Baseline)	2843	1	17	3					2	0.002	3.52	2	1	2	2	3	1	4	153.55	96.04	25.37	3
	28	1	T0(Baseline)	2843	1	17	3					3	0.002	3.52	2	1	2	2	3	1	4	153.55	96.04	25.37	3
	28	1	T0(Baseline)	2843	1	17	3					4	0.002	3.52	2	1	2	2	3	1	4	153.55	96.04	25.37	3
	28	1	T0(Baseline)	2843	1	17	3					5	0.002	3.52	2	1	2	2	3	1	4	153.55	96.04	25.37	3
	28	1	T0(Baseline)	2843	1	17	3					6	0.002	3.52	2	1	2	2	3	1	4	153.55	96.04	25.37	3
	28	1	T0(Baseline)	2843	1	17	3					7	0.002	3.52	2	1	2	2	3	1	4	153.55	96.04	25.37	3
	28	1	T0(Baseline)	2843	1	17	3					8	0.002	3.52	2	1	2	2	3	1	4	153.55	96.04	25.37	3
	28	1	T0(Baseline)	2843	1	17	3					9	0.002	3.52	2	1	2	2	3	1	4	153.55	96.04	25.37	3
	4	2	T0(Baseline)	413	2	16	3	0.22	-8.25	-10.4	-1.78	1	0.016	4.62	3	1	2	4	5	1	3	160.18	135.17	51.71	3	16.4	29.9	1.48	27.1	14.92	7.8
	4	2	T0(Baseline)	413	2	16	3	2.86	-18.2	-30.2	-52	2	0.016	4.62	3	1	2	4	5	1	3	160.18	135.17	51.71	3	16.4	29.9	1.48	27.1	14.92	7.8
	4	2	T0(Baseline)	413	2	16	3	0.21	-7.5	-9.68	-1.58	3	0.016	4.62	3	1	2	4	5	1	3	160.18	135.17	51.71	3	16.4	29.9	1.48	27.1	14.92	7.8
	4	2	T0(Baseline)	413	2	16	3	1.76	-11.5	-20.2	-20.1	4	0.016	4.62	3	1	2	4	5	1	3	160.18	135.17	51.71	3	16.4	29.9	1.48	27.1	14.92	7.8
	4	2	T0(Baseline)	413	2	16	3	0.17	-7.23	-8.52	-1.24	5	0.016	4.62	3	1	2	4	5	1	3	160.18	135.17	51.71	3	16.4	29.9	1.48	27.1	14.92	7.8
	4	2	T0(Baseline)	413	2	16	3	0.5	-12.2	-23.5	-6.1	6	0.016	4.62	3	1	2	4	5	1	3	160.18	135.17	51.71	3	16.4	29.9	1.48	27.1	14.92	7.8
	4	2	T0(Baseline)	413	2	16	3	0.93	-9.05	-12.7	-8.43	7	0.016	4.62	3	1	2	4	5	1	3	160.18	135.17	51.71	3	16.4	29.9	1.48	27.1	14.92	7.8
	4	2	T0(Baseline)	413	2	16	3	0.59	-7.68	-9.42	-4.56	8	0.016	4.62	3	1	2	4	5	1	3	160.18	135.17	51.71	3	16.4	29.9	1.48	27.1	14.92	7.8
	4	2	T0(Baseline)	413	2	16	3	0.56	-9.12	-15.9	-5.1	9	0.016	4.62	3	1	2	4	5	1	3	160.18	135.17	51.71	3	16.4	29.9	1.48	27.1	14.92	7.8
	4	2	T0(Baseline)	412	2	16	2	0.06	-7.61	-14.1	-0.44	1	0.016	4.62	3	1	2	4	5	1	3	160.18	135.17	51.71	2	18.9	37	2.77	29.5	16.13	3.66
	4	2	T0(Baseline)	412	2	16	2	0.43	-8.2	-10	-3.52	2	0.016	4.62	3	1	2	4	5	1	3	160.18	135.17	51.71	2	18.9	37	2.77	29.5	16.13	3.66
	4	2	T0(Baseline)	412	2	16	2	0.11	-7.78	-10.8	-0.89	3	0.016	4.62	3	1	2	4	5	1	3	160.18	135.17	51.71	2	18.9	37	2.77	29.5	16.13	3.66
	4	2	T0(Baseline)	412	2	16	2	1.21	-11.6	-16.5	-14.1	4	0.016	4.62	3	1	2	4	5	1	3	160.18	135.17	51.71	2	18.9	37	2.77	29.5	16.13	3.66
	4	2	T0(Baseline)	412	2	16	2	0.08	-8.35	-13.6	-0.68	5	0.016	4.62	3	1	2	4	5	1	3	160.18	135.17	51.71	2	18.9	37	2.77	29.5	16.13	3.66
	4	2	T0(Baseline)	412	2	16	2	0.55	-7.99	-10.4	-4.38	6	0.016	4.62	3	1	2	4	5	1	3	160.18	135.17	51.71	2	18.9	37	2.77	29.5	16.13	3.66
	4	2	T0(Baseline)	412	2	16	2	0.35	-9.8	-12.4	-3.43	7	0.016	4.62	3	1	2	4	5	1	3	160.18	135.17	51.71	2	18.9	37	2.77	29.5	16.13	3.66
	4	2	T0(Baseline)	412	2	16	2	0.72	-10.7	-14.5	-7.75	8	0.016	4.62	3	1	2	4	5	1	3	160.18	135.17	51.71	2	18.9	37	2.77	29.5	16.13	3.66
	4	2	T0(Baseline)	412	2	16	2	0.15	-7.97	-11.3	-1.21	9	0.016	4.62	3	1	2	4	5	1	3	160.18	135.17	51.71	2	18.9	37	2.77	29.5	16.13	3.66
	4	2	T0(Baseline)	411	2	16	1	0.15	-7.53	-9.09	-1.11	1	0.016	4.62	3	1	2	4	5	1	3	160.18	135.17	51.71	1	26.8	28.6	2.7	26.6	24.1	5.1
	4	2	T0(Baseline)	411	2	16	1	0.74	-8.53	-11.4	-6.34	2	0.016	4.62	3	1	2	4	5	1	3	160.18	135.17	51.71	1	26.8	28.6	2.7	26.6	24.1	5.1
	4	2	T0(Baseline)	411	2	16	1	0.25	-7.86	-8.97	-2	3	0.016	4.62	3	1	2	4	5	1	3	160.18	135.17	51.71	1	26.8	28.6	2.7	26.6	24.1	5.1
	4	2	T0(Baseline)	411	2	16	1	0.47	-7.11	-8.6	-3.35	4	0.016	4.62	3	1	2	4	5	1	3	160.18	135.17	51.71	1	26.8	28.6	2.7	26.6	24.1	5.1
	4	2	T0(Baseline)	411	2	16	1	0.12	-6.58	-7.51	-0.81	5	0.016	4.62	3	1	2	4	5	1	3	160.18	135.17	51.71	1	26.8	28.6	2.7	26.6	24.1	5.1
	4	2	T0(Baseline)	411	2	16	1	2.03	-9.61	-21.2	-19.5	6	0.016	4.62	3	1	2	4	5	1	3	160.18	135.17	51.71	1	26.8	28.6	2.7	26.6	24.1	5.1
	4	2	T0(Baseline)	411	2	16	1	0.65	-7.9	-10.7	-5.17	7	0.016	4.62	3	1	2	4	5	1	3	160.18	135.17	51.71	1	26.8	28.6	2.7	26.6	24.1	5.1
	4	2	T0(Baseline)	411	2	16	1	0.21	-6.91	-9.33	-1.48	8	0.016	4.62	3	1	2	4	5	1	3	160.18	135.17	51.71	1	26.8	28.6	2.7	26.6	24.1	5.1
	4	2	T0(Baseline)	411	2	16	1	0.48	-7.99	-14.5	-3.86	9	0.016	4.62	3	1	2	4	5	1	3	160.18	135.17	51.71	1	26.8	28.6	2.7	26.6	24.1	5.1
	4	2	T0(Baseline)	421	2	16	1	0.64	-9.9	-14.3	-6.38	1	0.016	4.62	3	1	2	4	5	1	3	160.18	135.17	51.71	1	24.4	33.4	3.18	27.5	21.22	10.19
	4	2	T0(Baseline)	421	2	16	1	0.41	-9.02	-11.5	-3.68	2	0.016	4.62	3	1	2	4	5	1	3	160.18	135.17	51.71	1	24.4	33.4	3.18	27.5	21.22	10.19
	4	2	T0(Baseline)	421	2	16	1	1	-8.53	-10.8	-8.5	3	0.016	4.62	3	1	2	4	5	1	3	160.18	135.17	51.71	1	24.4	33.4	3.18	27.5	21.22	10.19
	4	2	T0(Baseline)	421	2	16	1	0.89	-7.88	-10.8	-7.02	4	0.016	4.62	3	1	2	4	5	1	3	160.18	135.17	51.71	1	24.4	33.4	3.18	27.5	21.22	10.19
	4	2	T0(Baseline)	421	2	16	1	2.09	-7.93	-10.6	-16.5	5	0.016	4.62	3	1	2	4	5	1	3	160.18	135.17	51.71	1	24.4	33.4	3.18	27.5	21.22	10.19
	4	2	T0(Baseline)	421	2	16	1	4.01	-13.5	-19.7	-54.1	6	0.016	4.62	3	1	2	4	5	1	3	160.18	135.17	51.71	1	24.4	33.4	3.18	27.5	21.22	10.19
	4	2	T0(Baseline)	421	2	16	1	0.49	-7.79	-12.6	-3.8	7	0.016	4.62	3	1	2	4	5	1	3	160.18	135.17	51.71	1	24.4	33.4	3.18	27.5	21.22	10.19
	4	2	T0(Baseline)	421	2	16	1	0.05	-6.53	-9.17	-0.32	8	0.016	4.62	3	1	2	4	5	1	3	160.18	135.17	51.71	1	24.4	33.4	3.18	27.5	21.22	10.19
	4	2	T0(Baseline)	421	2	16	1	0.61	-8.38	-20.2	-5.07	9	0.016	4.62	3	1	2	4	5	1	3	160.18	135.17	51.71	1	24.4	33.4	3.18	27.5	21.22	10.19
	4	2	T0(Baseline)	422	2	16	2	0.05	-7.53	-9.57	-0.39	1	0.016	4.62	3	1	2	4	5	1	3	160.18	135.17	51.71	2	6.61	26.7	0.64	24.6	5.97	1.82
	4	2	T0(Baseline)	422	2	16	2	0.24	-8.21	-10.1	-1.94	2	0.016	4.62	3	1	2	4	5	1	3	160.18	135.17	51.71	2	6.61	26.7	0.64	24.6	5.97	1.82
	4	2	T0(Baseline)	422	2	16	2	0.2	-7.59	-8.81	-1.48	3	0.016	4.62	3	1	2	4	5	1	3	160.18	135.17	51.71	2	6.61	26.7	0.64	24.6	5.97	1.82
	4	2	T0(Baseline)	422	2	16	2	0.49	-8.26	-10.3	-4.07	4	0.016	4.62	3	1	2	4	5	1	3	160.18	135.17	51.71	2	6.61	26.7	0.64	24.6	5.97	1.82
	4	2	T0(Baseline)	422	2	16	2	0.04	-6.92	-10.9	-0.25	5	0.016	4.62	3	1	2	4	5	1	3	160.18	135.17	51.71	2	6.61	26.7	0.64	24.6	5.97	1.82
	4	2	T0(Baseline)	422	2	16	2	0.53	-9.12	-21.4	-4.8	6	0.016	4.62	3	1	2	4	5	1	3	160.18	135.17	51.71	2	6.61	26.7	0.64	24.6	5.97	1.82
	4	2	T0(Baseline)	422	2	16	2	0.1	-7.69	-11.5	-0.8	7	0.016	4.62	3	1	2	4	5	1	3	160.18	135.17	51.71	2	6.61	26.7	0.64	24.6	5.97	1.82
	4	2	T0(Baseline)	422	2	16	2	0.06	-6.53	-8.22	-0.38	8	0.016	4.62	3	1	2	4	5	1	3	160.18	135.17	51.71	2	6.61	26.7	0.64	24.6	5.97	1.82
	4	2	T0(Baseline)	422	2	16	2	0.11	-13	-25.7	-1.41	9	0.016	4.62	3	1	2	4	5	1	3	160.18	135.17	51.71	2	6.61	26.7	0.64	24.6	5.97	1.82
	4	2	T0(Baseline)	423	2	16	3	0.16	-8.42	-10.1	-1.33	1	0.016	4.62	3	1	2	4	5	1	3	160.18	135.17	51.71	3	13.6	29.4	1.87	28.5	11.73	5.1
	4	2	T0(Baseline)	423	2	16	3	0.54	-10.5	-14.5	-5.67	2	0.016	4.62	3	1	2	4	5	1	3	160.18	135.17	51.71	3	13.6	29.4	1.87	28.5	11.73	5.1
	4	2	T0(Baseline)	423	2	16	3	0.64	-8.64	-10.4	-5.51	3	0.016	4.62	3	1	2	4	5	1	3	160.18	135.17	51.71	3	13.6	29.4	1.87	28.5	11.73	5.1
	4	2	T0(Baseline)	423	2	16	3	1.45	-10.3	-16.4	-14.9	4	0.016	4.62	3	1	2	4	5	1	3	160.18	135.17	51.71	3	13.6	29.4	1.87	28.5	11.73	5.1
	4	2	T0(Baseline)	423	2	16	3	0.49	-7.7	-9.25	-3.75	5	0.016	4.62	3	1	2	4	5	1	3	160.18	135.17	51.71	3	13.6	29.4	1.87	28.5	11.73	5.1
	4	2	T0(Baseline)	423	2	16	3	1.05	-9.35	-14.1	-9.84	6	0.016	4.62	3	1	2	4	5	1	3	160.18	135.17	51.71	3	13.6	29.4	1.87	28.5	11.73	5.1
	4	2	T0(Baseline)	423	2	16	3	0.16	-7.44	-10.1	-1.17	7	0.016	4.62	3	1	2	4	5	1	3	160.18	135.17	51.71	3	13.6	29.4	1.87	28.5	11.73	5.1
	4	2	T0(Baseline)	423	2	16	3	0.44	-7.66	-10.1	-3.39	8	0.016	4.62	3	1	2	4	5	1	3	160.18	135.17	51.71	3	13.6	29.4	1.87	28.5	11.73	5.1
	4	2	T0(Baseline)	423	2	16	3	0.17	-16.2	-29.8	-2.8	9	0.016	4.62	3	1	2	4	5	1	3	160.18	135.17	51.71	3	13.6	29.4	1.87	28.5	11.73	5.1
	4	2	T0(Baseline)	433	2	16	3	0.14	-8.87	-10.5	-1.23	1	0.016	4.62	3	1	2	4	5	1	3	160.18	135.17	51.71	3	12.1	30.7	3.45	30.3	8.65	4.26
	4	2	T0(Baseline)	433	2	16	3	1.07	-11.9	-16.7	-12.8	2	0.016	4.62	3	1	2	4	5	1	3	160.18	135.17	51.71	3	12.1	30.7	3.45	30.3	8.65	4.26
	4	2	T0(Baseline)	433	2	16	3	0.02	-7.14	-10.8	-0.12	3	0.016	4.62	3	1	2	4	5	1	3	160.18	135.17	51.71	3	12.1	30.7	3.45	30.3	8.65	4.26
	4	2	T0(Baseline)	433	2	16	3	1.87	-12	-19	-22.4	4	0.016	4.62	3	1	2	4	5	1	3	160.18	135.17	51.71	3	12.1	30.7	3.45	30.3	8.65	4.26
	4	2	T0(Baseline)	433	2	16	3	0.15	-7.78	-8.79	-1.13	5	0.016	4.62	3	1	2	4	5	1	3	160.18	135.17	51.71	3	12.1	30.7	3.45	30.3	8.65	4.26
	4	2	T0(Baseline)	433	2	16	3	0.05	-8.52	-13.6	-0.4	6	0.016	4.62	3	1	2	4	5	1	3	160.18	135.17	51.71	3	12.1	30.7	3.45	30.3	8.65	4.26
	4	2	T0(Baseline)	433	2	16	3	0.46	-10.9	-21.5	-4.99	7	0.016	4.62	3	1	2	4	5	1	3	160.18	135.17	51.71	3	12.1	30.7	3.45	30.3	8.65	4.26
	4	2	T0(Baseline)	433	2	16	3	0.26	-7.28	-11.9	-1.9	8	0.016	4.62	3	1	2	4	5	1	3	160.18	135.17	51.71	3	12.1	30.7	3.45	30.3	8.65	4.26
	4	2	T0(Baseline)	433	2	16	3	0.24	-8.28	-10.3	-1.96	9	0.016	4.62	3	1	2	4	5	1	3	160.18	135.17	51.71	3	12.1	30.7	3.45	30.3	8.65	4.26
	4	2	T0(Baseline)	432	2	16	2	0.16	-7.15	-8.14	-1.14	1	0.016	4.62	3	1	2	4	5	1	3	160.18	135.17	51.71	2	6.62	26.8	1.76	26.1	4.86	2.69
	4	2	T0(Baseline)	432	2	16	2	0.93	-9.41	-12.9	-8.73	2	0.016	4.62	3	1	2	4	5	1	3	160.18	135.17	51.71	2	6.62	26.8	1.76	26.1	4.86	2.69
	4	2	T0(Baseline)	432	2	16	2	0.25	-8.78	-19.6	-2.23	3	0.016	4.62	3	1	2	4	5	1	3	160.18	135.17	51.71	2	6.62	26.8	1.76	26.1	4.86	2.69
	4	2	T0(Baseline)	432	2	16	2	0.31	-7.74	-10.5	-2.37	4	0.016	4.62	3	1	2	4	5	1	3	160.18	135.17	51.71	2	6.62	26.8	1.76	26.1	4.86	2.69
	4	2	T0(Baseline)	432	2	16	2	0.16	-7.43	-9.21	-1.17	5	0.016	4.62	3	1	2	4	5	1	3	160.18	135.17	51.71	2	6.62	26.8	1.76	26.1	4.86	2.69
	4	2	T0(Baseline)	432	2	16	2	0.33	-7.66	-9.5	-2.54	6	0.016	4.62	3	1	2	4	5	1	3	160.18	135.17	51.71	2	6.62	26.8	1.76	26.1	4.86	2.69
	4	2	T0(Baseline)	432	2	16	2	0.13	-7.5	-8.22	-0.96	7	0.016	4.62	3	1	2	4	5	1	3	160.18	135.17	51.71	2	6.62	26.8	1.76	26.1	4.86	2.69
	4	2	T0(Baseline)	432	2	16	2	0.35	-7.92	-10.5	-2.76	8	0.016	4.62	3	1	2	4	5	1	3	160.18	135.17	51.71	2	6.62	26.8	1.76	26.1	4.86	2.69
	4	2	T0(Baseline)	432	2	16	2	0.07	-8.43	-10.2	-0.59	9	0.016	4.62	3	1	2	4	5	1	3	160.18	135.17	51.71	2	6.62	26.8	1.76	26.1	4.86	2.69
	4	2	T0(Baseline)	431	2	16	1	0.16	-7.03	-7.24	-1.09	1	0.016	4.62	3	1	2	4	5	1	3	160.18	135.17	51.71	1	5.67	25.8	0.84	23.8	4.83	3.93
	4	2	T0(Baseline)	431	2	16	1	1.95	-9.75	-14.9	-19	2	0.016	4.62	3	1	2	4	5	1	3	160.18	135.17	51.71	1	5.67	25.8	0.84	23.8	4.83	3.93
	4	2	T0(Baseline)	431	2	16	1	0.1	-8.32	-17.7	-0.87	3	0.016	4.62	3	1	2	4	5	1	3	160.18	135.17	51.71	1	5.67	25.8	0.84	23.8	4.83	3.93
	4	2	T0(Baseline)	431	2	16	1	0.36	-7.67	-11.1	-2.73	4	0.016	4.62	3	1	2	4	5	1	3	160.18	135.17	51.71	1	5.67	25.8	0.84	23.8	4.83	3.93
	4	2	T0(Baseline)	431	2	16	1	0.39	-7.95	-9.61	-3.09	5	0.016	4.62	3	1	2	4	5	1	3	160.18	135.17	51.71	1	5.67	25.8	0.84	23.8	4.83	3.93
	4	2	T0(Baseline)	431	2	16	1	0.16	-7.82	-9.33	-1.24	6	0.016	4.62	3	1	2	4	5	1	3	160.18	135.17	51.71	1	5.67	25.8	0.84	23.8	4.83	3.93
	4	2	T0(Baseline)	431	2	16	1	0.14	-9.14	-15.3	-1.31	7	0.016	4.62	3	1	2	4	5	1	3	160.18	135.17	51.71	1	5.67	25.8	0.84	23.8	4.83	3.93
	4	2	T0(Baseline)	431	2	16	1	0.57	-7.61	-16.2	-4.36	8	0.016	4.62	3	1	2	4	5	1	3	160.18	135.17	51.71	1	5.67	25.8	0.84	23.8	4.83	3.93
	4	2	T0(Baseline)	431	2	16	1	0.1	-7.7	-10.1	-0.75	9	0.016	4.62	3	1	2	4	5	1	3	160.18	135.17	51.71	1	5.67	25.8	0.84	23.8	4.83	3.93
	4	2	T0(Baseline)	441	2	16	1	0.29	-7.68	-8.96	-2.19	1	0.016	4.62	3	1	2	4	5	1	3	160.18	135.17	51.71	1	13.7	28.1	4.12	28.2	9.58	1.39
	4	2	T0(Baseline)	441	2	16	1	0.08	-7.65	-10.7	-0.6	2	0.016	4.62	3	1	2	4	5	1	3	160.18	135.17	51.71	1	13.7	28.1	4.12	28.2	9.58	1.39
	4	2	T0(Baseline)	441	2	16	1	0.15	-7.38	-8.81	-1.11	3	0.016	4.62	3	1	2	4	5	1	3	160.18	135.17	51.71	1	13.7	28.1	4.12	28.2	9.58	1.39
	4	2	T0(Baseline)	441	2	16	1	0.48	-8.26	-10	-4	4	0.016	4.62	3	1	2	4	5	1	3	160.18	135.17	51.71	1	13.7	28.1	4.12	28.2	9.58	1.39
	4	2	T0(Baseline)	441	2	16	1	0.07	-7	-8.8	-0.51	5	0.016	4.62	3	1	2	4	5	1	3	160.18	135.17	51.71	1	13.7	28.1	4.12	28.2	9.58	1.39
	4	2	T0(Baseline)	441	2	16	1	0.06	-15.7	-16.2	-0.97	6	0.016	4.62	3	1	2	4	5	1	3	160.18	135.17	51.71	1	13.7	28.1	4.12	28.2	9.58	1.39
	4	2	T0(Baseline)	441	2	16	1	0.06	-7.51	-8.72	-0.46	7	0.016	4.62	3	1	2	4	5	1	3	160.18	135.17	51.71	1	13.7	28.1	4.12	28.2	9.58	1.39
	4	2	T0(Baseline)	441	2	16	1	0.14	-7.56	-9.27	-1.02	8	0.016	4.62	3	1	2	4	5	1	3	160.18	135.17	51.71	1	13.7	28.1	4.12	28.2	9.58	1.39
	4	2	T0(Baseline)	441	2	16	1	0.06	-12.5	-17.4	-0.72	9	0.016	4.62	3	1	2	4	5	1	3	160.18	135.17	51.71	1	13.7	28.1	4.12	28.2	9.58	1.39
	4	2	T0(Baseline)	442	2	16	2	0.2	-8.08	-10.6	-1.61	1	0.016	4.62	3	1	2	4	5	1	3	160.18	135.17	51.71	2	7.74	26.9	1.92	26.3	5.82	2.83
	4	2	T0(Baseline)	442	2	16	2	0.82	-8.23	-10.4	-6.77	2	0.016	4.62	3	1	2	4	5	1	3	160.18	135.17	51.71	2	7.74	26.9	1.92	26.3	5.82	2.83
	4	2	T0(Baseline)	442	2	16	2	0.04	-7.51	-11.2	-0.28	3	0.016	4.62	3	1	2	4	5	1	3	160.18	135.17	51.71	2	7.74	26.9	1.92	26.3	5.82	2.83
	4	2	T0(Baseline)	442	2	16	2	0.39	-8.27	-12.3	-3.25	4	0.016	4.62	3	1	2	4	5	1	3	160.18	135.17	51.71	2	7.74	26.9	1.92	26.3	5.82	2.83
	4	2	T0(Baseline)	442	2	16	2	0.67	-8.59	-10.4	-5.76	5	0.016	4.62	3	1	2	4	5	1	3	160.18	135.17	51.71	2	7.74	26.9	1.92	26.3	5.82	2.83
	4	2	T0(Baseline)	442	2	16	2	0.26	-9.03	-22.2	-2.34	6	0.016	4.62	3	1	2	4	5	1	3	160.18	135.17	51.71	2	7.74	26.9	1.92	26.3	5.82	2.83
	4	2	T0(Baseline)	442	2	16	2	0.15	-8.06	-11.8	-1.17	7	0.016	4.62	3	1	2	4	5	1	3	160.18	135.17	51.71	2	7.74	26.9	1.92	26.3	5.82	2.83
	4	2	T0(Baseline)	442	2	16	2	0.18	-7.64	-12.5	-1.34	8	0.016	4.62	3	1	2	4	5	1	3	160.18	135.17	51.71	2	7.74	26.9	1.92	26.3	5.82	2.83
	4	2	T0(Baseline)	442	2	16	2	0.12	-13	-21.3	-1.59	9	0.016	4.62	3	1	2	4	5	1	3	160.18	135.17	51.71	2	7.74	26.9	1.92	26.3	5.82	2.83
	4	2	T0(Baseline)	443	2	16	3	0.51	-9.39	-12.6	-4.8	1	0.016	4.62	3	1	2	4	5	1	3	160.18	135.17	51.71	3	7.64	29.6	0.28	24.2	7.36	2.94
	4	2	T0(Baseline)	443	2	16	3	0.36	-8.46	-10.1	-3.03	2	0.016	4.62	3	1	2	4	5	1	3	160.18	135.17	51.71	3	7.64	29.6	0.28	24.2	7.36	2.94
	4	2	T0(Baseline)	443	2	16	3	0.01	-7.24	-12.2	-0.09	3	0.016	4.62	3	1	2	4	5	1	3	160.18	135.17	51.71	3	7.64	29.6	0.28	24.2	7.36	2.94
	4	2	T0(Baseline)	443	2	16	3	0.66	-7.98	-9.48	-5.31	4	0.016	4.62	3	1	2	4	5	1	3	160.18	135.17	51.71	3	7.64	29.6	0.28	24.2	7.36	2.94
	4	2	T0(Baseline)	443	2	16	3	0.06	-6.5	-7.53	-0.38	5	0.016	4.62	3	1	2	4	5	1	3	160.18	135.17	51.71	3	7.64	29.6	0.28	24.2	7.36	2.94
	4	2	T0(Baseline)	443	2	16	3	0.29	-8.99	-23.5	-2.6	6	0.016	4.62	3	1	2	4	5	1	3	160.18	135.17	51.71	3	7.64	29.6	0.28	24.2	7.36	2.94
	4	2	T0(Baseline)	443	2	16	3	0.14	-7.11	-10.5	-0.99	7	0.016	4.62	3	1	2	4	5	1	3	160.18	135.17	51.71	3	7.64	29.6	0.28	24.2	7.36	2.94
	4	2	T0(Baseline)	443	2	16	3	0.49	-7.86	-12.3	-3.86	8	0.016	4.62	3	1	2	4	5	1	3	160.18	135.17	51.71	3	7.64	29.6	0.28	24.2	7.36	2.94
	4	2	T0(Baseline)	443	2	16	3	0.42	-10.3	-28.1	-4.3	9	0.016	4.62	3	1	2	4	5	1	3	160.18	135.17	51.71	3	7.64	29.6	0.28	24.2	7.36	2.94
	11	2	T0(Baseline)	1113	2	17	3	0.25	-9.76	-12	-2.46	1	0.01	3.94	3	1	2	4	2	1	3	203.9	144.44	29.01	3	12.1	29.7	2.1	29.2	10	6.44
	11	2	T0(Baseline)	1113	2	17	3	0.32	-8.35	-10.6	-2.69	2	0.01	3.94	3	1	2	4	2	1	3	203.9	144.44	29.01	3	12.1	29.7	2.1	29.2	10	6.44
	11	2	T0(Baseline)	1113	2	17	3	0.08	-11.1	-17.2	-0.92	3	0.01	3.94	3	1	2	4	2	1	3	203.9	144.44	29.01	3	12.1	29.7	2.1	29.2	10	6.44
	11	2	T0(Baseline)	1113	2	17	3	2	-9.57	-12.7	-19.1	4	0.01	3.94	3	1	2	4	2	1	3	203.9	144.44	29.01	3	12.1	29.7	2.1	29.2	10	6.44
	11	2	T0(Baseline)	1113	2	17	3	2.31	-10.1	-17.3	-23.3	5	0.01	3.94	3	1	2	4	2	1	3	203.9	144.44	29.01	3	12.1	29.7	2.1	29.2	10	6.44
	11	2	T0(Baseline)	1113	2	17	3	0.29	-10	-36.7	-2.87	6	0.01	3.94	3	1	2	4	2	1	3	203.9	144.44	29.01	3	12.1	29.7	2.1	29.2	10	6.44
	11	2	T0(Baseline)	1113	2	17	3	0.69	-9.2	-11.7	-6.35	7	0.01	3.94	3	1	2	4	2	1	3	203.9	144.44	29.01	3	12.1	29.7	2.1	29.2	10	6.44
	11	2	T0(Baseline)	1113	2	17	3	0.11	-7.61	-10.5	-0.8	8	0.01	3.94	3	1	2	4	2	1	3	203.9	144.44	29.01	3	12.1	29.7	2.1	29.2	10	6.44
	11	2	T0(Baseline)	1113	2	17	3	0.39	-8.85	-11.5	-3.46	9	0.01	3.94	3	1	2	4	2	1	3	203.9	144.44	29.01	3	12.1	29.7	2.1	29.2	10	6.44
	11	2	T0(Baseline)	1112	2	17	2					1	0.01	3.94	3	1	2	4	2	1	3	203.9	144.44	29.01	2
	11	2	T0(Baseline)	1112	2	17	2					2	0.01	3.94	3	1	2	4	2	1	3	203.9	144.44	29.01	2
	11	2	T0(Baseline)	1112	2	17	2					3	0.01	3.94	3	1	2	4	2	1	3	203.9	144.44	29.01	2
	11	2	T0(Baseline)	1112	2	17	2					4	0.01	3.94	3	1	2	4	2	1	3	203.9	144.44	29.01	2
	11	2	T0(Baseline)	1112	2	17	2					5	0.01	3.94	3	1	2	4	2	1	3	203.9	144.44	29.01	2
	11	2	T0(Baseline)	1112	2	17	2					6	0.01	3.94	3	1	2	4	2	1	3	203.9	144.44	29.01	2
	11	2	T0(Baseline)	1112	2	17	2					7	0.01	3.94	3	1	2	4	2	1	3	203.9	144.44	29.01	2
	11	2	T0(Baseline)	1112	2	17	2					8	0.01	3.94	3	1	2	4	2	1	3	203.9	144.44	29.01	2
	11	2	T0(Baseline)	1112	2	17	2					9	0.01	3.94	3	1	2	4	2	1	3	203.9	144.44	29.01	2
	11	2	T0(Baseline)	1111	2	17	1					1	0.01	3.94	3	1	2	4	2	1	3	203.9	144.44	29.01	1
	11	2	T0(Baseline)	1111	2	17	1					2	0.01	3.94	3	1	2	4	2	1	3	203.9	144.44	29.01	1
	11	2	T0(Baseline)	1111	2	17	1					3	0.01	3.94	3	1	2	4	2	1	3	203.9	144.44	29.01	1
	11	2	T0(Baseline)	1111	2	17	1					4	0.01	3.94	3	1	2	4	2	1	3	203.9	144.44	29.01	1
	11	2	T0(Baseline)	1111	2	17	1					5	0.01	3.94	3	1	2	4	2	1	3	203.9	144.44	29.01	1
	11	2	T0(Baseline)	1111	2	17	1					6	0.01	3.94	3	1	2	4	2	1	3	203.9	144.44	29.01	1
	11	2	T0(Baseline)	1111	2	17	1					7	0.01	3.94	3	1	2	4	2	1	3	203.9	144.44	29.01	1
	11	2	T0(Baseline)	1111	2	17	1					8	0.01	3.94	3	1	2	4	2	1	3	203.9	144.44	29.01	1
	11	2	T0(Baseline)	1111	2	17	1					9	0.01	3.94	3	1	2	4	2	1	3	203.9	144.44	29.01	1
	11	2	T0(Baseline)	1121	2	17	1					1	0.01	3.94	3	1	2	4	2	1	3	203.9	144.44	29.01	1
	11	2	T0(Baseline)	1121	2	17	1					2	0.01	3.94	3	1	2	4	2	1	3	203.9	144.44	29.01	1
	11	2	T0(Baseline)	1121	2	17	1					3	0.01	3.94	3	1	2	4	2	1	3	203.9	144.44	29.01	1
	11	2	T0(Baseline)	1121	2	17	1					4	0.01	3.94	3	1	2	4	2	1	3	203.9	144.44	29.01	1
	11	2	T0(Baseline)	1121	2	17	1					5	0.01	3.94	3	1	2	4	2	1	3	203.9	144.44	29.01	1
	11	2	T0(Baseline)	1121	2	17	1					6	0.01	3.94	3	1	2	4	2	1	3	203.9	144.44	29.01	1
	11	2	T0(Baseline)	1121	2	17	1					7	0.01	3.94	3	1	2	4	2	1	3	203.9	144.44	29.01	1
	11	2	T0(Baseline)	1121	2	17	1					8	0.01	3.94	3	1	2	4	2	1	3	203.9	144.44	29.01	1
	11	2	T0(Baseline)	1121	2	17	1					9	0.01	3.94	3	1	2	4	2	1	3	203.9	144.44	29.01	1
	11	2	T0(Baseline)	1122	2	17	2					1	0.01	3.94	3	1	2	4	2	1	3	203.9	144.44	29.01	2
	11	2	T0(Baseline)	1122	2	17	2					2	0.01	3.94	3	1	2	4	2	1	3	203.9	144.44	29.01	2
	11	2	T0(Baseline)	1122	2	17	2					3	0.01	3.94	3	1	2	4	2	1	3	203.9	144.44	29.01	2
	11	2	T0(Baseline)	1122	2	17	2					4	0.01	3.94	3	1	2	4	2	1	3	203.9	144.44	29.01	2
	11	2	T0(Baseline)	1122	2	17	2					5	0.01	3.94	3	1	2	4	2	1	3	203.9	144.44	29.01	2
	11	2	T0(Baseline)	1122	2	17	2					6	0.01	3.94	3	1	2	4	2	1	3	203.9	144.44	29.01	2
	11	2	T0(Baseline)	1122	2	17	2					7	0.01	3.94	3	1	2	4	2	1	3	203.9	144.44	29.01	2
	11	2	T0(Baseline)	1122	2	17	2					8	0.01	3.94	3	1	2	4	2	1	3	203.9	144.44	29.01	2
	11	2	T0(Baseline)	1122	2	17	2					9	0.01	3.94	3	1	2	4	2	1	3	203.9	144.44	29.01	2
	11	2	T0(Baseline)	1123	2	17	3	1.44	-8.58	-14	-12.4	1	0.01	3.94	3	1	2	4	2	1	3	203.9	144.44	29.01	3	40.3	52.9	11.1	42.7	29.2	5.7
	11	2	T0(Baseline)	1123	2	17	3	0.05	-7.14	-10.7	-0.38	2	0.01	3.94	3	1	2	4	2	1	3	203.9	144.44	29.01	3	40.3	52.9	11.1	42.7	29.2	5.7
	11	2	T0(Baseline)	1123	2	17	3	0.55	-7.48	-11.5	-4.11	3	0.01	3.94	3	1	2	4	2	1	3	203.9	144.44	29.01	3	40.3	52.9	11.1	42.7	29.2	5.7
	11	2	T0(Baseline)	1123	2	17	3	0.36	-7.93	-9.62	-2.9	4	0.01	3.94	3	1	2	4	2	1	3	203.9	144.44	29.01	3	40.3	52.9	11.1	42.7	29.2	5.7
	11	2	T0(Baseline)	1123	2	17	3	0.77	-11.8	-28.1	-9.07	5	0.01	3.94	3	1	2	4	2	1	3	203.9	144.44	29.01	3	40.3	52.9	11.1	42.7	29.2	5.7
	11	2	T0(Baseline)	1123	2	17	3	0.63	-12	-16.5	-7.49	6	0.01	3.94	3	1	2	4	2	1	3	203.9	144.44	29.01	3	40.3	52.9	11.1	42.7	29.2	5.7
	11	2	T0(Baseline)	1123	2	17	3	0.98	-10.6	-15.4	-10.4	7	0.01	3.94	3	1	2	4	2	1	3	203.9	144.44	29.01	3	40.3	52.9	11.1	42.7	29.2	5.7
	11	2	T0(Baseline)	1123	2	17	3	0.73	-17.5	-33.5	-12.7	8	0.01	3.94	3	1	2	4	2	1	3	203.9	144.44	29.01	3	40.3	52.9	11.1	42.7	29.2	5.7
	11	2	T0(Baseline)	1123	2	17	3	0.19	-8.13	-9.81	-1.58	9	0.01	3.94	3	1	2	4	2	1	3	203.9	144.44	29.01	3	40.3	52.9	11.1	42.7	29.2	5.7
	11	2	T0(Baseline)	1133	2	17	3	0.06	-7.97	-10.8	-0.44	1	0.01	3.94	3	1	2	4	2	1	3	203.9	144.44	29.01	3	27.8	34	8.51	32	19.29	1.96
	11	2	T0(Baseline)	1133	2	17	3	0.05	-7.38	-7.73	-0.4	2	0.01	3.94	3	1	2	4	2	1	3	203.9	144.44	29.01	3	27.8	34	8.51	32	19.29	1.96
	11	2	T0(Baseline)	1133	2	17	3	0.08	-14.6	-29.9	-1.14	3	0.01	3.94	3	1	2	4	2	1	3	203.9	144.44	29.01	3	27.8	34	8.51	32	19.29	1.96
	11	2	T0(Baseline)	1133	2	17	3	1.13	-9.67	-14.4	-10.9	4	0.01	3.94	3	1	2	4	2	1	3	203.9	144.44	29.01	3	27.8	34	8.51	32	19.29	1.96
	11	2	T0(Baseline)	1133	2	17	3	0.08	-7.05	-9.46	-0.56	5	0.01	3.94	3	1	2	4	2	1	3	203.9	144.44	29.01	3	27.8	34	8.51	32	19.29	1.96
	11	2	T0(Baseline)	1133	2	17	3	0.05	-7.32	-10.7	-0.39	6	0.01	3.94	3	1	2	4	2	1	3	203.9	144.44	29.01	3	27.8	34	8.51	32	19.29	1.96
	11	2	T0(Baseline)	1133	2	17	3	0.2	-7.76	-9.87	-1.54	7	0.01	3.94	3	1	2	4	2	1	3	203.9	144.44	29.01	3	27.8	34	8.51	32	19.29	1.96
	11	2	T0(Baseline)	1133	2	17	3	0.25	-7.37	-11.9	-1.82	8	0.01	3.94	3	1	2	4	2	1	3	203.9	144.44	29.01	3	27.8	34	8.51	32	19.29	1.96
	11	2	T0(Baseline)	1133	2	17	3	0.06	-7.18	-11.5	-0.45	9	0.01	3.94	3	1	2	4	2	1	3	203.9	144.44	29.01	3	27.8	34	8.51	32	19.29	1.96
	11	2	T0(Baseline)	1132	2	17	2	0.07	-7.79	-8.75	-0.51	1	0.01	3.94	3	1	2	4	2	1	3	203.9	144.44	29.01	2	34	36	12.7	37	21.3	2.21
	11	2	T0(Baseline)	1132	2	17	2	0.35	-7.35	-8.72	-2.58	2	0.01	3.94	3	1	2	4	2	1	3	203.9	144.44	29.01	2	34	36	12.7	37	21.3	2.21
	11	2	T0(Baseline)	1132	2	17	2	0.18	-7.64	-8.76	-1.39	3	0.01	3.94	3	1	2	4	2	1	3	203.9	144.44	29.01	2	34	36	12.7	37	21.3	2.21
	11	2	T0(Baseline)	1132	2	17	2	1.16	-7.93	-10.2	-9.19	4	0.01	3.94	3	1	2	4	2	1	3	203.9	144.44	29.01	2	34	36	12.7	37	21.3	2.21
	11	2	T0(Baseline)	1132	2	17	2	0.09	-6.88	-9.25	-0.64	5	0.01	3.94	3	1	2	4	2	1	3	203.9	144.44	29.01	2	34	36	12.7	37	21.3	2.21
	11	2	T0(Baseline)	1132	2	17	2	0.03	-7.66	-10.8	-0.21	6	0.01	3.94	3	1	2	4	2	1	3	203.9	144.44	29.01	2	34	36	12.7	37	21.3	2.21
	11	2	T0(Baseline)	1132	2	17	2	0.23	-7.45	-9.62	-1.7	7	0.01	3.94	3	1	2	4	2	1	3	203.9	144.44	29.01	2	34	36	12.7	37	21.3	2.21
	11	2	T0(Baseline)	1132	2	17	2	0.03	-8.84	-9.77	-0.27	8	0.01	3.94	3	1	2	4	2	1	3	203.9	144.44	29.01	2	34	36	12.7	37	21.3	2.21
	11	2	T0(Baseline)	1132	2	17	2	0.07	-8	-17.2	-0.54	9	0.01	3.94	3	1	2	4	2	1	3	203.9	144.44	29.01	2	34	36	12.7	37	21.3	2.21
	11	2	T0(Baseline)	1131	2	17	1	0.21	-7.97	-8.75	-1.65	1	0.01	3.94	3	1	2	4	2	1	3	203.9	144.44	29.01	1	24.8	39	8.38	35.5	16.42	2.31
	11	2	T0(Baseline)	1131	2	17	1	0.3	-8.35	-9.61	-2.5	2	0.01	3.94	3	1	2	4	2	1	3	203.9	144.44	29.01	1	24.8	39	8.38	35.5	16.42	2.31
	11	2	T0(Baseline)	1131	2	17	1	0.17	-7.89	-8.94	-1.36	3	0.01	3.94	3	1	2	4	2	1	3	203.9	144.44	29.01	1	24.8	39	8.38	35.5	16.42	2.31
	11	2	T0(Baseline)	1131	2	17	1	0.12	-7.57	-8.88	-0.89	4	0.01	3.94	3	1	2	4	2	1	3	203.9	144.44	29.01	1	24.8	39	8.38	35.5	16.42	2.31
	11	2	T0(Baseline)	1131	2	17	1	0.02	-6.74	-8.14	-0.14	5	0.01	3.94	3	1	2	4	2	1	3	203.9	144.44	29.01	1	24.8	39	8.38	35.5	16.42	2.31
	11	2	T0(Baseline)	1131	2	17	1	0.64	-9.7	-12.2	-6.17	6	0.01	3.94	3	1	2	4	2	1	3	203.9	144.44	29.01	1	24.8	39	8.38	35.5	16.42	2.31
	11	2	T0(Baseline)	1131	2	17	1	0.34	-8.94	-11.7	-3.01	7	0.01	3.94	3	1	2	4	2	1	3	203.9	144.44	29.01	1	24.8	39	8.38	35.5	16.42	2.31
	11	2	T0(Baseline)	1131	2	17	1	0.07	-7.4	-9.8	-0.55	8	0.01	3.94	3	1	2	4	2	1	3	203.9	144.44	29.01	1	24.8	39	8.38	35.5	16.42	2.31
	11	2	T0(Baseline)	1131	2	17	1	0.44	-8.67	-11.8	-3.85	9	0.01	3.94	3	1	2	4	2	1	3	203.9	144.44	29.01	1	24.8	39	8.38	35.5	16.42	2.31
	11	2	T0(Baseline)	1141	2	17	1	0.04	-7.68	-12.6	-0.32	1	0.01	3.94	3	1	2	4	2	1	3	203.9	144.44	29.01	1	16.3	36	5.48	33.6	10.82	2.1
	11	2	T0(Baseline)	1141	2	17	1	0.52	-8.5	-10.2	-4.46	2	0.01	3.94	3	1	2	4	2	1	3	203.9	144.44	29.01	1	16.3	36	5.48	33.6	10.82	2.1
	11	2	T0(Baseline)	1141	2	17	1	0.05	-7.3	-8.78	-0.38	3	0.01	3.94	3	1	2	4	2	1	3	203.9	144.44	29.01	1	16.3	36	5.48	33.6	10.82	2.1
	11	2	T0(Baseline)	1141	2	17	1	0.09	-8.23	-11	-0.74	4	0.01	3.94	3	1	2	4	2	1	3	203.9	144.44	29.01	1	16.3	36	5.48	33.6	10.82	2.1
	11	2	T0(Baseline)	1141	2	17	1	0.5	-8.24	-10.5	-4.11	5	0.01	3.94	3	1	2	4	2	1	3	203.9	144.44	29.01	1	16.3	36	5.48	33.6	10.82	2.1
	11	2	T0(Baseline)	1141	2	17	1	0.54	-8.06	-11.9	-4.35	6	0.01	3.94	3	1	2	4	2	1	3	203.9	144.44	29.01	1	16.3	36	5.48	33.6	10.82	2.1
	11	2	T0(Baseline)	1141	2	17	1	0.18	-8.3	-12.5	-1.5	7	0.01	3.94	3	1	2	4	2	1	3	203.9	144.44	29.01	1	16.3	36	5.48	33.6	10.82	2.1
	11	2	T0(Baseline)	1141	2	17	1	0.06	-8.05	-14.8	-0.46	8	0.01	3.94	3	1	2	4	2	1	3	203.9	144.44	29.01	1	16.3	36	5.48	33.6	10.82	2.1
	11	2	T0(Baseline)	1141	2	17	1	0.12	-8.9	-12.9	-1.1	9	0.01	3.94	3	1	2	4	2	1	3	203.9	144.44	29.01	1	16.3	36	5.48	33.6	10.82	2.1
	11	2	T0(Baseline)	1142	2	17	2	0.08	-7.83	-9.64	-0.66	1	0.01	3.94	3	1	2	4	2	1	3	203.9	144.44	29.01	2	19.2	31.7	6.17	29.9	13.03	2.34
	11	2	T0(Baseline)	1142	2	17	2	0.65	-8.49	-12.6	-5.55	2	0.01	3.94	3	1	2	4	2	1	3	203.9	144.44	29.01	2	19.2	31.7	6.17	29.9	13.03	2.34
	11	2	T0(Baseline)	1142	2	17	2	0.03	-7.22	-10.3	-0.21	3	0.01	3.94	3	1	2	4	2	1	3	203.9	144.44	29.01	2	19.2	31.7	6.17	29.9	13.03	2.34
	11	2	T0(Baseline)	1142	2	17	2	0.24	-8.13	-10.1	-1.93	4	0.01	3.94	3	1	2	4	2	1	3	203.9	144.44	29.01	2	19.2	31.7	6.17	29.9	13.03	2.34
	11	2	T0(Baseline)	1142	2	17	2	0.27	-7.65	-12.6	-2.04	5	0.01	3.94	3	1	2	4	2	1	3	203.9	144.44	29.01	2	19.2	31.7	6.17	29.9	13.03	2.34
	11	2	T0(Baseline)	1142	2	17	2	0.3	-10	-24.7	-2.98	6	0.01	3.94	3	1	2	4	2	1	3	203.9	144.44	29.01	2	19.2	31.7	6.17	29.9	13.03	2.34
	11	2	T0(Baseline)	1142	2	17	2	0.32	-8.51	-14.7	-2.73	7	0.01	3.94	3	1	2	4	2	1	3	203.9	144.44	29.01	2	19.2	31.7	6.17	29.9	13.03	2.34
	11	2	T0(Baseline)	1142	2	17	2	0.19	-7.89	-11	-1.52	8	0.01	3.94	3	1	2	4	2	1	3	203.9	144.44	29.01	2	19.2	31.7	6.17	29.9	13.03	2.34
	11	2	T0(Baseline)	1142	2	17	2	0.26	-10.9	-25.4	-2.79	9	0.01	3.94	3	1	2	4	2	1	3	203.9	144.44	29.01	2	19.2	31.7	6.17	29.9	13.03	2.34
	11	2	T0(Baseline)	1143	2	17	3	0.16	-8.21	-11.8	-1.31	1	0.01	3.94	3	1	2	4	2	1	3	203.9	144.44	29.01	3	29.4	37.9	5.02	31.4	24.38	5.95
	11	2	T0(Baseline)	1143	2	17	3	0.01	-7.35	-10.1	-0.09	2	0.01	3.94	3	1	2	4	2	1	3	203.9	144.44	29.01	3	29.4	37.9	5.02	31.4	24.38	5.95
	11	2	T0(Baseline)	1143	2	17	3	0.05	-7.44	-9.11	-0.39	3	0.01	3.94	3	1	2	4	2	1	3	203.9	144.44	29.01	3	29.4	37.9	5.02	31.4	24.38	5.95
	11	2	T0(Baseline)	1143	2	17	3	0.79	-9.14	-11.5	-7.21	4	0.01	3.94	3	1	2	4	2	1	3	203.9	144.44	29.01	3	29.4	37.9	5.02	31.4	24.38	5.95
	11	2	T0(Baseline)	1143	2	17	3	1.06	-9.65	-13.4	-10.3	5	0.01	3.94	3	1	2	4	2	1	3	203.9	144.44	29.01	3	29.4	37.9	5.02	31.4	24.38	5.95
	11	2	T0(Baseline)	1143	2	17	3	0.91	-11.8	-18.1	-10.8	6	0.01	3.94	3	1	2	4	2	1	3	203.9	144.44	29.01	3	29.4	37.9	5.02	31.4	24.38	5.95
	11	2	T0(Baseline)	1143	2	17	3	1.07	-9.86	-13.4	-10.6	7	0.01	3.94	3	1	2	4	2	1	3	203.9	144.44	29.01	3	29.4	37.9	5.02	31.4	24.38	5.95
	11	2	T0(Baseline)	1143	2	17	3	1.24	-9.08	-11.3	-11.2	8	0.01	3.94	3	1	2	4	2	1	3	203.9	144.44	29.01	3	29.4	37.9	5.02	31.4	24.38	5.95
	11	2	T0(Baseline)	1143	2	17	3	0.66	-11.7	-31.7	-7.66	9	0.01	3.94	3	1	2	4	2	1	3	203.9	144.44	29.01	3	29.4	37.9	5.02	31.4	24.38	5.95
	10	2	T0(Baseline)	1013	2	23	3	0.07	-7.29	-11.5	-0.52	1	0.017	4.45	1	1	2	4	2	1	3	67.4	54.37	13.55	3	8.36	25.8	1.37	25	6.99	1.09
	10	2	T0(Baseline)	1013	2	23	3	0.05	-6.95	-7.33	-0.38	2	0.017	4.45	1	1	2	4	2	1	3	67.4	54.37	13.55	3	8.36	25.8	1.37	25	6.99	1.09
	10	2	T0(Baseline)	1013	2	23	3	0.02	-6.28	-6.5	-0.12	3	0.017	4.45	1	1	2	4	2	1	3	67.4	54.37	13.55	3	8.36	25.8	1.37	25	6.99	1.09
	10	2	T0(Baseline)	1013	2	23	3	0.54	-7.7	-9.22	-4.19	4	0.017	4.45	1	1	2	4	2	1	3	67.4	54.37	13.55	3	8.36	25.8	1.37	25	6.99	1.09
	10	2	T0(Baseline)	1013	2	23	3	0.04	-6.3	-10.3	-0.25	5	0.017	4.45	1	1	2	4	2	1	3	67.4	54.37	13.55	3	8.36	25.8	1.37	25	6.99	1.09
	10	2	T0(Baseline)	1013	2	23	3	0.15	-7.78	-9	-1.19	6	0.017	4.45	1	1	2	4	2	1	3	67.4	54.37	13.55	3	8.36	25.8	1.37	25	6.99	1.09
	10	2	T0(Baseline)	1013	2	23	3	0.19	-7.48	-10.6	-1.44	7	0.017	4.45	1	1	2	4	2	1	3	67.4	54.37	13.55	3	8.36	25.8	1.37	25	6.99	1.09
	10	2	T0(Baseline)	1013	2	23	3	0.02	-6.69	-7.28	-0.15	8	0.017	4.45	1	1	2	4	2	1	3	67.4	54.37	13.55	3	8.36	25.8	1.37	25	6.99	1.09
	10	2	T0(Baseline)	1013	2	23	3	0.01	-6.92	-6.73	-0.07	9	0.017	4.45	1	1	2	4	2	1	3	67.4	54.37	13.55	3	8.36	25.8	1.37	25	6.99	1.09
	10	2	T0(Baseline)	1012	2	23	2					1	0.017	4.45	1	1	2	4	2	1	3	67.4	54.37	13.55	2
	10	2	T0(Baseline)	1012	2	23	2					2	0.017	4.45	1	1	2	4	2	1	3	67.4	54.37	13.55	2
	10	2	T0(Baseline)	1012	2	23	2					3	0.017	4.45	1	1	2	4	2	1	3	67.4	54.37	13.55	2
	10	2	T0(Baseline)	1012	2	23	2					4	0.017	4.45	1	1	2	4	2	1	3	67.4	54.37	13.55	2
	10	2	T0(Baseline)	1012	2	23	2					5	0.017	4.45	1	1	2	4	2	1	3	67.4	54.37	13.55	2
	10	2	T0(Baseline)	1012	2	23	2					6	0.017	4.45	1	1	2	4	2	1	3	67.4	54.37	13.55	2
	10	2	T0(Baseline)	1012	2	23	2					7	0.017	4.45	1	1	2	4	2	1	3	67.4	54.37	13.55	2
	10	2	T0(Baseline)	1012	2	23	2					8	0.017	4.45	1	1	2	4	2	1	3	67.4	54.37	13.55	2
	10	2	T0(Baseline)	1012	2	23	2					9	0.017	4.45	1	1	2	4	2	1	3	67.4	54.37	13.55	2
	10	2	T0(Baseline)	1011	2	23	1	0.01	-5.99	-6.29	-0.09	1	0.017	4.45	1	1	2	4	2	1	3	67.4	54.37	13.55	1	9.68	25.1	2.34	25.8	7.34	1.07
	10	2	T0(Baseline)	1011	2	23	1	0.02	-6.43	-6.67	-0.13	2	0.017	4.45	1	1	2	4	2	1	3	67.4	54.37	13.55	1	9.68	25.1	2.34	25.8	7.34	1.07
	10	2	T0(Baseline)	1011	2	23	1	0	-6.25	-6.37	-0.03	3	0.017	4.45	1	1	2	4	2	1	3	67.4	54.37	13.55	1	9.68	25.1	2.34	25.8	7.34	1.07
	10	2	T0(Baseline)	1011	2	23	1	0.69	-6.86	-8.01	-4.74	4	0.017	4.45	1	1	2	4	2	1	3	67.4	54.37	13.55	1	9.68	25.1	2.34	25.8	7.34	1.07
	10	2	T0(Baseline)	1011	2	23	1	0.01	-6.28	-6.95	-0.08	5	0.017	4.45	1	1	2	4	2	1	3	67.4	54.37	13.55	1	9.68	25.1	2.34	25.8	7.34	1.07
	10	2	T0(Baseline)	1011	2	23	1	0.06	-10.3	-19	-0.65	6	0.017	4.45	1	1	2	4	2	1	3	67.4	54.37	13.55	1	9.68	25.1	2.34	25.8	7.34	1.07
	10	2	T0(Baseline)	1011	2	23	1	0.09	-6.6	-7.71	-0.61	7	0.017	4.45	1	1	2	4	2	1	3	67.4	54.37	13.55	1	9.68	25.1	2.34	25.8	7.34	1.07
	10	2	T0(Baseline)	1011	2	23	1	0.17	-6.75	-8.69	-1.14	8	0.017	4.45	1	1	2	4	2	1	3	67.4	54.37	13.55	1	9.68	25.1	2.34	25.8	7.34	1.07
	10	2	T0(Baseline)	1011	2	23	1	0.02	-6.64	-6.7	-0.16	9	0.017	4.45	1	1	2	4	2	1	3	67.4	54.37	13.55	1	9.68	25.1	2.34	25.8	7.34	1.07
	10	2	T0(Baseline)	1021	2	23	1	0.02	-6.7	-14.1	-0.12	1	0.017	4.45	1	1	2	4	2	1	3	67.4	54.37	13.55	1	11.3	26.7	2.09	26.9	9.21	1.79
	10	2	T0(Baseline)	1021	2	23	1	0.07	-6.29	-6.75	-0.41	2	0.017	4.45	1	1	2	4	2	1	3	67.4	54.37	13.55	1	11.3	26.7	2.09	26.9	9.21	1.79
	10	2	T0(Baseline)	1021	2	23	1	0.09	-7.09	-7.87	-0.62	3	0.017	4.45	1	1	2	4	2	1	3	67.4	54.37	13.55	1	11.3	26.7	2.09	26.9	9.21	1.79
	10	2	T0(Baseline)	1021	2	23	1	0.11	-6.7	-7.67	-0.76	4	0.017	4.45	1	1	2	4	2	1	3	67.4	54.37	13.55	1	11.3	26.7	2.09	26.9	9.21	1.79
	10	2	T0(Baseline)	1021	2	23	1	0.73	-7.7	-9.25	-5.62	5	0.017	4.45	1	1	2	4	2	1	3	67.4	54.37	13.55	1	11.3	26.7	2.09	26.9	9.21	1.79
	10	2	T0(Baseline)	1021	2	23	1	0.15	-7.2	-9.45	-1.09	6	0.017	4.45	1	1	2	4	2	1	3	67.4	54.37	13.55	1	11.3	26.7	2.09	26.9	9.21	1.79
	10	2	T0(Baseline)	1021	2	23	1	0.4	-7.28	-7.94	-2.88	7	0.017	4.45	1	1	2	4	2	1	3	67.4	54.37	13.55	1	11.3	26.7	2.09	26.9	9.21	1.79
	10	2	T0(Baseline)	1021	2	23	1	0.04	-6.46	-7.97	-0.27	8	0.017	4.45	1	1	2	4	2	1	3	67.4	54.37	13.55	1	11.3	26.7	2.09	26.9	9.21	1.79
	10	2	T0(Baseline)	1021	2	23	1	0.18	-11.1	-25.2	-1.95	9	0.017	4.45	1	1	2	4	2	1	3	67.4	54.37	13.55	1	11.3	26.7	2.09	26.9	9.21	1.79
	10	2	T0(Baseline)	1022	2	23	2	0.03	-7.7	-8.64	-0.2	1	0.017	4.45	1	1	2	4	2	1	3	67.4	54.37	13.55	2	11.9	27.5	2.58	27.7	9.32	1.41
	10	2	T0(Baseline)	1022	2	23	2	0.02	-6.94	-9.44	-0.15	2	0.017	4.45	1	1	2	4	2	1	3	67.4	54.37	13.55	2	11.9	27.5	2.58	27.7	9.32	1.41
	10	2	T0(Baseline)	1022	2	23	2	0.04	-6.73	-8.35	-0.28	3	0.017	4.45	1	1	2	4	2	1	3	67.4	54.37	13.55	2	11.9	27.5	2.58	27.7	9.32	1.41
	10	2	T0(Baseline)	1022	2	23	2	0.69	-8.29	-10.7	-5.71	4	0.017	4.45	1	1	2	4	2	1	3	67.4	54.37	13.55	2	11.9	27.5	2.58	27.7	9.32	1.41
	10	2	T0(Baseline)	1022	2	23	2	0.07	-6.51	-8.85	-0.47	5	0.017	4.45	1	1	2	4	2	1	3	67.4	54.37	13.55	2	11.9	27.5	2.58	27.7	9.32	1.41
	10	2	T0(Baseline)	1022	2	23	2	0.15	-7.16	-10.6	-1.06	6	0.017	4.45	1	1	2	4	2	1	3	67.4	54.37	13.55	2	11.9	27.5	2.58	27.7	9.32	1.41
	10	2	T0(Baseline)	1022	2	23	2	0.16	-7.55	-11.8	-1.22	7	0.017	4.45	1	1	2	4	2	1	3	67.4	54.37	13.55	2	11.9	27.5	2.58	27.7	9.32	1.41
	10	2	T0(Baseline)	1022	2	23	2	0.14	-7.27	-10.7	-1.03	8	0.017	4.45	1	1	2	4	2	1	3	67.4	54.37	13.55	2	11.9	27.5	2.58	27.7	9.32	1.41
	10	2	T0(Baseline)	1022	2	23	2	0.11	-10.8	-23.9	-1.15	9	0.017	4.45	1	1	2	4	2	1	3	67.4	54.37	13.55	2	11.9	27.5	2.58	27.7	9.32	1.41
	10	2	T0(Baseline)	1023	2	23	3	0.02	-7.17	-10.3	-0.11	1	0.017	4.45	1	1	2	4	2	1	3	67.4	54.37	13.55	3	11.3	30.8	2.09	26.8	9.21	1.95
	10	2	T0(Baseline)	1023	2	23	3	0.12	-7.16	-10.8	-0.84	2	0.017	4.45	1	1	2	4	2	1	3	67.4	54.37	13.55	3	11.3	30.8	2.09	26.8	9.21	1.95
	10	2	T0(Baseline)	1023	2	23	3	0.02	-6.12	-6.67	-0.09	3	0.017	4.45	1	1	2	4	2	1	3	67.4	54.37	13.55	3	11.3	30.8	2.09	26.8	9.21	1.95
	10	2	T0(Baseline)	1023	2	23	3	1.04	-8.99	-13.5	-9.37	4	0.017	4.45	1	1	2	4	2	1	3	67.4	54.37	13.55	3	11.3	30.8	2.09	26.8	9.21	1.95
	10	2	T0(Baseline)	1023	2	23	3	0.42	-7.17	-9.15	-3.02	5	0.017	4.45	1	1	2	4	2	1	3	67.4	54.37	13.55	3	11.3	30.8	2.09	26.8	9.21	1.95
	10	2	T0(Baseline)	1023	2	23	3	0.08	-9.06	-22.7	-0.75	6	0.017	4.45	1	1	2	4	2	1	3	67.4	54.37	13.55	3	11.3	30.8	2.09	26.8	9.21	1.95
	10	2	T0(Baseline)	1023	2	23	3	0.14	-7.14	-7.95	-1.02	7	0.017	4.45	1	1	2	4	2	1	3	67.4	54.37	13.55	3	11.3	30.8	2.09	26.8	9.21	1.95
	10	2	T0(Baseline)	1023	2	23	3	0.04	-6.51	-7.89	-0.25	8	0.017	4.45	1	1	2	4	2	1	3	67.4	54.37	13.55	3	11.3	30.8	2.09	26.8	9.21	1.95
	10	2	T0(Baseline)	1023	2	23	3	0.07	-20.1	-27.4	-1.33	9	0.017	4.45	1	1	2	4	2	1	3	67.4	54.37	13.55	3	11.3	30.8	2.09	26.8	9.21	1.95
	10	2	T0(Baseline)	1033	2	23	3	0.22	-6.85	-8.64	-1.49	1	0.017	4.45	1	1	2	4	2	1	3	67.4	54.37	13.55	3	1.21	24.9	0.29	24.5	0.92	1.11
	10	2	T0(Baseline)	1033	2	23	3	0.15	-7.17	-8.43	-1.1	2	0.017	4.45	1	1	2	4	2	1	3	67.4	54.37	13.55	3	1.21	24.9	0.29	24.5	0.92	1.11
	10	2	T0(Baseline)	1033	2	23	3	0.14	-10.5	-29.4	-1.42	3	0.017	4.45	1	1	2	4	2	1	3	67.4	54.37	13.55	3	1.21	24.9	0.29	24.5	0.92	1.11
	10	2	T0(Baseline)	1033	2	23	3	0.28	-7.07	-11.1	-2.01	4	0.017	4.45	1	1	2	4	2	1	3	67.4	54.37	13.55	3	1.21	24.9	0.29	24.5	0.92	1.11
	10	2	T0(Baseline)	1033	2	23	3	0.09	-7.98	-11.7	-0.74	5	0.017	4.45	1	1	2	4	2	1	3	67.4	54.37	13.55	3	1.21	24.9	0.29	24.5	0.92	1.11
	10	2	T0(Baseline)	1033	2	23	3	0.03	-7.72	-11.2	-0.23	6	0.017	4.45	1	1	2	4	2	1	3	67.4	54.37	13.55	3	1.21	24.9	0.29	24.5	0.92	1.11
	10	2	T0(Baseline)	1033	2	23	3	0.17	-8.39	-9.46	-1.39	7	0.017	4.45	1	1	2	4	2	1	3	67.4	54.37	13.55	3	1.21	24.9	0.29	24.5	0.92	1.11
	10	2	T0(Baseline)	1033	2	23	3					8	0.017	4.45	1	1	2	4	2	1	3	67.4	54.37	13.55	3	1.21	24.9	0.29	24.5	0.92	1.11
	10	2	T0(Baseline)	1033	2	23	3	0.03	-7.39	-12.2	-0.24	9	0.017	4.45	1	1	2	4	2	1	3	67.4	54.37	13.55	3	1.21	24.9	0.29	24.5	0.92	1.11
	10	2	T0(Baseline)	1032	2	23	2	0.05	-7.49	-8.04	-0.38	1	0.017	4.45	1	1	2	4	2	1	3	67.4	54.37	13.55	2	1.67	26	0.34	24.6	1.33	0.9
	10	2	T0(Baseline)	1032	2	23	2	0.42	-6.91	-7.93	-2.91	2	0.017	4.45	1	1	2	4	2	1	3	67.4	54.37	13.55	2	1.67	26	0.34	24.6	1.33	0.9
	10	2	T0(Baseline)	1032	2	23	2	0.05	-11.3	-26.4	-0.56	3	0.017	4.45	1	1	2	4	2	1	3	67.4	54.37	13.55	2	1.67	26	0.34	24.6	1.33	0.9
	10	2	T0(Baseline)	1032	2	23	2	0.01	-6.04	-7.07	-0.08	4	0.017	4.45	1	1	2	4	2	1	3	67.4	54.37	13.55	2	1.67	26	0.34	24.6	1.33	0.9
	10	2	T0(Baseline)	1032	2	23	2	0.33	-9.53	-12.2	-3.15	5	0.017	4.45	1	1	2	4	2	1	3	67.4	54.37	13.55	2	1.67	26	0.34	24.6	1.33	0.9
	10	2	T0(Baseline)	1032	2	23	2	0.01	-7.01	-8.59	-0.04	6	0.017	4.45	1	1	2	4	2	1	3	67.4	54.37	13.55	2	1.67	26	0.34	24.6	1.33	0.9
	10	2	T0(Baseline)	1032	2	23	2	0.01	-7.32	-9.74	-0.07	7	0.017	4.45	1	1	2	4	2	1	3	67.4	54.37	13.55	2	1.67	26	0.34	24.6	1.33	0.9
	10	2	T0(Baseline)	1032	2	23	2					8	0.017	4.45	1	1	2	4	2	1	3	67.4	54.37	13.55	2	1.67	26	0.34	24.6	1.33	0.9
	10	2	T0(Baseline)	1032	2	23	2	0.02	-6.58	-7.61	-0.16	9	0.017	4.45	1	1	2	4	2	1	3	67.4	54.37	13.55	2	1.67	26	0.34	24.6	1.33	0.9
	10	2	T0(Baseline)	1031	2	23	1	0.05	-6.94	-7.51	-0.33	1	0.017	4.45	1	1	2	4	2	1	3	67.4	54.37	13.55	1	0.53	25.5	0.17	24.4	0.36	0.72
	10	2	T0(Baseline)	1031	2	23	1	0.07	-7.13	-7.87	-0.46	2	0.017	4.45	1	1	2	4	2	1	3	67.4	54.37	13.55	1	0.53	25.5	0.17	24.4	0.36	0.72
	10	2	T0(Baseline)	1031	2	23	1	0.02	-7.26	-15.9	-0.16	3	0.017	4.45	1	1	2	4	2	1	3	67.4	54.37	13.55	1	0.53	25.5	0.17	24.4	0.36	0.72
	10	2	T0(Baseline)	1031	2	23	1	0	-8.27	-8.27	-0.04	4	0.017	4.45	1	1	2	4	2	1	3	67.4	54.37	13.55	1	0.53	25.5	0.17	24.4	0.36	0.72
	10	2	T0(Baseline)	1031	2	23	1	0.2	-8.27	-11.9	-1.67	5	0.017	4.45	1	1	2	4	2	1	3	67.4	54.37	13.55	1	0.53	25.5	0.17	24.4	0.36	0.72
	10	2	T0(Baseline)	1031	2	23	1	0.25	-7	-7.53	-1.78	6	0.017	4.45	1	1	2	4	2	1	3	67.4	54.37	13.55	1	0.53	25.5	0.17	24.4	0.36	0.72
	10	2	T0(Baseline)	1031	2	23	1	0.03	-7.96	-12.4	-0.22	7	0.017	4.45	1	1	2	4	2	1	3	67.4	54.37	13.55	1	0.53	25.5	0.17	24.4	0.36	0.72
	10	2	T0(Baseline)	1031	2	23	1					8	0.017	4.45	1	1	2	4	2	1	3	67.4	54.37	13.55	1	0.53	25.5	0.17	24.4	0.36	0.72
	10	2	T0(Baseline)	1031	2	23	1	0.1	-6.71	-7.27	-0.68	9	0.017	4.45	1	1	2	4	2	1	3	67.4	54.37	13.55	1	0.53	25.5	0.17	24.4	0.36	0.72
	10	2	T0(Baseline)	1041	2	23	1	0.01	-8.13	-13	-0.11	1	0.017	4.45	1	1	2	4	2	1	3	67.4	54.37	13.55	1	1.45	26.4	0.26	23.6	1.19	0.65
	10	2	T0(Baseline)	1041	2	23	1	0.3	-7.12	-7.64	-2.14	2	0.017	4.45	1	1	2	4	2	1	3	67.4	54.37	13.55	1	1.45	26.4	0.26	23.6	1.19	0.65
	10	2	T0(Baseline)	1041	2	23	1	0.11	-7.77	-8.29	-0.89	3	0.017	4.45	1	1	2	4	2	1	3	67.4	54.37	13.55	1	1.45	26.4	0.26	23.6	1.19	0.65
	10	2	T0(Baseline)	1041	2	23	1	0.02	-6.5	-7.69	-0.1	4	0.017	4.45	1	1	2	4	2	1	3	67.4	54.37	13.55	1	1.45	26.4	0.26	23.6	1.19	0.65
	10	2	T0(Baseline)	1041	2	23	1	0.18	-8.17	-9.28	-1.44	5	0.017	4.45	1	1	2	4	2	1	3	67.4	54.37	13.55	1	1.45	26.4	0.26	23.6	1.19	0.65
	10	2	T0(Baseline)	1041	2	23	1	0	-6.33	-6.73	-0.03	6	0.017	4.45	1	1	2	4	2	1	3	67.4	54.37	13.55	1	1.45	26.4	0.26	23.6	1.19	0.65
	10	2	T0(Baseline)	1041	2	23	1	0.01	-7.5	-9.81	-0.08	7	0.017	4.45	1	1	2	4	2	1	3	67.4	54.37	13.55	1	1.45	26.4	0.26	23.6	1.19	0.65
	10	2	T0(Baseline)	1041	2	23	1					8	0.017	4.45	1	1	2	4	2	1	3	67.4	54.37	13.55	1	1.45	26.4	0.26	23.6	1.19	0.65
	10	2	T0(Baseline)	1041	2	23	1	0.02	-6.78	-7.66	-0.17	9	0.017	4.45	1	1	2	4	2	1	3	67.4	54.37	13.55	1	1.45	26.4	0.26	23.6	1.19	0.65
	10	2	T0(Baseline)	1042	2	23	2	0.26	-7.34	-10.3	-1.88	1	0.017	4.45	1	1	2	4	2	1	3	67.4	54.37	13.55	2	4.49	29	0.64	24.4	3.85	1.01
	10	2	T0(Baseline)	1042	2	23	2	0.02	-6.89	-7.02	-0.14	2	0.017	4.45	1	1	2	4	2	1	3	67.4	54.37	13.55	2	4.49	29	0.64	24.4	3.85	1.01
	10	2	T0(Baseline)	1042	2	23	2	0.14	-7.1	-10.9	-0.98	3	0.017	4.45	1	1	2	4	2	1	3	67.4	54.37	13.55	2	4.49	29	0.64	24.4	3.85	1.01
	10	2	T0(Baseline)	1042	2	23	2	0.04	-6.72	-7.29	-0.25	4	0.017	4.45	1	1	2	4	2	1	3	67.4	54.37	13.55	2	4.49	29	0.64	24.4	3.85	1.01
	10	2	T0(Baseline)	1042	2	23	2	0.4	-8.38	-9.75	-3.36	5	0.017	4.45	1	1	2	4	2	1	3	67.4	54.37	13.55	2	4.49	29	0.64	24.4	3.85	1.01
	10	2	T0(Baseline)	1042	2	23	2	0.04	-13	-22.3	-0.54	6	0.017	4.45	1	1	2	4	2	1	3	67.4	54.37	13.55	2	4.49	29	0.64	24.4	3.85	1.01
	10	2	T0(Baseline)	1042	2	23	2	0.06	-6.83	-8.75	-0.38	7	0.017	4.45	1	1	2	4	2	1	3	67.4	54.37	13.55	2	4.49	29	0.64	24.4	3.85	1.01
	10	2	T0(Baseline)	1042	2	23	2					8	0.017	4.45	1	1	2	4	2	1	3	67.4	54.37	13.55	2	4.49	29	0.64	24.4	3.85	1.01
	10	2	T0(Baseline)	1042	2	23	2	0.05	-27.3	-34.9	-1.23	9	0.017	4.45	1	1	2	4	2	1	3	67.4	54.37	13.55	2	4.49	29	0.64	24.4	3.85	1.01
	10	2	T0(Baseline)	1043	2	23	3	0.32	-8.51	-11.5	-2.75	1	0.017	4.45	1	1	2	4	2	1	3	67.4	54.37	13.55	3	5.51	29.5	0.86	25.5	4.65	1.85
	10	2	T0(Baseline)	1043	2	23	3	0.11	-6.97	-7.72	-0.75	2	0.017	4.45	1	1	2	4	2	1	3	67.4	54.37	13.55	3	5.51	29.5	0.86	25.5	4.65	1.85
	10	2	T0(Baseline)	1043	2	23	3	0.03	-6.76	-7.92	-0.21	3	0.017	4.45	1	1	2	4	2	1	3	67.4	54.37	13.55	3	5.51	29.5	0.86	25.5	4.65	1.85
	10	2	T0(Baseline)	1043	2	23	3	0.58	-8.11	-9.77	-4.69	4	0.017	4.45	1	1	2	4	2	1	3	67.4	54.37	13.55	3	5.51	29.5	0.86	25.5	4.65	1.85
	10	2	T0(Baseline)	1043	2	23	3	0.43	-10.2	-12.9	-4.42	5	0.017	4.45	1	1	2	4	2	1	3	67.4	54.37	13.55	3	5.51	29.5	0.86	25.5	4.65	1.85
	10	2	T0(Baseline)	1043	2	23	3	0.06	-21.8	-35.9	-1.32	6	0.017	4.45	1	1	2	4	2	1	3	67.4	54.37	13.55	3	5.51	29.5	0.86	25.5	4.65	1.85
	10	2	T0(Baseline)	1043	2	23	3	0.25	-10.1	-12.4	-2.52	7	0.017	4.45	1	1	2	4	2	1	3	67.4	54.37	13.55	3	5.51	29.5	0.86	25.5	4.65	1.85
	10	2	T0(Baseline)	1043	2	23	3					8	0.017	4.45	1	1	2	4	2	1	3	67.4	54.37	13.55	3	5.51	29.5	0.86	25.5	4.65	1.85
	10	2	T0(Baseline)	1043	2	23	3	0.07	-21.3	-37.8	-1.49	9	0.017	4.45	1	1	2	4	2	1	3	67.4	54.37	13.55	3	5.51	29.5	0.86	25.5	4.65	1.85
	5	2	T0(Baseline)	513	2	13	3	0.18	-8.23	-14	-1.52	1	0.004	4.14	2	1	1	4	3	1	3	210.1	170.74	34.01	3	18.5	29.4	3.48	29.3	15.02	3.41
	5	2	T0(Baseline)	513	2	13	3	0.21	-9.1	-10.2	-1.91	2	0.004	4.14	2	1	1	4	3	1	3	210.1	170.74	34.01	3	18.5	29.4	3.48	29.3	15.02	3.41
	5	2	T0(Baseline)	513	2	13	3	0.37	-11.9	-33.4	-4.36	3	0.004	4.14	2	1	1	4	3	1	3	210.1	170.74	34.01	3	18.5	29.4	3.48	29.3	15.02	3.41
	5	2	T0(Baseline)	513	2	13	3	1.47	-9.08	-11.7	-13.3	4	0.004	4.14	2	1	1	4	3	1	3	210.1	170.74	34.01	3	18.5	29.4	3.48	29.3	15.02	3.41
	5	2	T0(Baseline)	513	2	13	3	0.01	-6.45	-6.48	-0.04	5	0.004	4.14	2	1	1	4	3	1	3	210.1	170.74	34.01	3	18.5	29.4	3.48	29.3	15.02	3.41
	5	2	T0(Baseline)	513	2	13	3	0.04	-6.5	-7.05	-0.26	6	0.004	4.14	2	1	1	4	3	1	3	210.1	170.74	34.01	3	18.5	29.4	3.48	29.3	15.02	3.41
	5	2	T0(Baseline)	513	2	13	3	0.18	-7.75	-20	-1.38	7	0.004	4.14	2	1	1	4	3	1	3	210.1	170.74	34.01	3	18.5	29.4	3.48	29.3	15.02	3.41
	5	2	T0(Baseline)	513	2	13	3	0.5	-7.98	-13.7	-3.98	8	0.004	4.14	2	1	1	4	3	1	3	210.1	170.74	34.01	3	18.5	29.4	3.48	29.3	15.02	3.41
	5	2	T0(Baseline)	513	2	13	3	0.45	-8.02	-21	-3.57	9	0.004	4.14	2	1	1	4	3	1	3	210.1	170.74	34.01	3	18.5	29.4	3.48	29.3	15.02	3.41
	5	2	T0(Baseline)	512	2	13	2	0.21	-7.9	-9.93	-1.69	1	0.004	4.14	2	1	1	4	3	1	3	210.1	170.74	34.01	2	11.8	31.4	2.41	30.9	9.39	1.34
	5	2	T0(Baseline)	512	2	13	2	0.04	-7.21	-10.9	-0.28	2	0.004	4.14	2	1	1	4	3	1	3	210.1	170.74	34.01	2	11.8	31.4	2.41	30.9	9.39	1.34
	5	2	T0(Baseline)	512	2	13	2	0.12	-7.9	-8.89	-0.96	3	0.004	4.14	2	1	1	4	3	1	3	210.1	170.74	34.01	2	11.8	31.4	2.41	30.9	9.39	1.34
	5	2	T0(Baseline)	512	2	13	2	0.11	-7.55	-9.32	-0.84	4	0.004	4.14	2	1	1	4	3	1	3	210.1	170.74	34.01	2	11.8	31.4	2.41	30.9	9.39	1.34
	5	2	T0(Baseline)	512	2	13	2	0.01	-6.08	-7.44	-0.09	5	0.004	4.14	2	1	1	4	3	1	3	210.1	170.74	34.01	2	11.8	31.4	2.41	30.9	9.39	1.34
	5	2	T0(Baseline)	512	2	13	2	0.01	-6.86	-8.24	-0.1	6	0.004	4.14	2	1	1	4	3	1	3	210.1	170.74	34.01	2	11.8	31.4	2.41	30.9	9.39	1.34
	5	2	T0(Baseline)	512	2	13	2	0.54	-7.93	-9.48	-4.25	7	0.004	4.14	2	1	1	4	3	1	3	210.1	170.74	34.01	2	11.8	31.4	2.41	30.9	9.39	1.34
	5	2	T0(Baseline)	512	2	13	2	0.23	-7.35	-13.5	-1.67	8	0.004	4.14	2	1	1	4	3	1	3	210.1	170.74	34.01	2	11.8	31.4	2.41	30.9	9.39	1.34
	5	2	T0(Baseline)	512	2	13	2	0.07	-6.98	-12.2	-0.48	9	0.004	4.14	2	1	1	4	3	1	3	210.1	170.74	34.01	2	11.8	31.4	2.41	30.9	9.39	1.34
	5	2	T0(Baseline)	511	2	13	1	0.17	-8.31	-12	-1.39	1	0.004	4.14	2	1	1	4	3	1	3	210.1	170.74	34.01	1	30	30.7	4.31	32.5	25.69	4.76
	5	2	T0(Baseline)	511	2	13	1	0.16	-7.95	-13.9	-1.27	2	0.004	4.14	2	1	1	4	3	1	3	210.1	170.74	34.01	1	30	30.7	4.31	32.5	25.69	4.76
	5	2	T0(Baseline)	511	2	13	1	0.35	-9.31	-11.8	-3.23	3	0.004	4.14	2	1	1	4	3	1	3	210.1	170.74	34.01	1	30	30.7	4.31	32.5	25.69	4.76
	5	2	T0(Baseline)	511	2	13	1	0.34	-7.26	-10.7	-2.43	4	0.004	4.14	2	1	1	4	3	1	3	210.1	170.74	34.01	1	30	30.7	4.31	32.5	25.69	4.76
	5	2	T0(Baseline)	511	2	13	1	0.16	-7.1	-8.4	-1.12	5	0.004	4.14	2	1	1	4	3	1	3	210.1	170.74	34.01	1	30	30.7	4.31	32.5	25.69	4.76
	5	2	T0(Baseline)	511	2	13	1	0.67	-8.86	-13.2	-5.95	6	0.004	4.14	2	1	1	4	3	1	3	210.1	170.74	34.01	1	30	30.7	4.31	32.5	25.69	4.76
	5	2	T0(Baseline)	511	2	13	1	1.18	-9.49	-18.3	-11.2	7	0.004	4.14	2	1	1	4	3	1	3	210.1	170.74	34.01	1	30	30.7	4.31	32.5	25.69	4.76
	5	2	T0(Baseline)	511	2	13	1	0.91	-9.58	-17.1	-8.69	8	0.004	4.14	2	1	1	4	3	1	3	210.1	170.74	34.01	1	30	30.7	4.31	32.5	25.69	4.76
	5	2	T0(Baseline)	511	2	13	1	0.82	-8.01	-9.7	-6.59	9	0.004	4.14	2	1	1	4	3	1	3	210.1	170.74	34.01	1	30	30.7	4.31	32.5	25.69	4.76
	5	2	T0(Baseline)	521	2	13	1	0.32	-10.5	-16.2	-3.35	1	0.004	4.14	2	1	1	4	3	1	3	210.1	170.74	34.01	1	31.1	34	5.02	36.3	26.08	8.72
	5	2	T0(Baseline)	521	2	13	1	0.62	-9.91	-13.2	-6.15	2	0.004	4.14	2	1	1	4	3	1	3	210.1	170.74	34.01	1	31.1	34	5.02	36.3	26.08	8.72
	5	2	T0(Baseline)	521	2	13	1	0.45	-9.57	-11.9	-4.35	3	0.004	4.14	2	1	1	4	3	1	3	210.1	170.74	34.01	1	31.1	34	5.02	36.3	26.08	8.72
	5	2	T0(Baseline)	521	2	13	1	0.57	-7.43	-11.6	-4.27	4	0.004	4.14	2	1	1	4	3	1	3	210.1	170.74	34.01	1	31.1	34	5.02	36.3	26.08	8.72
	5	2	T0(Baseline)	521	2	13	1	0.11	-6.99	-8.38	-0.79	5	0.004	4.14	2	1	1	4	3	1	3	210.1	170.74	34.01	1	31.1	34	5.02	36.3	26.08	8.72
	5	2	T0(Baseline)	521	2	13	1	2.62	-10.2	-14.7	-26.6	6	0.004	4.14	2	1	1	4	3	1	3	210.1	170.74	34.01	1	31.1	34	5.02	36.3	26.08	8.72
	5	2	T0(Baseline)	521	2	13	1	2.63	-10.8	-32.9	-28.3	7	0.004	4.14	2	1	1	4	3	1	3	210.1	170.74	34.01	1	31.1	34	5.02	36.3	26.08	8.72
	5	2	T0(Baseline)	521	2	13	1	0.13	-12.9	-31.1	-1.7	8	0.004	4.14	2	1	1	4	3	1	3	210.1	170.74	34.01	1	31.1	34	5.02	36.3	26.08	8.72
	5	2	T0(Baseline)	521	2	13	1	1.27	-11.5	-28.7	-14.6	9	0.004	4.14	2	1	1	4	3	1	3	210.1	170.74	34.01	1	31.1	34	5.02	36.3	26.08	8.72
	5	2	T0(Baseline)	522	2	13	2	0.1	-8.61	-11.8	-0.85	1	0.004	4.14	2	1	1	4	3	1	3	210.1	170.74	34.01	2	14.2	33.3	4.01	32	10.19	1.34
	5	2	T0(Baseline)	522	2	13	2	0.15	-8.72	-10.4	-1.33	2	0.004	4.14	2	1	1	4	3	1	3	210.1	170.74	34.01	2	14.2	33.3	4.01	32	10.19	1.34
	5	2	T0(Baseline)	522	2	13	2	0.1	-8.52	-9.61	-0.85	3	0.004	4.14	2	1	1	4	3	1	3	210.1	170.74	34.01	2	14.2	33.3	4.01	32	10.19	1.34
	5	2	T0(Baseline)	522	2	13	2	0.32	-8.17	-11	-2.6	4	0.004	4.14	2	1	1	4	3	1	3	210.1	170.74	34.01	2	14.2	33.3	4.01	32	10.19	1.34
	5	2	T0(Baseline)	522	2	13	2	0.17	-10.6	-14.7	-1.78	5	0.004	4.14	2	1	1	4	3	1	3	210.1	170.74	34.01	2	14.2	33.3	4.01	32	10.19	1.34
	5	2	T0(Baseline)	522	2	13	2	0.05	-8.64	-17.1	-0.44	6	0.004	4.14	2	1	1	4	3	1	3	210.1	170.74	34.01	2	14.2	33.3	4.01	32	10.19	1.34
	5	2	T0(Baseline)	522	2	13	2	0.26	-8.02	-9.08	-2.11	7	0.004	4.14	2	1	1	4	3	1	3	210.1	170.74	34.01	2	14.2	33.3	4.01	32	10.19	1.34
	5	2	T0(Baseline)	522	2	13	2	0.06	-12.8	-29.5	-0.71	8	0.004	4.14	2	1	1	4	3	1	3	210.1	170.74	34.01	2	14.2	33.3	4.01	32	10.19	1.34
	5	2	T0(Baseline)	522	2	13	2	0.13	-16.3	-26	-2.05	9	0.004	4.14	2	1	1	4	3	1	3	210.1	170.74	34.01	2	14.2	33.3	4.01	32	10.19	1.34
	5	2	T0(Baseline)	523	2	13	3	0.14	-9.64	-14.8	-1.38	1	0.004	4.14	2	1	1	4	3	1	3	210.1	170.74	34.01	3	14.5	31.5	2.15	28	12.35	3.47
	5	2	T0(Baseline)	523	2	13	3	0.09	-9.86	-18.9	-0.9	2	0.004	4.14	2	1	1	4	3	1	3	210.1	170.74	34.01	3	14.5	31.5	2.15	28	12.35	3.47
	5	2	T0(Baseline)	523	2	13	3	0.22	-8.25	-11.9	-1.79	3	0.004	4.14	2	1	1	4	3	1	3	210.1	170.74	34.01	3	14.5	31.5	2.15	28	12.35	3.47
	5	2	T0(Baseline)	523	2	13	3	0.27	-8.74	-11.3	-2.35	4	0.004	4.14	2	1	1	4	3	1	3	210.1	170.74	34.01	3	14.5	31.5	2.15	28	12.35	3.47
	5	2	T0(Baseline)	523	2	13	3	0.08	-6.87	-9.17	-0.52	5	0.004	4.14	2	1	1	4	3	1	3	210.1	170.74	34.01	3	14.5	31.5	2.15	28	12.35	3.47
	5	2	T0(Baseline)	523	2	13	3	0.61	-8.68	-25.5	-5.26	6	0.004	4.14	2	1	1	4	3	1	3	210.1	170.74	34.01	3	14.5	31.5	2.15	28	12.35	3.47
	5	2	T0(Baseline)	523	2	13	3	1.59	-11.4	-18.4	-18.1	7	0.004	4.14	2	1	1	4	3	1	3	210.1	170.74	34.01	3	14.5	31.5	2.15	28	12.35	3.47
	5	2	T0(Baseline)	523	2	13	3	0.25	-9.41	-11.4	-2.31	8	0.004	4.14	2	1	1	4	3	1	3	210.1	170.74	34.01	3	14.5	31.5	2.15	28	12.35	3.47
	5	2	T0(Baseline)	523	2	13	3	0.22	-11.9	-23.8	-2.66	9	0.004	4.14	2	1	1	4	3	1	3	210.1	170.74	34.01	3	14.5	31.5	2.15	28	12.35	3.47
	5	2	T0(Baseline)	533	2	13	3	0.31	-7.7	-9.1	-2.38	1	0.004	4.14	2	1	1	4	3	1	3	210.1	170.74	34.01	3	23.4	32.1	3.73	32.7	19.67	2.71
	5	2	T0(Baseline)	533	2	13	3	0.33	-10	-31.5	-3.27	2	0.004	4.14	2	1	1	4	3	1	3	210.1	170.74	34.01	3	23.4	32.1	3.73	32.7	19.67	2.71
	5	2	T0(Baseline)	533	2	13	3	0.11	-14.4	-30.8	-1.52	3	0.004	4.14	2	1	1	4	3	1	3	210.1	170.74	34.01	3	23.4	32.1	3.73	32.7	19.67	2.71
	5	2	T0(Baseline)	533	2	13	3	1.02	-9.21	-15	-9.4	4	0.004	4.14	2	1	1	4	3	1	3	210.1	170.74	34.01	3	23.4	32.1	3.73	32.7	19.67	2.71
	5	2	T0(Baseline)	533	2	13	3	0.16	-7.61	-10.4	-1.21	5	0.004	4.14	2	1	1	4	3	1	3	210.1	170.74	34.01	3	23.4	32.1	3.73	32.7	19.67	2.71
	5	2	T0(Baseline)	533	2	13	3	0.04	-8.52	-13.2	-0.36	6	0.004	4.14	2	1	1	4	3	1	3	210.1	170.74	34.01	3	23.4	32.1	3.73	32.7	19.67	2.71
	5	2	T0(Baseline)	533	2	13	3	0.23	-8.59	-12.1	-1.93	7	0.004	4.14	2	1	1	4	3	1	3	210.1	170.74	34.01	3	23.4	32.1	3.73	32.7	19.67	2.71
	5	2	T0(Baseline)	533	2	13	3	0.37	-7.88	-13.6	-2.89	8	0.004	4.14	2	1	1	4	3	1	3	210.1	170.74	34.01	3	23.4	32.1	3.73	32.7	19.67	2.71
	5	2	T0(Baseline)	533	2	13	3	0.14	-7.95	-12.7	-1.15	9	0.004	4.14	2	1	1	4	3	1	3	210.1	170.74	34.01	3	23.4	32.1	3.73	32.7	19.67	2.71
	5	2	T0(Baseline)	532	2	13	2					1	0.004	4.14	2	1	1	4	3	1	3	210.1	170.74	34.01	2
	5	2	T0(Baseline)	532	2	13	2					2	0.004	4.14	2	1	1	4	3	1	3	210.1	170.74	34.01	2
	5	2	T0(Baseline)	532	2	13	2					3	0.004	4.14	2	1	1	4	3	1	3	210.1	170.74	34.01	2
	5	2	T0(Baseline)	532	2	13	2					4	0.004	4.14	2	1	1	4	3	1	3	210.1	170.74	34.01	2
	5	2	T0(Baseline)	532	2	13	2					5	0.004	4.14	2	1	1	4	3	1	3	210.1	170.74	34.01	2
	5	2	T0(Baseline)	532	2	13	2					6	0.004	4.14	2	1	1	4	3	1	3	210.1	170.74	34.01	2
	5	2	T0(Baseline)	532	2	13	2					7	0.004	4.14	2	1	1	4	3	1	3	210.1	170.74	34.01	2
	5	2	T0(Baseline)	532	2	13	2					8	0.004	4.14	2	1	1	4	3	1	3	210.1	170.74	34.01	2
	5	2	T0(Baseline)	532	2	13	2					9	0.004	4.14	2	1	1	4	3	1	3	210.1	170.74	34.01	2
	5	2	T0(Baseline)	531	2	13	1	0.11	-7.51	-14.5	-0.84	1	0.004	4.14	2	1	1	4	3	1	3	210.1	170.74	34.01	1	20.9	37.6	4.3	31.8	16.6	3.17
	5	2	T0(Baseline)	531	2	13	1	0.05	-7.61	-9.68	-0.36	2	0.004	4.14	2	1	1	4	3	1	3	210.1	170.74	34.01	1	20.9	37.6	4.3	31.8	16.6	3.17
	5	2	T0(Baseline)	531	2	13	1	0.07	-7.58	-9.74	-0.53	3	0.004	4.14	2	1	1	4	3	1	3	210.1	170.74	34.01	1	20.9	37.6	4.3	31.8	16.6	3.17
	5	2	T0(Baseline)	531	2	13	1	1.39	-9.38	-29.4	-13	4	0.004	4.14	2	1	1	4	3	1	3	210.1	170.74	34.01	1	20.9	37.6	4.3	31.8	16.6	3.17
	5	2	T0(Baseline)	531	2	13	1	0.05	-7.39	-10.7	-0.4	5	0.004	4.14	2	1	1	4	3	1	3	210.1	170.74	34.01	1	20.9	37.6	4.3	31.8	16.6	3.17
	5	2	T0(Baseline)	531	2	13	1	0.5	-8.28	-16.9	-4.16	6	0.004	4.14	2	1	1	4	3	1	3	210.1	170.74	34.01	1	20.9	37.6	4.3	31.8	16.6	3.17
	5	2	T0(Baseline)	531	2	13	1	0.64	-11	-28.1	-7.05	7	0.004	4.14	2	1	1	4	3	1	3	210.1	170.74	34.01	1	20.9	37.6	4.3	31.8	16.6	3.17
	5	2	T0(Baseline)	531	2	13	1	0.06	-14.8	-29.8	-0.88	8	0.004	4.14	2	1	1	4	3	1	3	210.1	170.74	34.01	1	20.9	37.6	4.3	31.8	16.6	3.17
	5	2	T0(Baseline)	531	2	13	1	0.3	-7.82	-11.1	-2.37	9	0.004	4.14	2	1	1	4	3	1	3	210.1	170.74	34.01	1	20.9	37.6	4.3	31.8	16.6	3.17
	5	2	T0(Baseline)	541	2	13	1	0.17	-7.24	-8.57	-1.21	1	0.004	4.14	2	1	1	4	3	1	3	210.1	170.74	34.01	1	18.2	36.3	3.72	30.6	14.48	2.86
	5	2	T0(Baseline)	541	2	13	1	0.02	-7.41	-8.3	-0.16	2	0.004	4.14	2	1	1	4	3	1	3	210.1	170.74	34.01	1	18.2	36.3	3.72	30.6	14.48	2.86
	5	2	T0(Baseline)	541	2	13	1	0.26	-7.6	-12.1	-1.99	3	0.004	4.14	2	1	1	4	3	1	3	210.1	170.74	34.01	1	18.2	36.3	3.72	30.6	14.48	2.86
	5	2	T0(Baseline)	541	2	13	1	0.41	-8.02	-10.9	-3.31	4	0.004	4.14	2	1	1	4	3	1	3	210.1	170.74	34.01	1	18.2	36.3	3.72	30.6	14.48	2.86
	5	2	T0(Baseline)	541	2	13	1	0.02	-6.62	-7.43	-0.13	5	0.004	4.14	2	1	1	4	3	1	3	210.1	170.74	34.01	1	18.2	36.3	3.72	30.6	14.48	2.86
	5	2	T0(Baseline)	541	2	13	1	1.08	-9.19	-25.8	-9.9	6	0.004	4.14	2	1	1	4	3	1	3	210.1	170.74	34.01	1	18.2	36.3	3.72	30.6	14.48	2.86
	5	2	T0(Baseline)	541	2	13	1	0.19	-8.43	-20.9	-1.64	7	0.004	4.14	2	1	1	4	3	1	3	210.1	170.74	34.01	1	18.2	36.3	3.72	30.6	14.48	2.86
	5	2	T0(Baseline)	541	2	13	1	0.03	-25.3	-28.4	-0.84	8	0.004	4.14	2	1	1	4	3	1	3	210.1	170.74	34.01	1	18.2	36.3	3.72	30.6	14.48	2.86
	5	2	T0(Baseline)	541	2	13	1	0.68	-11.7	-29	-7.93	9	0.004	4.14	2	1	1	4	3	1	3	210.1	170.74	34.01	1	18.2	36.3	3.72	30.6	14.48	2.86
	5	2	T0(Baseline)	542	2	13	2					1	0.004	4.14	2	1	1	4	3	1	3	210.1	170.74	34.01	2
	5	2	T0(Baseline)	542	2	13	2					2	0.004	4.14	2	1	1	4	3	1	3	210.1	170.74	34.01	2
	5	2	T0(Baseline)	542	2	13	2					3	0.004	4.14	2	1	1	4	3	1	3	210.1	170.74	34.01	2
	5	2	T0(Baseline)	542	2	13	2					4	0.004	4.14	2	1	1	4	3	1	3	210.1	170.74	34.01	2
	5	2	T0(Baseline)	542	2	13	2					5	0.004	4.14	2	1	1	4	3	1	3	210.1	170.74	34.01	2
	5	2	T0(Baseline)	542	2	13	2					6	0.004	4.14	2	1	1	4	3	1	3	210.1	170.74	34.01	2
	5	2	T0(Baseline)	542	2	13	2					7	0.004	4.14	2	1	1	4	3	1	3	210.1	170.74	34.01	2
	5	2	T0(Baseline)	542	2	13	2					8	0.004	4.14	2	1	1	4	3	1	3	210.1	170.74	34.01	2
	5	2	T0(Baseline)	542	2	13	2					9	0.004	4.14	2	1	1	4	3	1	3	210.1	170.74	34.01	2
	5	2	T0(Baseline)	543	2	13	3	0.15	-9.53	-19.6	-1.39	1	0.004	4.14	2	1	1	4	3	1	3	210.1	170.74	34.01	3	27.5	34	6.23	31.7	21.27	2.23
	5	2	T0(Baseline)	543	2	13	3	0.22	-8.67	-12.8	-1.93	2	0.004	4.14	2	1	1	4	3	1	3	210.1	170.74	34.01	3	27.5	34	6.23	31.7	21.27	2.23
	5	2	T0(Baseline)	543	2	13	3	0.28	-8.82	-12.5	-2.5	3	0.004	4.14	2	1	1	4	3	1	3	210.1	170.74	34.01	3	27.5	34	6.23	31.7	21.27	2.23
	5	2	T0(Baseline)	543	2	13	3	0.51	-8.27	-13.8	-4.22	4	0.004	4.14	2	1	1	4	3	1	3	210.1	170.74	34.01	3	27.5	34	6.23	31.7	21.27	2.23
	5	2	T0(Baseline)	543	2	13	3	0.21	-7	-10.7	-1.5	5	0.004	4.14	2	1	1	4	3	1	3	210.1	170.74	34.01	3	27.5	34	6.23	31.7	21.27	2.23
	5	2	T0(Baseline)	543	2	13	3	0.06	-7.93	-11.6	-0.46	6	0.004	4.14	2	1	1	4	3	1	3	210.1	170.74	34.01	3	27.5	34	6.23	31.7	21.27	2.23
	5	2	T0(Baseline)	543	2	13	3	0.27	-7.33	-10.7	-1.99	7	0.004	4.14	2	1	1	4	3	1	3	210.1	170.74	34.01	3	27.5	34	6.23	31.7	21.27	2.23
	5	2	T0(Baseline)	543	2	13	3	0.09	-20	-27.1	-1.9	8	0.004	4.14	2	1	1	4	3	1	3	210.1	170.74	34.01	3	27.5	34	6.23	31.7	21.27	2.23
	5	2	T0(Baseline)	543	2	13	3	0.44	-15	-33.1	-6.63	9	0.004	4.14	2	1	1	4	3	1	3	210.1	170.74	34.01	3	27.5	34	6.23	31.7	21.27	2.23
	6	2	T0(Baseline)	613	2	18	3	0.14	-8.68	-12.6	-1.2	1	0.019	4.65	1	1	2	4	2	2	3	161.73	134.78	20.66	3	24.3	33.9	3.39	29.2	20.91	4.77
	6	2	T0(Baseline)	613	2	18	3	0.48	-7.94	-10.1	-3.8	2	0.019	4.65	1	1	2	4	2	2	3	161.73	134.78	20.66	3	24.3	33.9	3.39	29.2	20.91	4.77
	6	2	T0(Baseline)	613	2	18	3	0.32	-10.6	-13.4	-3.36	3	0.019	4.65	1	1	2	4	2	2	3	161.73	134.78	20.66	3	24.3	33.9	3.39	29.2	20.91	4.77
	6	2	T0(Baseline)	613	2	18	3	2.13	-11	-17.1	-23.5	4	0.019	4.65	1	1	2	4	2	2	3	161.73	134.78	20.66	3	24.3	33.9	3.39	29.2	20.91	4.77
	6	2	T0(Baseline)	613	2	18	3	0.78	-7.01	-8.37	-5.49	5	0.019	4.65	1	1	2	4	2	2	3	161.73	134.78	20.66	3	24.3	33.9	3.39	29.2	20.91	4.77
	6	2	T0(Baseline)	613	2	18	3	0.18	-10.2	-27.7	-1.84	6	0.019	4.65	1	1	2	4	2	2	3	161.73	134.78	20.66	3	24.3	33.9	3.39	29.2	20.91	4.77
	6	2	T0(Baseline)	613	2	18	3	0.35	-7.21	-10.4	-2.49	7	0.019	4.65	1	1	2	4	2	2	3	161.73	134.78	20.66	3	24.3	33.9	3.39	29.2	20.91	4.77
	6	2	T0(Baseline)	613	2	18	3	0.1	-6.58	-8.64	-0.63	8	0.019	4.65	1	1	2	4	2	2	3	161.73	134.78	20.66	3	24.3	33.9	3.39	29.2	20.91	4.77
	6	2	T0(Baseline)	613	2	18	3	0.29	-7.09	-11.7	-2.06	9	0.019	4.65	1	1	2	4	2	2	3	161.73	134.78	20.66	3	24.3	33.9	3.39	29.2	20.91	4.77
	6	2	T0(Baseline)	612	2	18	2	0.04	-7.36	-10.2	-0.28	1	0.019	4.65	1	1	2	4	2	2	3	161.73	134.78	20.66	2	11.8	27.8	2.8	31.6	9	1.22
	6	2	T0(Baseline)	612	2	18	2	0.12	-7.23	-8.76	-0.87	2	0.019	4.65	1	1	2	4	2	2	3	161.73	134.78	20.66	2	11.8	27.8	2.8	31.6	9	1.22
	6	2	T0(Baseline)	612	2	18	2	0.27	-8.39	-9.72	-2.23	3	0.019	4.65	1	1	2	4	2	2	3	161.73	134.78	20.66	2	11.8	27.8	2.8	31.6	9	1.22
	6	2	T0(Baseline)	612	2	18	2	0.35	-6.9	-11	-2.4	4	0.019	4.65	1	1	2	4	2	2	3	161.73	134.78	20.66	2	11.8	27.8	2.8	31.6	9	1.22
	6	2	T0(Baseline)	612	2	18	2	0.02	-6.44	-7.34	-0.14	5	0.019	4.65	1	1	2	4	2	2	3	161.73	134.78	20.66	2	11.8	27.8	2.8	31.6	9	1.22
	6	2	T0(Baseline)	612	2	18	2	0.07	-9.45	-28.6	-0.71	6	0.019	4.65	1	1	2	4	2	2	3	161.73	134.78	20.66	2	11.8	27.8	2.8	31.6	9	1.22
	6	2	T0(Baseline)	612	2	18	2	0.2	-6.72	-8.39	-1.31	7	0.019	4.65	1	1	2	4	2	2	3	161.73	134.78	20.66	2	11.8	27.8	2.8	31.6	9	1.22
	6	2	T0(Baseline)	612	2	18	2	0.01	-6.39	-6.47	-0.05	8	0.019	4.65	1	1	2	4	2	2	3	161.73	134.78	20.66	2	11.8	27.8	2.8	31.6	9	1.22
	6	2	T0(Baseline)	612	2	18	2	0.14	-7.11	-10.4	-0.96	9	0.019	4.65	1	1	2	4	2	2	3	161.73	134.78	20.66	2	11.8	27.8	2.8	31.6	9	1.22
	6	2	T0(Baseline)	611	2	18	1	0.09	-7.41	-10.4	-0.7	1	0.019	4.65	1	1	2	4	2	2	3	161.73	134.78	20.66	1	15.3	27.8	1.35	26.5	13.95	2.52
	6	2	T0(Baseline)	611	2	18	1	0.65	-7.88	-10.8	-5.14	2	0.019	4.65	1	1	2	4	2	2	3	161.73	134.78	20.66	1	15.3	27.8	1.35	26.5	13.95	2.52
	6	2	T0(Baseline)	611	2	18	1	0.18	-7.51	-10.8	-1.37	3	0.019	4.65	1	1	2	4	2	2	3	161.73	134.78	20.66	1	15.3	27.8	1.35	26.5	13.95	2.52
	6	2	T0(Baseline)	611	2	18	1	0.75	-7.32	-8.7	-5.52	4	0.019	4.65	1	1	2	4	2	2	3	161.73	134.78	20.66	1	15.3	27.8	1.35	26.5	13.95	2.52
	6	2	T0(Baseline)	611	2	18	1	0.06	-6.22	-7.52	-0.39	5	0.019	4.65	1	1	2	4	2	2	3	161.73	134.78	20.66	1	15.3	27.8	1.35	26.5	13.95	2.52
	6	2	T0(Baseline)	611	2	18	1	0.09	-6.69	-9.91	-0.62	6	0.019	4.65	1	1	2	4	2	2	3	161.73	134.78	20.66	1	15.3	27.8	1.35	26.5	13.95	2.52
	6	2	T0(Baseline)	611	2	18	1	0.08	-6.56	-8.97	-0.54	7	0.019	4.65	1	1	2	4	2	2	3	161.73	134.78	20.66	1	15.3	27.8	1.35	26.5	13.95	2.52
	6	2	T0(Baseline)	611	2	18	1	0.04	-8.48	-14.7	-0.32	8	0.019	4.65	1	1	2	4	2	2	3	161.73	134.78	20.66	1	15.3	27.8	1.35	26.5	13.95	2.52
	6	2	T0(Baseline)	611	2	18	1	0.58	-7.3	-12.5	-4.23	9	0.019	4.65	1	1	2	4	2	2	3	161.73	134.78	20.66	1	15.3	27.8	1.35	26.5	13.95	2.52
	6	2	T0(Baseline)	621	2	18	1	0.09	-6.97	-8.2	-0.63	1	0.019	4.65	1	1	2	4	2	2	3	161.73	134.78	20.66	1	14.2	27.7	1.29	25.5	12.91	1.77
	6	2	T0(Baseline)	621	2	18	1	0.41	-8.12	-9.29	-3.29	2	0.019	4.65	1	1	2	4	2	2	3	161.73	134.78	20.66	1	14.2	27.7	1.29	25.5	12.91	1.77
	6	2	T0(Baseline)	621	2	18	1	0.11	-7.12	-8.06	-0.81	3	0.019	4.65	1	1	2	4	2	2	3	161.73	134.78	20.66	1	14.2	27.7	1.29	25.5	12.91	1.77
	6	2	T0(Baseline)	621	2	18	1	0.16	-9.3	-27.9	-1.44	4	0.019	4.65	1	1	2	4	2	2	3	161.73	134.78	20.66	1	14.2	27.7	1.29	25.5	12.91	1.77
	6	2	T0(Baseline)	621	2	18	1	0.07	-6.78	-8.32	-0.51	5	0.019	4.65	1	1	2	4	2	2	3	161.73	134.78	20.66	1	14.2	27.7	1.29	25.5	12.91	1.77
	6	2	T0(Baseline)	621	2	18	1	0.58	-7.24	-8.86	-4.2	6	0.019	4.65	1	1	2	4	2	2	3	161.73	134.78	20.66	1	14.2	27.7	1.29	25.5	12.91	1.77
	6	2	T0(Baseline)	621	2	18	1	0.14	-6.85	-7.96	-0.93	7	0.019	4.65	1	1	2	4	2	2	3	161.73	134.78	20.66	1	14.2	27.7	1.29	25.5	12.91	1.77
	6	2	T0(Baseline)	621	2	18	1	0.02	-6.63	-8.43	-0.15	8	0.019	4.65	1	1	2	4	2	2	3	161.73	134.78	20.66	1	14.2	27.7	1.29	25.5	12.91	1.77
	6	2	T0(Baseline)	621	2	18	1	0.19	-6.75	-10.2	-1.29	9	0.019	4.65	1	1	2	4	2	2	3	161.73	134.78	20.66	1	14.2	27.7	1.29	25.5	12.91	1.77
	6	2	T0(Baseline)	622	2	18	2	0.02	-6.72	-6.92	-0.14	1	0.019	4.65	1	1	2	4	2	2	3	161.73	134.78	20.66	2	14.2	27.7	1.29	25.5	12.91	0.69
	6	2	T0(Baseline)	622	2	18	2	0.01	-6.52	-7.26	-0.04	2	0.019	4.65	1	1	2	4	2	2	3	161.73	134.78	20.66	2	14.2	27.7	1.29	25.5	12.91	0.69
	6	2	T0(Baseline)	622	2	18	2	0.03	-7.21	-10.5	-0.23	3	0.019	4.65	1	1	2	4	2	2	3	161.73	134.78	20.66	2	14.2	27.7	1.29	25.5	12.91	0.69
	6	2	T0(Baseline)	622	2	18	2	0.08	-8.1	-15.3	-0.64	4	0.019	4.65	1	1	2	4	2	2	3	161.73	134.78	20.66	2	14.2	27.7	1.29	25.5	12.91	0.69
	6	2	T0(Baseline)	622	2	18	2	0.01	-6.64	-7.26	-0.09	5	0.019	4.65	1	1	2	4	2	2	3	161.73	134.78	20.66	2	14.2	27.7	1.29	25.5	12.91	0.69
	6	2	T0(Baseline)	622	2	18	2	0.48	-6.99	-8.14	-3.36	6	0.019	4.65	1	1	2	4	2	2	3	161.73	134.78	20.66	2	14.2	27.7	1.29	25.5	12.91	0.69
	6	2	T0(Baseline)	622	2	18	2	0.02	-6.73	-7.07	-0.17	7	0.019	4.65	1	1	2	4	2	2	3	161.73	134.78	20.66	2	14.2	27.7	1.29	25.5	12.91	0.69
	6	2	T0(Baseline)	622	2	18	2	0.02	-7.07	-10.9	-0.11	8	0.019	4.65	1	1	2	4	2	2	3	161.73	134.78	20.66	2	14.2	27.7	1.29	25.5	12.91	0.69
	6	2	T0(Baseline)	622	2	18	2	0.02	-6.5	-7.54	-0.13	9	0.019	4.65	1	1	2	4	2	2	3	161.73	134.78	20.66	2	14.2	27.7	1.29	25.5	12.91	0.69
	6	2	T0(Baseline)	623	2	18	1	0.17	-7.55	-11.6	-1.26	1	0.019	4.65	1	1	2	4	2	2	3	161.73	134.78	20.66	3	17.3	31	3.04	31	14.26	4.57
	6	2	T0(Baseline)	623	2	18	1	0.7	-8.19	-14.9	-5.75	2	0.019	4.65	1	1	2	4	2	2	3	161.73	134.78	20.66	3	17.3	31	3.04	31	14.26	4.57
	6	2	T0(Baseline)	623	2	18	1	0.04	-8.16	-10.5	-0.35	3	0.019	4.65	1	1	2	4	2	2	3	161.73	134.78	20.66	3	17.3	31	3.04	31	14.26	4.57
	6	2	T0(Baseline)	623	2	18	1	2.03	-9.65	-14.8	-19.6	4	0.019	4.65	1	1	2	4	2	2	3	161.73	134.78	20.66	3	17.3	31	3.04	31	14.26	4.57
	6	2	T0(Baseline)	623	2	18	1	0.03	-6.26	-7.49	-0.17	5	0.019	4.65	1	1	2	4	2	2	3	161.73	134.78	20.66	3	17.3	31	3.04	31	14.26	4.57
	6	2	T0(Baseline)	623	2	18	1	0.43	-8.02	-9.67	-3.47	6	0.019	4.65	1	1	2	4	2	2	3	161.73	134.78	20.66	3	17.3	31	3.04	31	14.26	4.57
	6	2	T0(Baseline)	623	2	18	1	0.92	-8.44	-10.8	-7.8	7	0.019	4.65	1	1	2	4	2	2	3	161.73	134.78	20.66	3	17.3	31	3.04	31	14.26	4.57
	6	2	T0(Baseline)	623	2	18	1	0.06	-6.42	-8.51	-0.36	8	0.019	4.65	1	1	2	4	2	2	3	161.73	134.78	20.66	3	17.3	31	3.04	31	14.26	4.57
	6	2	T0(Baseline)	623	2	18	1	0.19	-10.8	-27.4	-2.02	9	0.019	4.65	1	1	2	4	2	2	3	161.73	134.78	20.66	3	17.3	31	3.04	31	14.26	4.57
	6	2	T0(Baseline)	633	2	18	1	0.05	-6.82	-7.41	-0.33	1	0.019	4.65	1	1	2	4	2	2	3	161.73	134.78	20.66	3	26.1	30.2	6.65	28.8	19.45	1.4
	6	2	T0(Baseline)	633	2	18	1	0.1	-6.69	-7.24	-0.65	2	0.019	4.65	1	1	2	4	2	2	3	161.73	134.78	20.66	3	26.1	30.2	6.65	28.8	19.45	1.4
	6	2	T0(Baseline)	633	2	18	1	0.23	-8.57	-22.7	-1.99	3	0.019	4.65	1	1	2	4	2	2	3	161.73	134.78	20.66	3	26.1	30.2	6.65	28.8	19.45	1.4
	6	2	T0(Baseline)	633	2	18	1	0.05	-6.92	-9.71	-0.31	4	0.019	4.65	1	1	2	4	2	2	3	161.73	134.78	20.66	3	26.1	30.2	6.65	28.8	19.45	1.4
	6	2	T0(Baseline)	633	2	18	1	0.23	-6.92	-7.88	-1.6	5	0.019	4.65	1	1	2	4	2	2	3	161.73	134.78	20.66	3	26.1	30.2	6.65	28.8	19.45	1.4
	6	2	T0(Baseline)	633	2	18	1	0.48	-7.49	-10.6	-3.63	6	0.019	4.65	1	1	2	4	2	2	3	161.73	134.78	20.66	3	26.1	30.2	6.65	28.8	19.45	1.4
	6	2	T0(Baseline)	633	2	18	1	0.13	-6.69	-9.28	-0.87	7	0.019	4.65	1	1	2	4	2	2	3	161.73	134.78	20.66	3	26.1	30.2	6.65	28.8	19.45	1.4
	6	2	T0(Baseline)	633	2	18	1	0.03	-6.59	-8.41	-0.2	8	0.019	4.65	1	1	2	4	2	2	3	161.73	134.78	20.66	3	26.1	30.2	6.65	28.8	19.45	1.4
	6	2	T0(Baseline)	633	2	18	1	0.1	-7.31	-9.45	-0.7	9	0.019	4.65	1	1	2	4	2	2	3	161.73	134.78	20.66	3	26.1	30.2	6.65	28.8	19.45	1.4
	6	2	T0(Baseline)	632	2	18	2	0.06	-6.57	-10.4	-0.37	1	0.019	4.65	1	1	2	4	2	2	3	161.73	134.78	20.66	2	6.33	26.8	0.58	24.2	5.75	0.51
	6	2	T0(Baseline)	632	2	18	2	0.13	-6.96	-13.2	-0.91	2	0.019	4.65	1	1	2	4	2	2	3	161.73	134.78	20.66	2	6.33	26.8	0.58	24.2	5.75	0.51
	6	2	T0(Baseline)	632	2	18	2	0.05	-6.67	-6.7	-0.32	3	0.019	4.65	1	1	2	4	2	2	3	161.73	134.78	20.66	2	6.33	26.8	0.58	24.2	5.75	0.51
	6	2	T0(Baseline)	632	2	18	2	0.17	-6.68	-7.22	-1.11	4	0.019	4.65	1	1	2	4	2	2	3	161.73	134.78	20.66	2	6.33	26.8	0.58	24.2	5.75	0.51
	6	2	T0(Baseline)	632	2	18	2	0.01	-5.94	-6.15	-0.05	5	0.019	4.65	1	1	2	4	2	2	3	161.73	134.78	20.66	2	6.33	26.8	0.58	24.2	5.75	0.51
	6	2	T0(Baseline)	632	2	18	2	0.01	-6.63	-7.14	-0.06	6	0.019	4.65	1	1	2	4	2	2	3	161.73	134.78	20.66	2	6.33	26.8	0.58	24.2	5.75	0.51
	6	2	T0(Baseline)	632	2	18	2	0.06	-7.13	-9.1	-0.45	7	0.019	4.65	1	1	2	4	2	2	3	161.73	134.78	20.66	2	6.33	26.8	0.58	24.2	5.75	0.51
	6	2	T0(Baseline)	632	2	18	2	0.01	-7.98	-8.23	-0.11	8	0.019	4.65	1	1	2	4	2	2	3	161.73	134.78	20.66	2	6.33	26.8	0.58	24.2	5.75	0.51
	6	2	T0(Baseline)	632	2	18	2	0.01	-6.41	-9.41	-0.05	9	0.019	4.65	1	1	2	4	2	2	3	161.73	134.78	20.66	2	6.33	26.8	0.58	24.2	5.75	0.51
	6	2	T0(Baseline)	631	2	18	1					1	0.019	4.65	1	1	2	4	2	2	3	161.73	134.78	20.66	1
	6	2	T0(Baseline)	631	2	18	1					2	0.019	4.65	1	1	2	4	2	2	3	161.73	134.78	20.66	1
	6	2	T0(Baseline)	631	2	18	1					3	0.019	4.65	1	1	2	4	2	2	3	161.73	134.78	20.66	1
	6	2	T0(Baseline)	631	2	18	1					4	0.019	4.65	1	1	2	4	2	2	3	161.73	134.78	20.66	1
	6	2	T0(Baseline)	631	2	18	1					5	0.019	4.65	1	1	2	4	2	2	3	161.73	134.78	20.66	1
	6	2	T0(Baseline)	631	2	18	1					6	0.019	4.65	1	1	2	4	2	2	3	161.73	134.78	20.66	1
	6	2	T0(Baseline)	631	2	18	1					7	0.019	4.65	1	1	2	4	2	2	3	161.73	134.78	20.66	1
	6	2	T0(Baseline)	631	2	18	1					8	0.019	4.65	1	1	2	4	2	2	3	161.73	134.78	20.66	1
	6	2	T0(Baseline)	631	2	18	1					9	0.019	4.65	1	1	2	4	2	2	3	161.73	134.78	20.66	1
	6	2	T0(Baseline)	641	2	18	1	0.02	-6.71	-9.09	-0.12	1	0.019	4.65	1	1	2	4	2	2	3	161.73	134.78	20.66	1	10.7	28.3	2.63	29.9	8.07	0.5
	6	2	T0(Baseline)	641	2	18	1	0	-6.94	-6.94	-0.02	2	0.019	4.65	1	1	2	4	2	2	3	161.73	134.78	20.66	1	10.7	28.3	2.63	29.9	8.07	0.5
	6	2	T0(Baseline)	641	2	18	1	0	-6.29	-6.29	-0.03	3	0.019	4.65	1	1	2	4	2	2	3	161.73	134.78	20.66	1	10.7	28.3	2.63	29.9	8.07	0.5
	6	2	T0(Baseline)	641	2	18	1	0.18	-9.02	-10.8	-1.64	4	0.019	4.65	1	1	2	4	2	2	3	161.73	134.78	20.66	1	10.7	28.3	2.63	29.9	8.07	0.5
	6	2	T0(Baseline)	641	2	18	1	0.02	-6.6	-7.73	-0.16	5	0.019	4.65	1	1	2	4	2	2	3	161.73	134.78	20.66	1	10.7	28.3	2.63	29.9	8.07	0.5
	6	2	T0(Baseline)	641	2	18	1	0.06	-6.57	-7.44	-0.42	6	0.019	4.65	1	1	2	4	2	2	3	161.73	134.78	20.66	1	10.7	28.3	2.63	29.9	8.07	0.5
	6	2	T0(Baseline)	641	2	18	1	0.06	-7.22	-9.21	-0.44	7	0.019	4.65	1	1	2	4	2	2	3	161.73	134.78	20.66	1	10.7	28.3	2.63	29.9	8.07	0.5
	6	2	T0(Baseline)	641	2	18	1	0.11	-6.86	-10.3	-0.77	8	0.019	4.65	1	1	2	4	2	2	3	161.73	134.78	20.66	1	10.7	28.3	2.63	29.9	8.07	0.5
	6	2	T0(Baseline)	641	2	18	1	0.05	-6.6	-7.55	-0.34	9	0.019	4.65	1	1	2	4	2	2	3	161.73	134.78	20.66	1	10.7	28.3	2.63	29.9	8.07	0.5
	6	2	T0(Baseline)	642	2	18	2	0.04	-7.16	-17.6	-0.25	1	0.019	4.65	1	1	2	4	2	2	3	161.73	134.78	20.66	2	12.6	27.4	2.6	28	10	0.37
	6	2	T0(Baseline)	642	2	18	2	0.05	-6.88	-7.45	-0.33	2	0.019	4.65	1	1	2	4	2	2	3	161.73	134.78	20.66	2	12.6	27.4	2.6	28	10	0.37
	6	2	T0(Baseline)	642	2	18	2	0.01	-6.22	-6.86	-0.04	3	0.019	4.65	1	1	2	4	2	2	3	161.73	134.78	20.66	2	12.6	27.4	2.6	28	10	0.37
	6	2	T0(Baseline)	642	2	18	2	0.1	-6.72	-7.14	-0.68	4	0.019	4.65	1	1	2	4	2	2	3	161.73	134.78	20.66	2	12.6	27.4	2.6	28	10	0.37
	6	2	T0(Baseline)	642	2	18	2	0.01	-6.28	-6.82	-0.07	5	0.019	4.65	1	1	2	4	2	2	3	161.73	134.78	20.66	2	12.6	27.4	2.6	28	10	0.37
	6	2	T0(Baseline)	642	2	18	2	0.08	-6.25	-8.29	-0.51	6	0.019	4.65	1	1	2	4	2	2	3	161.73	134.78	20.66	2	12.6	27.4	2.6	28	10	0.37
	6	2	T0(Baseline)	642	2	18	2	0.04	-6.75	-9.59	-0.24	7	0.019	4.65	1	1	2	4	2	2	3	161.73	134.78	20.66	2	12.6	27.4	2.6	28	10	0.37
	6	2	T0(Baseline)	642	2	18	2	0	-6.29	-6.94	-0.02	8	0.019	4.65	1	1	2	4	2	2	3	161.73	134.78	20.66	2	12.6	27.4	2.6	28	10	0.37
	6	2	T0(Baseline)	642	2	18	2	0.04	-6.95	-12	-0.3	9	0.019	4.65	1	1	2	4	2	2	3	161.73	134.78	20.66	2	12.6	27.4	2.6	28	10	0.37
	6	2	T0(Baseline)	643	2	18	3	1.04	-8.24	-9.21	-8.58	1	0.019	4.65	1	1	2	4	2	2	3	161.73	134.78	20.66	3	8.9	29.6	1.33	28.8	7.57	2.34
	6	2	T0(Baseline)	643	2	18	3	0.05	-6.62	-8.71	-0.35	2	0.019	4.65	1	1	2	4	2	2	3	161.73	134.78	20.66	3	8.9	29.6	1.33	28.8	7.57	2.34
	6	2	T0(Baseline)	643	2	18	3	0.03	-6.82	-9.52	-0.2	3	0.019	4.65	1	1	2	4	2	2	3	161.73	134.78	20.66	3	8.9	29.6	1.33	28.8	7.57	2.34
	6	2	T0(Baseline)	643	2	18	3	0.27	-7.69	-9.18	-2.08	4	0.019	4.65	1	1	2	4	2	2	3	161.73	134.78	20.66	3	8.9	29.6	1.33	28.8	7.57	2.34
	6	2	T0(Baseline)	643	2	18	3	0.27	-6.95	-7.42	-1.87	5	0.019	4.65	1	1	2	4	2	2	3	161.73	134.78	20.66	3	8.9	29.6	1.33	28.8	7.57	2.34
	6	2	T0(Baseline)	643	2	18	3	0.15	-10.8	-33.7	-1.67	6	0.019	4.65	1	1	2	4	2	2	3	161.73	134.78	20.66	3	8.9	29.6	1.33	28.8	7.57	2.34
	6	2	T0(Baseline)	643	2	18	3	0.06	-7.4	-10.8	-0.42	7	0.019	4.65	1	1	2	4	2	2	3	161.73	134.78	20.66	3	8.9	29.6	1.33	28.8	7.57	2.34
	6	2	T0(Baseline)	643	2	18	3	0.16	-7.27	-12.6	-1.15	8	0.019	4.65	1	1	2	4	2	2	3	161.73	134.78	20.66	3	8.9	29.6	1.33	28.8	7.57	2.34
	6	2	T0(Baseline)	643	2	18	3	0.31	-11.3	-37.9	-3.55	9	0.019	4.65	1	1	2	4	2	2	3	161.73	134.78	20.66	3	8.9	29.6	1.33	28.8	7.57	2.34
	3	2	T0(Baseline)	313	2	27	3	0.17	-7.83	-13	-1.34	1	0.006	3.97	5	1	2	4	2	2	3	170.3	115.64	34.15	3	16.8	28	3.25	27.9	13.55	3.12
	3	2	T0(Baseline)	313	2	27	3	0.63	-8.23	-10.3	-5.21	2	0.006	3.97	5	1	2	4	2	2	3	170.3	115.64	34.15	3	16.8	28	3.25	27.9	13.55	3.12
	3	2	T0(Baseline)	313	2	27	3	0.33	-9.23	-11.6	-3.02	3	0.006	3.97	5	1	2	4	2	2	3	170.3	115.64	34.15	3	16.8	28	3.25	27.9	13.55	3.12
	3	2	T0(Baseline)	313	2	27	3	1.09	-9.62	-13.4	-10.5	4	0.006	3.97	5	1	2	4	2	2	3	170.3	115.64	34.15	3	16.8	28	3.25	27.9	13.55	3.12
	3	2	T0(Baseline)	313	2	27	3	0.12	-6.65	-9.52	-0.82	5	0.006	3.97	5	1	2	4	2	2	3	170.3	115.64	34.15	3	16.8	28	3.25	27.9	13.55	3.12
	3	2	T0(Baseline)	313	2	27	3	0.38	-8.23	-19.4	-3.15	6	0.006	3.97	5	1	2	4	2	2	3	170.3	115.64	34.15	3	16.8	28	3.25	27.9	13.55	3.12
	3	2	T0(Baseline)	313	2	27	3	0.28	-7.54	-12.5	-2.08	7	0.006	3.97	5	1	2	4	2	2	3	170.3	115.64	34.15	3	16.8	28	3.25	27.9	13.55	3.12
	3	2	T0(Baseline)	313	2	27	3	0.02	-6.9	-7.59	-0.12	8	0.006	3.97	5	1	2	4	2	2	3	170.3	115.64	34.15	3	16.8	28	3.25	27.9	13.55	3.12
	3	2	T0(Baseline)	313	2	27	3	0.1	-7.11	-9.68	-0.74	9	0.006	3.97	5	1	2	4	2	2	3	170.3	115.64	34.15	3	16.8	28	3.25	27.9	13.55	3.12
	3	2	T0(Baseline)	312	2	27	2	0.12	-7	-8.07	-0.85	1	0.006	3.97	5	1	2	4	2	2	3	170.3	115.64	34.15	2	2.93	25.4	0.61	26	2.32	5.54
	3	2	T0(Baseline)	312	2	27	2	0.87	-8.13	-10.3	-7.08	2	0.006	3.97	5	1	2	4	2	2	3	170.3	115.64	34.15	2	2.93	25.4	0.61	26	2.32	5.54
	3	2	T0(Baseline)	312	2	27	2	0.66	-9.92	-14.8	-6.56	3	0.006	3.97	5	1	2	4	2	2	3	170.3	115.64	34.15	2	2.93	25.4	0.61	26	2.32	5.54
	3	2	T0(Baseline)	312	2	27	2	0.16	-7.05	-8.04	-1.15	4	0.006	3.97	5	1	2	4	2	2	3	170.3	115.64	34.15	2	2.93	25.4	0.61	26	2.32	5.54
	3	2	T0(Baseline)	312	2	27	2	1.76	-7.9	-11	-13.9	5	0.006	3.97	5	1	2	4	2	2	3	170.3	115.64	34.15	2	2.93	25.4	0.61	26	2.32	5.54
	3	2	T0(Baseline)	312	2	27	2	1.39	-9.1	-12.5	-12.7	6	0.006	3.97	5	1	2	4	2	2	3	170.3	115.64	34.15	2	2.93	25.4	0.61	26	2.32	5.54
	3	2	T0(Baseline)	312	2	27	2	0.06	-14.2	-27.9	-0.84	7	0.006	3.97	5	1	2	4	2	2	3	170.3	115.64	34.15	2	2.93	25.4	0.61	26	2.32	5.54
	3	2	T0(Baseline)	312	2	27	2	0.01	-6.93	-7.95	-0.07	8	0.006	3.97	5	1	2	4	2	2	3	170.3	115.64	34.15	2	2.93	25.4	0.61	26	2.32	5.54
	3	2	T0(Baseline)	312	2	27	2	0.51	-9.01	-12.5	-4.57	9	0.006	3.97	5	1	2	4	2	2	3	170.3	115.64	34.15	2	2.93	25.4	0.61	26	2.32	5.54
	3	2	T0(Baseline)	311	2	27	1	0.08	-6.7	-7.52	-0.52	1	0.006	3.97	5	1	2	4	2	2	3	170.3	115.64	34.15	1	5.13	26.7	0.51	25.2	4.62	3.74
	3	2	T0(Baseline)	311	2	27	1	0.2	-7.39	-9.71	-1.5	2	0.006	3.97	5	1	2	4	2	2	3	170.3	115.64	34.15	1	5.13	26.7	0.51	25.2	4.62	3.74
	3	2	T0(Baseline)	311	2	27	1	0.92	-8.89	-12.1	-8.2	3	0.006	3.97	5	1	2	4	2	2	3	170.3	115.64	34.15	1	5.13	26.7	0.51	25.2	4.62	3.74
	3	2	T0(Baseline)	311	2	27	1	0.95	-7.75	-9.5	-7.36	4	0.006	3.97	5	1	2	4	2	2	3	170.3	115.64	34.15	1	5.13	26.7	0.51	25.2	4.62	3.74
	3	2	T0(Baseline)	311	2	27	1	0.06	-6.65	-7.01	-0.41	5	0.006	3.97	5	1	2	4	2	2	3	170.3	115.64	34.15	1	5.13	26.7	0.51	25.2	4.62	3.74
	3	2	T0(Baseline)	311	2	27	1	1	-8.65	-11.8	-8.62	6	0.006	3.97	5	1	2	4	2	2	3	170.3	115.64	34.15	1	5.13	26.7	0.51	25.2	4.62	3.74
	3	2	T0(Baseline)	311	2	27	1	0.4	-7.39	-8.28	-2.95	7	0.006	3.97	5	1	2	4	2	2	3	170.3	115.64	34.15	1	5.13	26.7	0.51	25.2	4.62	3.74
	3	2	T0(Baseline)	311	2	27	1	0.03	-6.88	-13.7	-0.21	8	0.006	3.97	5	1	2	4	2	2	3	170.3	115.64	34.15	1	5.13	26.7	0.51	25.2	4.62	3.74
	3	2	T0(Baseline)	311	2	27	1	0.1	-7.08	-10.4	-0.7	9	0.006	3.97	5	1	2	4	2	2	3	170.3	115.64	34.15	1	5.13	26.7	0.51	25.2	4.62	3.74
	3	2	T0(Baseline)	321	2	27	1	0.56	-8.9	-11.7	-4.95	1	0.006	3.97	5	1	2	4	2	2	3	170.3	115.64	34.15	1	9.54	26.8	0.5	24.9	9.04	5.31
	3	2	T0(Baseline)	321	2	27	1	0.2	-7.49	-8.56	-1.48	2	0.006	3.97	5	1	2	4	2	2	3	170.3	115.64	34.15	1	9.54	26.8	0.5	24.9	9.04	5.31
	3	2	T0(Baseline)	321	2	27	1	0.26	-6.91	-7.45	-1.8	3	0.006	3.97	5	1	2	4	2	2	3	170.3	115.64	34.15	1	9.54	26.8	0.5	24.9	9.04	5.31
	3	2	T0(Baseline)	321	2	27	1	1.82	-9.6	-12.9	-17.5	4	0.006	3.97	5	1	2	4	2	2	3	170.3	115.64	34.15	1	9.54	26.8	0.5	24.9	9.04	5.31
	3	2	T0(Baseline)	321	2	27	1	1.41	-9.89	-14.6	-14	5	0.006	3.97	5	1	2	4	2	2	3	170.3	115.64	34.15	1	9.54	26.8	0.5	24.9	9.04	5.31
	3	2	T0(Baseline)	321	2	27	1	0.44	-7.6	-9.21	-3.31	6	0.006	3.97	5	1	2	4	2	2	3	170.3	115.64	34.15	1	9.54	26.8	0.5	24.9	9.04	5.31
	3	2	T0(Baseline)	321	2	27	1	0.08	-6.67	-9.19	-0.54	7	0.006	3.97	5	1	2	4	2	2	3	170.3	115.64	34.15	1	9.54	26.8	0.5	24.9	9.04	5.31
	3	2	T0(Baseline)	321	2	27	1	0.06	-7.62	-10.4	-0.43	8	0.006	3.97	5	1	2	4	2	2	3	170.3	115.64	34.15	1	9.54	26.8	0.5	24.9	9.04	5.31
	3	2	T0(Baseline)	321	2	27	1	0.48	-8.65	-12.1	-4.16	9	0.006	3.97	5	1	2	4	2	2	3	170.3	115.64	34.15	1	9.54	26.8	0.5	24.9	9.04	5.31
	3	2	T0(Baseline)	322	2	27	2	0.22	-8.88	-10.1	-1.97	1	0.006	3.97	5	1	2	4	2	2	3	170.3	115.64	34.15	2	20	31.8	4.07	29.8	15.93	3.91
	3	2	T0(Baseline)	322	2	27	2	0.48	-8.86	-10.2	-4.25	2	0.006	3.97	5	1	2	4	2	2	3	170.3	115.64	34.15	2	20	31.8	4.07	29.8	15.93	3.91
	3	2	T0(Baseline)	322	2	27	2	0.38	-7.82	-9.51	-2.96	3	0.006	3.97	5	1	2	4	2	2	3	170.3	115.64	34.15	2	20	31.8	4.07	29.8	15.93	3.91
	3	2	T0(Baseline)	322	2	27	2	0.39	-8.21	-10.6	-3.24	4	0.006	3.97	5	1	2	4	2	2	3	170.3	115.64	34.15	2	20	31.8	4.07	29.8	15.93	3.91
	3	2	T0(Baseline)	322	2	27	2	0.14	-6.36	-6.85	-0.9	5	0.006	3.97	5	1	2	4	2	2	3	170.3	115.64	34.15	2	20	31.8	4.07	29.8	15.93	3.91
	3	2	T0(Baseline)	322	2	27	2	1.65	-9.14	-13.7	-15.1	6	0.006	3.97	5	1	2	4	2	2	3	170.3	115.64	34.15	2	20	31.8	4.07	29.8	15.93	3.91
	3	2	T0(Baseline)	322	2	27	2	0.54	-9.09	-25	-4.95	7	0.006	3.97	5	1	2	4	2	2	3	170.3	115.64	34.15	2	20	31.8	4.07	29.8	15.93	3.91
	3	2	T0(Baseline)	322	2	27	2	0.03	-18.5	-24.8	-0.5	8	0.006	3.97	5	1	2	4	2	2	3	170.3	115.64	34.15	2	20	31.8	4.07	29.8	15.93	3.91
	3	2	T0(Baseline)	322	2	27	2	0.08	-14.7	-21.1	-1.17	9	0.006	3.97	5	1	2	4	2	2	3	170.3	115.64	34.15	2	20	31.8	4.07	29.8	15.93	3.91
	3	2	T0(Baseline)	323	2	27	3	0.11	-7.88	-11.7	-0.88	1	0.006	3.97	5	1	2	4	2	2	3	170.3	115.64	34.15	3	25.1	32	6.41	32	18.69	3.14
	3	2	T0(Baseline)	323	2	27	3	0.42	-8.37	-10.9	-3.5	2	0.006	3.97	5	1	2	4	2	2	3	170.3	115.64	34.15	3	25.1	32	6.41	32	18.69	3.14
	3	2	T0(Baseline)	323	2	27	3	0.94	-11.4	-18	-10.7	3	0.006	3.97	5	1	2	4	2	2	3	170.3	115.64	34.15	3	25.1	32	6.41	32	18.69	3.14
	3	2	T0(Baseline)	323	2	27	3	0.3	-7.42	-7.7	-2.25	4	0.006	3.97	5	1	2	4	2	2	3	170.3	115.64	34.15	3	25.1	32	6.41	32	18.69	3.14
	3	2	T0(Baseline)	323	2	27	3	0.6	-7.04	-7.94	-4.24	5	0.006	3.97	5	1	2	4	2	2	3	170.3	115.64	34.15	3	25.1	32	6.41	32	18.69	3.14
	3	2	T0(Baseline)	323	2	27	3	0.11	-7.59	-8.45	-0.86	6	0.006	3.97	5	1	2	4	2	2	3	170.3	115.64	34.15	3	25.1	32	6.41	32	18.69	3.14
	3	2	T0(Baseline)	323	2	27	3	0.53	-7.84	-10.4	-4.19	7	0.006	3.97	5	1	2	4	2	2	3	170.3	115.64	34.15	3	25.1	32	6.41	32	18.69	3.14
	3	2	T0(Baseline)	323	2	27	3	0.03	-7.12	-8.04	-0.23	8	0.006	3.97	5	1	2	4	2	2	3	170.3	115.64	34.15	3	25.1	32	6.41	32	18.69	3.14
	3	2	T0(Baseline)	323	2	27	3	0.1	-17.7	-27.6	-1.78	9	0.006	3.97	5	1	2	4	2	2	3	170.3	115.64	34.15	3	25.1	32	6.41	32	18.69	3.14
	3	2	T0(Baseline)	333	2	27	3	0.46	-8.16	-10.9	-3.72	1	0.006	3.97	5	1	2	4	2	2	3	170.3	115.64	34.15	3	28.9	39.5	12.3	40.4	16.6	2.83
	3	2	T0(Baseline)	333	2	27	3	0.44	-8.6	-10.4	-3.75	2	0.006	3.97	5	1	2	4	2	2	3	170.3	115.64	34.15	3	28.9	39.5	12.3	40.4	16.6	2.83
	3	2	T0(Baseline)	333	2	27	3	0.06	-6.62	-9.33	-0.38	3	0.006	3.97	5	1	2	4	2	2	3	170.3	115.64	34.15	3	28.9	39.5	12.3	40.4	16.6	2.83
	3	2	T0(Baseline)	333	2	27	3	0.93	-10.8	-15.2	-10.1	4	0.006	3.97	5	1	2	4	2	2	3	170.3	115.64	34.15	3	28.9	39.5	12.3	40.4	16.6	2.83
	3	2	T0(Baseline)	333	2	27	3	0.06	-8.05	-12.4	-0.49	5	0.006	3.97	5	1	2	4	2	2	3	170.3	115.64	34.15	3	28.9	39.5	12.3	40.4	16.6	2.83
	3	2	T0(Baseline)	333	2	27	3	0.52	-9.54	-12.2	-4.96	6	0.006	3.97	5	1	2	4	2	2	3	170.3	115.64	34.15	3	28.9	39.5	12.3	40.4	16.6	2.83
	3	2	T0(Baseline)	333	2	27	3	0.16	-8.2	-9.48	-1.27	7	0.006	3.97	5	1	2	4	2	2	3	170.3	115.64	34.15	3	28.9	39.5	12.3	40.4	16.6	2.83
	3	2	T0(Baseline)	333	2	27	3	0.12	-7.55	-11.9	-0.92	8	0.006	3.97	5	1	2	4	2	2	3	170.3	115.64	34.15	3	28.9	39.5	12.3	40.4	16.6	2.83
	3	2	T0(Baseline)	333	2	27	3	0.08	-7.56	-12.7	-0.59	9	0.006	3.97	5	1	2	4	2	2	3	170.3	115.64	34.15	3	28.9	39.5	12.3	40.4	16.6	2.83
	3	2	T0(Baseline)	332	2	27	2					1	0.006	3.97	5	1	2	4	2	2	3	170.3	115.64	34.15	2
	3	2	T0(Baseline)	332	2	27	2					2	0.006	3.97	5	1	2	4	2	2	3	170.3	115.64	34.15	2
	3	2	T0(Baseline)	332	2	27	2					3	0.006	3.97	5	1	2	4	2	2	3	170.3	115.64	34.15	2
	3	2	T0(Baseline)	332	2	27	2					4	0.006	3.97	5	1	2	4	2	2	3	170.3	115.64	34.15	2
	3	2	T0(Baseline)	332	2	27	2					5	0.006	3.97	5	1	2	4	2	2	3	170.3	115.64	34.15	2
	3	2	T0(Baseline)	332	2	27	2					6	0.006	3.97	5	1	2	4	2	2	3	170.3	115.64	34.15	2
	3	2	T0(Baseline)	332	2	27	2					7	0.006	3.97	5	1	2	4	2	2	3	170.3	115.64	34.15	2
	3	2	T0(Baseline)	332	2	27	2					8	0.006	3.97	5	1	2	4	2	2	3	170.3	115.64	34.15	2
	3	2	T0(Baseline)	332	2	27	2					9	0.006	3.97	5	1	2	4	2	2	3	170.3	115.64	34.15	2
	3	2	T0(Baseline)	331	2	27	1	1.44	-10.4	-17.4	-14.9	1	0.006	3.97	5	1	2	4	2	2	3	170.3	115.64	34.15	1	9.82	29.7	5.21	33.5	4.61	1.86
	3	2	T0(Baseline)	331	2	27	1	0.09	-7.22	-8.73	-0.66	2	0.006	3.97	5	1	2	4	2	2	3	170.3	115.64	34.15	1	9.82	29.7	5.21	33.5	4.61	1.86
	3	2	T0(Baseline)	331	2	27	1	0.04	-10.9	-20.8	-0.42	3	0.006	3.97	5	1	2	4	2	2	3	170.3	115.64	34.15	1	9.82	29.7	5.21	33.5	4.61	1.86
	3	2	T0(Baseline)	331	2	27	1	0.03	-6.4	-8.07	-0.2	4	0.006	3.97	5	1	2	4	2	2	3	170.3	115.64	34.15	1	9.82	29.7	5.21	33.5	4.61	1.86
	3	2	T0(Baseline)	331	2	27	1	0.1	-7.11	-9.6	-0.68	5	0.006	3.97	5	1	2	4	2	2	3	170.3	115.64	34.15	1	9.82	29.7	5.21	33.5	4.61	1.86
	3	2	T0(Baseline)	331	2	27	1	0.01	-7.84	-12.2	-0.07	6	0.006	3.97	5	1	2	4	2	2	3	170.3	115.64	34.15	1	9.82	29.7	5.21	33.5	4.61	1.86
	3	2	T0(Baseline)	331	2	27	1	0.06	-6.86	-9.62	-0.41	7	0.006	3.97	5	1	2	4	2	2	3	170.3	115.64	34.15	1	9.82	29.7	5.21	33.5	4.61	1.86
	3	2	T0(Baseline)	331	2	27	1	0.03	-11	-25.1	-0.33	8	0.006	3.97	5	1	2	4	2	2	3	170.3	115.64	34.15	1	9.82	29.7	5.21	33.5	4.61	1.86
	3	2	T0(Baseline)	331	2	27	1	0.06	-7.33	-8.93	-0.43	9	0.006	3.97	5	1	2	4	2	2	3	170.3	115.64	34.15	1	9.82	29.7	5.21	33.5	4.61	1.86
	3	2	T0(Baseline)	341	2	27	1	0.14	-7.04	-10.5	-0.98	1	0.006	3.97	5	1	2	4	2	2	3	170.3	115.64	34.15	1	8.08	29.5	3.33	33	4.75	1.5
	3	2	T0(Baseline)	341	2	27	1	0.02	-6.57	-8.16	-0.12	2	0.006	3.97	5	1	2	4	2	2	3	170.3	115.64	34.15	1	8.08	29.5	3.33	33	4.75	1.5
	3	2	T0(Baseline)	341	2	27	1	0.62	-9.64	-14.7	-6.11	3	0.006	3.97	5	1	2	4	2	2	3	170.3	115.64	34.15	1	8.08	29.5	3.33	33	4.75	1.5
	3	2	T0(Baseline)	341	2	27	1	0.2	-7.59	-9.14	-1.54	4	0.006	3.97	5	1	2	4	2	2	3	170.3	115.64	34.15	1	8.08	29.5	3.33	33	4.75	1.5
	3	2	T0(Baseline)	341	2	27	1	0.04	-7.15	-10.3	-0.31	5	0.006	3.97	5	1	2	4	2	2	3	170.3	115.64	34.15	1	8.08	29.5	3.33	33	4.75	1.5
	3	2	T0(Baseline)	341	2	27	1	0.03	-10	-19.8	-0.32	6	0.006	3.97	5	1	2	4	2	2	3	170.3	115.64	34.15	1	8.08	29.5	3.33	33	4.75	1.5
	3	2	T0(Baseline)	341	2	27	1	0.03	-7.34	-11.9	-0.22	7	0.006	3.97	5	1	2	4	2	2	3	170.3	115.64	34.15	1	8.08	29.5	3.33	33	4.75	1.5
	3	2	T0(Baseline)	341	2	27	1	0.36	-7.74	-10.9	-2.82	8	0.006	3.97	5	1	2	4	2	2	3	170.3	115.64	34.15	1	8.08	29.5	3.33	33	4.75	1.5
	3	2	T0(Baseline)	341	2	27	1	0.06	-7.35	-9.86	-0.44	9	0.006	3.97	5	1	2	4	2	2	3	170.3	115.64	34.15	1	8.08	29.5	3.33	33	4.75	1.5
	3	2	T0(Baseline)	342	2	27	2	0.14	-8.19	-9.57	-1.12	1	0.006	3.97	5	1	2	4	2	2	3	170.3	115.64	34.15	2	24.5	32.9	10.2	35.9	14.3	1.6
	3	2	T0(Baseline)	342	2	27	2	0.06	-8.23	-20.2	-0.51	2	0.006	3.97	5	1	2	4	2	2	3	170.3	115.64	34.15	2	24.5	32.9	10.2	35.9	14.3	1.6
	3	2	T0(Baseline)	342	2	27	2	0.82	-10.3	-16.7	-8.43	3	0.006	3.97	5	1	2	4	2	2	3	170.3	115.64	34.15	2	24.5	32.9	10.2	35.9	14.3	1.6
	3	2	T0(Baseline)	342	2	27	2	0.26	-7.81	-9.58	-2.05	4	0.006	3.97	5	1	2	4	2	2	3	170.3	115.64	34.15	2	24.5	32.9	10.2	35.9	14.3	1.6
	3	2	T0(Baseline)	342	2	27	2	0.06	-6.62	-7.07	-0.42	5	0.006	3.97	5	1	2	4	2	2	3	170.3	115.64	34.15	2	24.5	32.9	10.2	35.9	14.3	1.6
	3	2	T0(Baseline)	342	2	27	2	0.03	-9.88	-16.1	-0.26	6	0.006	3.97	5	1	2	4	2	2	3	170.3	115.64	34.15	2	24.5	32.9	10.2	35.9	14.3	1.6
	3	2	T0(Baseline)	342	2	27	2	0.11	-7.3	-8.97	-0.83	7	0.006	3.97	5	1	2	4	2	2	3	170.3	115.64	34.15	2	24.5	32.9	10.2	35.9	14.3	1.6
	3	2	T0(Baseline)	342	2	27	2	0.02	-10.2	-18.9	-0.19	8	0.006	3.97	5	1	2	4	2	2	3	170.3	115.64	34.15	2	24.5	32.9	10.2	35.9	14.3	1.6
	3	2	T0(Baseline)	342	2	27	2	0.1	-19.5	-35.6	-1.9	9	0.006	3.97	5	1	2	4	2	2	3	170.3	115.64	34.15	2	24.5	32.9	10.2	35.9	14.3	1.6
	3	2	T0(Baseline)	343	2	27	3	0.13	-7.82	-12	-1.17	1	0.006	3.97	5	1	2	4	2	2	3	170.3	115.64	34.15	3	19.5	31.1	8.27	32.2	11.23	1.6
	3	2	T0(Baseline)	343	2	27	3	0.14	-8.88	-14.3	-1.25	2	0.006	3.97	5	1	2	4	2	2	3	170.3	115.64	34.15	3	19.5	31.1	8.27	32.2	11.23	1.6
	3	2	T0(Baseline)	343	2	27	3	0.35	-8.17	-10.3	-2.89	3	0.006	3.97	5	1	2	4	2	2	3	170.3	115.64	34.15	3	19.5	31.1	8.27	32.2	11.23	1.6
	3	2	T0(Baseline)	343	2	27	3	0.28	-7.82	-12.1	-2.17	4	0.006	3.97	5	1	2	4	2	2	3	170.3	115.64	34.15	3	19.5	31.1	8.27	32.2	11.23	1.6
	3	2	T0(Baseline)	343	2	27	3	0.05	-6.5	-7.85	-0.3	5	0.006	3.97	5	1	2	4	2	2	3	170.3	115.64	34.15	3	19.5	31.1	8.27	32.2	11.23	1.6
	3	2	T0(Baseline)	343	2	27	3	0	-7.46	-8.74	-0.02	6	0.006	3.97	5	1	2	4	2	2	3	170.3	115.64	34.15	3	19.5	31.1	8.27	32.2	11.23	1.6
	3	2	T0(Baseline)	343	2	27	3	0.22	-7.23	-10	-1.58	7	0.006	3.97	5	1	2	4	2	2	3	170.3	115.64	34.15	3	19.5	31.1	8.27	32.2	11.23	1.6
	3	2	T0(Baseline)	343	2	27	3	0.31	-7.99	-10	-2.44	8	0.006	3.97	5	1	2	4	2	2	3	170.3	115.64	34.15	3	19.5	31.1	8.27	32.2	11.23	1.6
	3	2	T0(Baseline)	343	2	27	3	0.12	-18.5	-35.1	-2.14	9	0.006	3.97	5	1	2	4	2	2	3	170.3	115.64	34.15	3	19.5	31.1	8.27	32.2	11.23	1.6
	13	2	T0(Baseline)	1313	2	28	3	0.17	-9.87	-12.1	-1.66	1	0.002	3.47	2	1	1	1	3	2	3	121.87	79.65	17.45	3	19.8	31.6	6.27	32.5	13.53	4.05
	13	2	T0(Baseline)	1313	2	28	3	0.34	-8.41	-17.9	-2.89	2	0.002	3.47	2	1	1	1	3	2	3	121.87	79.65	17.45	3	19.8	31.6	6.27	32.5	13.53	4.05
	13	2	T0(Baseline)	1313	2	28	3	0.36	-11.1	-15.6	-3.95	3	0.002	3.47	2	1	1	1	3	2	3	121.87	79.65	17.45	3	19.8	31.6	6.27	32.5	13.53	4.05
	13	2	T0(Baseline)	1313	2	28	3	0.79	-9.25	-32.4	-7.31	4	0.002	3.47	2	1	1	1	3	2	3	121.87	79.65	17.45	3	19.8	31.6	6.27	32.5	13.53	4.05
	13	2	T0(Baseline)	1313	2	28	3	0.44	-7.23	-14.8	-3.16	5	0.002	3.47	2	1	1	1	3	2	3	121.87	79.65	17.45	3	19.8	31.6	6.27	32.5	13.53	4.05
	13	2	T0(Baseline)	1313	2	28	3	1.54	-12.3	-22.5	-18.8	6	0.002	3.47	2	1	1	1	3	2	3	121.87	79.65	17.45	3	19.8	31.6	6.27	32.5	13.53	4.05
	13	2	T0(Baseline)	1313	2	28	3	0.18	-8.79	-19.5	-1.62	7	0.002	3.47	2	1	1	1	3	2	3	121.87	79.65	17.45	3	19.8	31.6	6.27	32.5	13.53	4.05
	13	2	T0(Baseline)	1313	2	28	3	0.06	-7.26	-14.6	-0.41	8	0.002	3.47	2	1	1	1	3	2	3	121.87	79.65	17.45	3	19.8	31.6	6.27	32.5	13.53	4.05
	13	2	T0(Baseline)	1313	2	28	3	0.17	-7.59	-11.3	-1.3	9	0.002	3.47	2	1	1	1	3	2	3	121.87	79.65	17.45	3	19.8	31.6	6.27	32.5	13.53	4.05
	13	2	T0(Baseline)	1312	2	28	2					1	0.002	3.47	2	1	1	1	3	2	3	121.87	79.65	17.45	2
	13	2	T0(Baseline)	1312	2	28	2					2	0.002	3.47	2	1	1	1	3	2	3	121.87	79.65	17.45	2
	13	2	T0(Baseline)	1312	2	28	2					3	0.002	3.47	2	1	1	1	3	2	3	121.87	79.65	17.45	2
	13	2	T0(Baseline)	1312	2	28	2					4	0.002	3.47	2	1	1	1	3	2	3	121.87	79.65	17.45	2
	13	2	T0(Baseline)	1312	2	28	2					5	0.002	3.47	2	1	1	1	3	2	3	121.87	79.65	17.45	2
	13	2	T0(Baseline)	1312	2	28	2					6	0.002	3.47	2	1	1	1	3	2	3	121.87	79.65	17.45	2
	13	2	T0(Baseline)	1312	2	28	2					7	0.002	3.47	2	1	1	1	3	2	3	121.87	79.65	17.45	2
	13	2	T0(Baseline)	1312	2	28	2					8	0.002	3.47	2	1	1	1	3	2	3	121.87	79.65	17.45	2
	13	2	T0(Baseline)	1312	2	28	2					9	0.002	3.47	2	1	1	1	3	2	3	121.87	79.65	17.45	2
	13	2	T0(Baseline)	1311	2	28	1	0.07	-6.63	-7.65	-0.44	1	0.002	3.47	2	1	1	1	3	2	3	121.87	79.65	17.45	1	19	27.6	4.9	30.4	14.1	3.37
	13	2	T0(Baseline)	1311	2	28	1	0.67	-8.75	-11.1	-5.9	2	0.002	3.47	2	1	1	1	3	2	3	121.87	79.65	17.45	1	19	27.6	4.9	30.4	14.1	3.37
	13	2	T0(Baseline)	1311	2	28	1	0.12	-7.2	-8.1	-0.86	3	0.002	3.47	2	1	1	1	3	2	3	121.87	79.65	17.45	1	19	27.6	4.9	30.4	14.1	3.37
	13	2	T0(Baseline)	1311	2	28	1	1.56	-9.82	-13.4	-15.4	4	0.002	3.47	2	1	1	1	3	2	3	121.87	79.65	17.45	1	19	27.6	4.9	30.4	14.1	3.37
	13	2	T0(Baseline)	1311	2	28	1	0.05	-6.71	-7.59	-0.34	5	0.002	3.47	2	1	1	1	3	2	3	121.87	79.65	17.45	1	19	27.6	4.9	30.4	14.1	3.37
	13	2	T0(Baseline)	1311	2	28	1	0.32	-7.24	-19.6	-2.32	6	0.002	3.47	2	1	1	1	3	2	3	121.87	79.65	17.45	1	19	27.6	4.9	30.4	14.1	3.37
	13	2	T0(Baseline)	1311	2	28	1	0.48	-7.59	-9.18	-3.65	7	0.002	3.47	2	1	1	1	3	2	3	121.87	79.65	17.45	1	19	27.6	4.9	30.4	14.1	3.37
	13	2	T0(Baseline)	1311	2	28	1	0.04	-6.94	-14.8	-0.25	8	0.002	3.47	2	1	1	1	3	2	3	121.87	79.65	17.45	1	19	27.6	4.9	30.4	14.1	3.37
	13	2	T0(Baseline)	1311	2	28	1	0.06	-7.53	-14.6	-0.43	9	0.002	3.47	2	1	1	1	3	2	3	121.87	79.65	17.45	1	19	27.6	4.9	30.4	14.1	3.37
	13	2	T0(Baseline)	1321	2	28	1	0.1	-6.83	-8.03	-0.67	1	0.002	3.47	2	1	1	1	3	2	3	121.87	79.65	17.45	1	12.6	28	2.24	30.4	10.36	3.43
	13	2	T0(Baseline)	1321	2	28	1	0.07	-6.96	-8.26	-0.5	2	0.002	3.47	2	1	1	1	3	2	3	121.87	79.65	17.45	1	12.6	28	2.24	30.4	10.36	3.43
	13	2	T0(Baseline)	1321	2	28	1	0.05	-7.29	-8.11	-0.4	3	0.002	3.47	2	1	1	1	3	2	3	121.87	79.65	17.45	1	12.6	28	2.24	30.4	10.36	3.43
	13	2	T0(Baseline)	1321	2	28	1	2.24	-10.8	-16.7	-24.2	4	0.002	3.47	2	1	1	1	3	2	3	121.87	79.65	17.45	1	12.6	28	2.24	30.4	10.36	3.43
	13	2	T0(Baseline)	1321	2	28	1	0.04	-6.42	-6.69	-0.26	5	0.002	3.47	2	1	1	1	3	2	3	121.87	79.65	17.45	1	12.6	28	2.24	30.4	10.36	3.43
	13	2	T0(Baseline)	1321	2	28	1	0.09	-6.94	-8.78	-0.61	6	0.002	3.47	2	1	1	1	3	2	3	121.87	79.65	17.45	1	12.6	28	2.24	30.4	10.36	3.43
	13	2	T0(Baseline)	1321	2	28	1	0.64	-8.8	-16.9	-5.61	7	0.002	3.47	2	1	1	1	3	2	3	121.87	79.65	17.45	1	12.6	28	2.24	30.4	10.36	3.43
	13	2	T0(Baseline)	1321	2	28	1	0.06	-6.73	-8.53	-0.41	8	0.002	3.47	2	1	1	1	3	2	3	121.87	79.65	17.45	1	12.6	28	2.24	30.4	10.36	3.43
	13	2	T0(Baseline)	1321	2	28	1	0.14	-13.3	-38.1	-1.86	9	0.002	3.47	2	1	1	1	3	2	3	121.87	79.65	17.45	1	12.6	28	2.24	30.4	10.36	3.43
	13	2	T0(Baseline)	1322	2	28	2					1	0.002	3.47	2	1	1	1	3	2	3	121.87	79.65	17.45	2
	13	2	T0(Baseline)	1322	2	28	2					2	0.002	3.47	2	1	1	1	3	2	3	121.87	79.65	17.45	2
	13	2	T0(Baseline)	1322	2	28	2					3	0.002	3.47	2	1	1	1	3	2	3	121.87	79.65	17.45	2
	13	2	T0(Baseline)	1322	2	28	2					4	0.002	3.47	2	1	1	1	3	2	3	121.87	79.65	17.45	2
	13	2	T0(Baseline)	1322	2	28	2					5	0.002	3.47	2	1	1	1	3	2	3	121.87	79.65	17.45	2
	13	2	T0(Baseline)	1322	2	28	2					6	0.002	3.47	2	1	1	1	3	2	3	121.87	79.65	17.45	2
	13	2	T0(Baseline)	1322	2	28	2					7	0.002	3.47	2	1	1	1	3	2	3	121.87	79.65	17.45	2
	13	2	T0(Baseline)	1322	2	28	2					8	0.002	3.47	2	1	1	1	3	2	3	121.87	79.65	17.45	2
	13	2	T0(Baseline)	1322	2	28	2					9	0.002	3.47	2	1	1	1	3	2	3	121.87	79.65	17.45	2
	13	2	T0(Baseline)	1323	2	28	1	0.28	-8.85	-16.5	-2.45	1	0.002	3.47	2	1	1	1	3	2	3	121.87	79.65	17.45	3	14.7	31.8	6.25	38.5	8.45	1.56
	13	2	T0(Baseline)	1323	2	28	1	0.17	-11.5	-19.3	-1.91	2	0.002	3.47	2	1	1	1	3	2	3	121.87	79.65	17.45	3	14.7	31.8	6.25	38.5	8.45	1.56
	13	2	T0(Baseline)	1323	2	28	1	0.23	-8.83	-15.4	-2.01	3	0.002	3.47	2	1	1	1	3	2	3	121.87	79.65	17.45	3	14.7	31.8	6.25	38.5	8.45	1.56
	13	2	T0(Baseline)	1323	2	28	1	0.27	-7.82	-10.7	-2.13	4	0.002	3.47	2	1	1	1	3	2	3	121.87	79.65	17.45	3	14.7	31.8	6.25	38.5	8.45	1.56
	13	2	T0(Baseline)	1323	2	28	1	0.08	-7.02	-12.9	-0.54	5	0.002	3.47	2	1	1	1	3	2	3	121.87	79.65	17.45	3	14.7	31.8	6.25	38.5	8.45	1.56
	13	2	T0(Baseline)	1323	2	28	1	0.12	-6.93	-9.8	-0.81	6	0.002	3.47	2	1	1	1	3	2	3	121.87	79.65	17.45	3	14.7	31.8	6.25	38.5	8.45	1.56
	13	2	T0(Baseline)	1323	2	28	1	0.22	-8.08	-9.2	-1.78	7	0.002	3.47	2	1	1	1	3	2	3	121.87	79.65	17.45	3	14.7	31.8	6.25	38.5	8.45	1.56
	13	2	T0(Baseline)	1323	2	28	1	0.1	-10.1	-16.9	-1.02	8	0.002	3.47	2	1	1	1	3	2	3	121.87	79.65	17.45	3	14.7	31.8	6.25	38.5	8.45	1.56
	13	2	T0(Baseline)	1323	2	28	1	0.09	-14.1	-25.9	-1.33	9	0.002	3.47	2	1	1	1	3	2	3	121.87	79.65	17.45	3	14.7	31.8	6.25	38.5	8.45	1.56
	13	2	T0(Baseline)	1333	2	28	1	0.03	-6.9	-8.67	-0.19	1	0.002	3.47	2	1	1	1	3	2	3	121.87	79.65	17.45	3	22.7	30	8.19	31.4	14.51	0.66
	13	2	T0(Baseline)	1333	2	28	1	0.03	-6.81	-9.24	-0.22	2	0.002	3.47	2	1	1	1	3	2	3	121.87	79.65	17.45	3	22.7	30	8.19	31.4	14.51	0.66
	13	2	T0(Baseline)	1333	2	28	1	0.03	-9	-16.9	-0.28	3	0.002	3.47	2	1	1	1	3	2	3	121.87	79.65	17.45	3	22.7	30	8.19	31.4	14.51	0.66
	13	2	T0(Baseline)	1333	2	28	1	0.32	-7.39	-18.8	-2.35	4	0.002	3.47	2	1	1	1	3	2	3	121.87	79.65	17.45	3	22.7	30	8.19	31.4	14.51	0.66
	13	2	T0(Baseline)	1333	2	28	1	0	-9.84	-9.84	-0.01	5	0.002	3.47	2	1	1	1	3	2	3	121.87	79.65	17.45	3	22.7	30	8.19	31.4	14.51	0.66
	13	2	T0(Baseline)	1333	2	28	1	0.02	-6.81	-10.4	-0.12	6	0.002	3.47	2	1	1	1	3	2	3	121.87	79.65	17.45	3	22.7	30	8.19	31.4	14.51	0.66
	13	2	T0(Baseline)	1333	2	28	1	0.17	-6.93	-10.4	-1.18	7	0.002	3.47	2	1	1	1	3	2	3	121.87	79.65	17.45	3	22.7	30	8.19	31.4	14.51	0.66
	13	2	T0(Baseline)	1333	2	28	1	0.02	-6.59	-8.69	-0.14	8	0.002	3.47	2	1	1	1	3	2	3	121.87	79.65	17.45	3	22.7	30	8.19	31.4	14.51	0.66
	13	2	T0(Baseline)	1333	2	28	1	0.04	-6.76	-15.5	-0.26	9	0.002	3.47	2	1	1	1	3	2	3	121.87	79.65	17.45	3	22.7	30	8.19	31.4	14.51	0.66
	13	2	T0(Baseline)	1332	2	28	2					1	0.002	3.47	2	1	1	1	3	2	3	121.87	79.65	17.45	2
	13	2	T0(Baseline)	1332	2	28	2					2	0.002	3.47	2	1	1	1	3	2	3	121.87	79.65	17.45	2
	13	2	T0(Baseline)	1332	2	28	2					3	0.002	3.47	2	1	1	1	3	2	3	121.87	79.65	17.45	2
	13	2	T0(Baseline)	1332	2	28	2					4	0.002	3.47	2	1	1	1	3	2	3	121.87	79.65	17.45	2
	13	2	T0(Baseline)	1332	2	28	2					5	0.002	3.47	2	1	1	1	3	2	3	121.87	79.65	17.45	2
	13	2	T0(Baseline)	1332	2	28	2					6	0.002	3.47	2	1	1	1	3	2	3	121.87	79.65	17.45	2
	13	2	T0(Baseline)	1332	2	28	2					7	0.002	3.47	2	1	1	1	3	2	3	121.87	79.65	17.45	2
	13	2	T0(Baseline)	1332	2	28	2					8	0.002	3.47	2	1	1	1	3	2	3	121.87	79.65	17.45	2
	13	2	T0(Baseline)	1332	2	28	2					9	0.002	3.47	2	1	1	1	3	2	3	121.87	79.65	17.45	2
	13	2	T0(Baseline)	1331	2	28	1	0.04	-6.67	-7.29	-0.28	1	0.002	3.47	2	1	1	1	3	2	3	121.87	79.65	17.45	1	6.09	29.1	3.43	32	2.66	0.8
	13	2	T0(Baseline)	1331	2	28	1	0.02	-6.51	-9.92	-0.11	2	0.002	3.47	2	1	1	1	3	2	3	121.87	79.65	17.45	1	6.09	29.1	3.43	32	2.66	0.8
	13	2	T0(Baseline)	1331	2	28	1	0.04	-15.6	-26.8	-0.66	3	0.002	3.47	2	1	1	1	3	2	3	121.87	79.65	17.45	1	6.09	29.1	3.43	32	2.66	0.8
	13	2	T0(Baseline)	1331	2	28	1	0.46	-7.33	-9.22	-3.37	4	0.002	3.47	2	1	1	1	3	2	3	121.87	79.65	17.45	1	6.09	29.1	3.43	32	2.66	0.8
	13	2	T0(Baseline)	1331	2	28	1	0.02	-6.62	-7.14	-0.15	5	0.002	3.47	2	1	1	1	3	2	3	121.87	79.65	17.45	1	6.09	29.1	3.43	32	2.66	0.8
	13	2	T0(Baseline)	1331	2	28	1	0.08	-7.06	-9.73	-0.59	6	0.002	3.47	2	1	1	1	3	2	3	121.87	79.65	17.45	1	6.09	29.1	3.43	32	2.66	0.8
	13	2	T0(Baseline)	1331	2	28	1	0.09	-7.08	-9.13	-0.62	7	0.002	3.47	2	1	1	1	3	2	3	121.87	79.65	17.45	1	6.09	29.1	3.43	32	2.66	0.8
	13	2	T0(Baseline)	1331	2	28	1	0.02	-7	-7.82	-0.17	8	0.002	3.47	2	1	1	1	3	2	3	121.87	79.65	17.45	1	6.09	29.1	3.43	32	2.66	0.8
	13	2	T0(Baseline)	1331	2	28	1	0.03	-7.05	-9.46	-0.18	9	0.002	3.47	2	1	1	1	3	2	3	121.87	79.65	17.45	1	6.09	29.1	3.43	32	2.66	0.8
	13	2	T0(Baseline)	1341	2	28	1	0.03	-22.2	-31.2	-0.63	1	0.002	3.47	2	1	1	1	3	2	3	121.87	79.65	17.45	1	4.68	31.2	3.28	33.3	1.4	1.06
	13	2	T0(Baseline)	1341	2	28	1	0.06	-7.26	-8	-0.43	2	0.002	3.47	2	1	1	1	3	2	3	121.87	79.65	17.45	1	4.68	31.2	3.28	33.3	1.4	1.06
	13	2	T0(Baseline)	1341	2	28	1	0.02	-6.55	-7.14	-0.12	3	0.002	3.47	2	1	1	1	3	2	3	121.87	79.65	17.45	1	4.68	31.2	3.28	33.3	1.4	1.06
	13	2	T0(Baseline)	1341	2	28	1	0.16	-7.44	-8.87	-1.17	4	0.002	3.47	2	1	1	1	3	2	3	121.87	79.65	17.45	1	4.68	31.2	3.28	33.3	1.4	1.06
	13	2	T0(Baseline)	1341	2	28	1	0.02	-6.34	-9.52	-0.14	5	0.002	3.47	2	1	1	1	3	2	3	121.87	79.65	17.45	1	4.68	31.2	3.28	33.3	1.4	1.06
	13	2	T0(Baseline)	1341	2	28	1	0.66	-7.45	-9.34	-4.89	6	0.002	3.47	2	1	1	1	3	2	3	121.87	79.65	17.45	1	4.68	31.2	3.28	33.3	1.4	1.06
	13	2	T0(Baseline)	1341	2	28	1	0.04	-7.33	-10.8	-0.31	7	0.002	3.47	2	1	1	1	3	2	3	121.87	79.65	17.45	1	4.68	31.2	3.28	33.3	1.4	1.06
	13	2	T0(Baseline)	1341	2	28	1	0.02	-6.79	-8.7	-0.17	8	0.002	3.47	2	1	1	1	3	2	3	121.87	79.65	17.45	1	4.68	31.2	3.28	33.3	1.4	1.06
	13	2	T0(Baseline)	1341	2	28	1	0.05	-7.44	-10.8	-0.37	9	0.002	3.47	2	1	1	1	3	2	3	121.87	79.65	17.45	1	4.68	31.2	3.28	33.3	1.4	1.06
	13	2	T0(Baseline)	1342	2	28	2	0.05	-20.1	-36.1	-1.05	1	0.002	3.47	2	1	1	1	3	2	3	121.87	79.65	17.45	2	4.7	28	2.31	30.6	2.39	1.2
	13	2	T0(Baseline)	1342	2	28	2	0.01	-6	-6.72	-0.06	2	0.002	3.47	2	1	1	1	3	2	3	121.87	79.65	17.45	2	4.7	28	2.31	30.6	2.39	1.2
	13	2	T0(Baseline)	1342	2	28	2	0.03	-6.57	-7.78	-0.18	3	0.002	3.47	2	1	1	1	3	2	3	121.87	79.65	17.45	2	4.7	28	2.31	30.6	2.39	1.2
	13	2	T0(Baseline)	1342	2	28	2	0.18	-7.24	-8.79	-1.34	4	0.002	3.47	2	1	1	1	3	2	3	121.87	79.65	17.45	2	4.7	28	2.31	30.6	2.39	1.2
	13	2	T0(Baseline)	1342	2	28	2	0.01	-6.48	-9.62	-0.07	5	0.002	3.47	2	1	1	1	3	2	3	121.87	79.65	17.45	2	4.7	28	2.31	30.6	2.39	1.2
	13	2	T0(Baseline)	1342	2	28	2	0.44	-7.33	-8.6	-3.21	6	0.002	3.47	2	1	1	1	3	2	3	121.87	79.65	17.45	2	4.7	28	2.31	30.6	2.39	1.2
	13	2	T0(Baseline)	1342	2	28	2	0.06	-7.41	-10.8	-0.41	7	0.002	3.47	2	1	1	1	3	2	3	121.87	79.65	17.45	2	4.7	28	2.31	30.6	2.39	1.2
	13	2	T0(Baseline)	1342	2	28	2	0.21	-7.63	-8.62	-1.62	8	0.002	3.47	2	1	1	1	3	2	3	121.87	79.65	17.45	2	4.7	28	2.31	30.6	2.39	1.2
	13	2	T0(Baseline)	1342	2	28	2	0.21	-7.77	-9.46	-1.63	9	0.002	3.47	2	1	1	1	3	2	3	121.87	79.65	17.45	2	4.7	28	2.31	30.6	2.39	1.2
	13	2	T0(Baseline)	1343	2	28	3	0.09	-12.9	-28.5	-1.12	1	0.002	3.47	2	1	1	1	3	2	3	121.87	79.65	17.45	3	17.6	30.2	5.35	32	12.25	1.32
	13	2	T0(Baseline)	1343	2	28	3	0.21	-7.7	-11.1	-1.63	2	0.002	3.47	2	1	1	1	3	2	3	121.87	79.65	17.45	3	17.6	30.2	5.35	32	12.25	1.32
	13	2	T0(Baseline)	1343	2	28	3	0.08	-8.06	-11.2	-0.65	3	0.002	3.47	2	1	1	1	3	2	3	121.87	79.65	17.45	3	17.6	30.2	5.35	32	12.25	1.32
	13	2	T0(Baseline)	1343	2	28	3	0.53	-8.05	-14.8	-4.26	4	0.002	3.47	2	1	1	1	3	2	3	121.87	79.65	17.45	3	17.6	30.2	5.35	32	12.25	1.32
	13	2	T0(Baseline)	1343	2	28	3	0.01	-6.89	-7.44	-0.05	5	0.002	3.47	2	1	1	1	3	2	3	121.87	79.65	17.45	3	17.6	30.2	5.35	32	12.25	1.32
	13	2	T0(Baseline)	1343	2	28	3	0.08	-6.9	-10.1	-0.56	6	0.002	3.47	2	1	1	1	3	2	3	121.87	79.65	17.45	3	17.6	30.2	5.35	32	12.25	1.32
	13	2	T0(Baseline)	1343	2	28	3	0.13	-7.94	-15.3	-1.04	7	0.002	3.47	2	1	1	1	3	2	3	121.87	79.65	17.45	3	17.6	30.2	5.35	32	12.25	1.32
	13	2	T0(Baseline)	1343	2	28	3	0.08	-6.96	-10.4	-0.57	8	0.002	3.47	2	1	1	1	3	2	3	121.87	79.65	17.45	3	17.6	30.2	5.35	32	12.25	1.32
	13	2	T0(Baseline)	1343	2	28	3	0.11	-7.28	-9.89	-0.79	9	0.002	3.47	2	1	1	1	3	2	3	121.87	79.65	17.45	3	17.6	30.2	5.35	32	12.25	1.32
	21	2	T0(Baseline)	2113	1	23	3	0.05	-7.35	-7.91	-0.37	1	0.001	3.17	3	1	2	4	1	2	3	108.15	75.06	16.52	3	32.2	37.3	7.6	33.9	24.6	3.64
	21	2	T0(Baseline)	2113	1	23	3	0.46	-8.92	-17.2	-4.01	2	0.001	3.17	3	1	2	4	1	2	3	108.15	75.06	16.52	3	32.2	37.3	7.6	33.9	24.6	3.64
	21	2	T0(Baseline)	2113	1	23	3	0.04	-13	-21.3	-0.46	3	0.001	3.17	3	1	2	4	1	2	3	108.15	75.06	16.52	3	32.2	37.3	7.6	33.9	24.6	3.64
	21	2	T0(Baseline)	2113	1	23	3	0.58	-7.76	-9.56	-4.5	4	0.001	3.17	3	1	2	4	1	2	3	108.15	75.06	16.52	3	32.2	37.3	7.6	33.9	24.6	3.64
	21	2	T0(Baseline)	2113	1	23	3	0.06	-6.89	-11.1	-0.4	5	0.001	3.17	3	1	2	4	1	2	3	108.15	75.06	16.52	3	32.2	37.3	7.6	33.9	24.6	3.64
	21	2	T0(Baseline)	2113	1	23	3	0.19	-11.8	-33.3	-2.19	6	0.001	3.17	3	1	2	4	1	2	3	108.15	75.06	16.52	3	32.2	37.3	7.6	33.9	24.6	3.64
	21	2	T0(Baseline)	2113	1	23	3	0.46	-9.19	-23.5	-4.25	7	0.001	3.17	3	1	2	4	1	2	3	108.15	75.06	16.52	3	32.2	37.3	7.6	33.9	24.6	3.64
	21	2	T0(Baseline)	2113	1	23	3	1.51	-8.65	-10.9	-13	8	0.001	3.17	3	1	2	4	1	2	3	108.15	75.06	16.52	3	32.2	37.3	7.6	33.9	24.6	3.64
	21	2	T0(Baseline)	2113	1	23	3	0.29	-7.53	-16.3	-2.18	9	0.001	3.17	3	1	2	4	1	2	3	108.15	75.06	16.52	3	32.2	37.3	7.6	33.9	24.6	3.64
	21	2	T0(Baseline)	2112	1	23	2					1	0.001	3.17	3	1	2	4	1	2	3	108.15	75.06	16.52	2
	21	2	T0(Baseline)	2112	1	23	2					2	0.001	3.17	3	1	2	4	1	2	3	108.15	75.06	16.52	2
	21	2	T0(Baseline)	2112	1	23	2					3	0.001	3.17	3	1	2	4	1	2	3	108.15	75.06	16.52	2
	21	2	T0(Baseline)	2112	1	23	2					4	0.001	3.17	3	1	2	4	1	2	3	108.15	75.06	16.52	2
	21	2	T0(Baseline)	2112	1	23	2					5	0.001	3.17	3	1	2	4	1	2	3	108.15	75.06	16.52	2
	21	2	T0(Baseline)	2112	1	23	2					6	0.001	3.17	3	1	2	4	1	2	3	108.15	75.06	16.52	2
	21	2	T0(Baseline)	2112	1	23	2					7	0.001	3.17	3	1	2	4	1	2	3	108.15	75.06	16.52	2
	21	2	T0(Baseline)	2112	1	23	2					8	0.001	3.17	3	1	2	4	1	2	3	108.15	75.06	16.52	2
	21	2	T0(Baseline)	2112	1	23	2					9	0.001	3.17	3	1	2	4	1	2	3	108.15	75.06	16.52	2
	21	2	T0(Baseline)	2111	1	23	1					1	0.001	3.17	3	1	2	4	1	2	3	108.15	75.06	16.52	1
	21	2	T0(Baseline)	2111	1	23	1					2	0.001	3.17	3	1	2	4	1	2	3	108.15	75.06	16.52	1
	21	2	T0(Baseline)	2111	1	23	1					3	0.001	3.17	3	1	2	4	1	2	3	108.15	75.06	16.52	1
	21	2	T0(Baseline)	2111	1	23	1					4	0.001	3.17	3	1	2	4	1	2	3	108.15	75.06	16.52	1
	21	2	T0(Baseline)	2111	1	23	1					5	0.001	3.17	3	1	2	4	1	2	3	108.15	75.06	16.52	1
	21	2	T0(Baseline)	2111	1	23	1					6	0.001	3.17	3	1	2	4	1	2	3	108.15	75.06	16.52	1
	21	2	T0(Baseline)	2111	1	23	1					7	0.001	3.17	3	1	2	4	1	2	3	108.15	75.06	16.52	1
	21	2	T0(Baseline)	2111	1	23	1					8	0.001	3.17	3	1	2	4	1	2	3	108.15	75.06	16.52	1
	21	2	T0(Baseline)	2111	1	23	1					9	0.001	3.17	3	1	2	4	1	2	3	108.15	75.06	16.52	1
	21	2	T0(Baseline)	2121	1	23	1					1	0.001	3.17	3	1	2	4	1	2	3	108.15	75.06	16.52	1
	21	2	T0(Baseline)	2121	1	23	1					2	0.001	3.17	3	1	2	4	1	2	3	108.15	75.06	16.52	1
	21	2	T0(Baseline)	2121	1	23	1					3	0.001	3.17	3	1	2	4	1	2	3	108.15	75.06	16.52	1
	21	2	T0(Baseline)	2121	1	23	1					4	0.001	3.17	3	1	2	4	1	2	3	108.15	75.06	16.52	1
	21	2	T0(Baseline)	2121	1	23	1					5	0.001	3.17	3	1	2	4	1	2	3	108.15	75.06	16.52	1
	21	2	T0(Baseline)	2121	1	23	1					6	0.001	3.17	3	1	2	4	1	2	3	108.15	75.06	16.52	1
	21	2	T0(Baseline)	2121	1	23	1					7	0.001	3.17	3	1	2	4	1	2	3	108.15	75.06	16.52	1
	21	2	T0(Baseline)	2121	1	23	1					8	0.001	3.17	3	1	2	4	1	2	3	108.15	75.06	16.52	1
	21	2	T0(Baseline)	2121	1	23	1					9	0.001	3.17	3	1	2	4	1	2	3	108.15	75.06	16.52	1
	21	2	T0(Baseline)	2122	1	23	2					1	0.001	3.17	3	1	2	4	1	2	3	108.15	75.06	16.52	2
	21	2	T0(Baseline)	2122	1	23	2					2	0.001	3.17	3	1	2	4	1	2	3	108.15	75.06	16.52	2
	21	2	T0(Baseline)	2122	1	23	2					3	0.001	3.17	3	1	2	4	1	2	3	108.15	75.06	16.52	2
	21	2	T0(Baseline)	2122	1	23	2					4	0.001	3.17	3	1	2	4	1	2	3	108.15	75.06	16.52	2
	21	2	T0(Baseline)	2122	1	23	2					5	0.001	3.17	3	1	2	4	1	2	3	108.15	75.06	16.52	2
	21	2	T0(Baseline)	2122	1	23	2					6	0.001	3.17	3	1	2	4	1	2	3	108.15	75.06	16.52	2
	21	2	T0(Baseline)	2122	1	23	2					7	0.001	3.17	3	1	2	4	1	2	3	108.15	75.06	16.52	2
	21	2	T0(Baseline)	2122	1	23	2					8	0.001	3.17	3	1	2	4	1	2	3	108.15	75.06	16.52	2
	21	2	T0(Baseline)	2122	1	23	2					9	0.001	3.17	3	1	2	4	1	2	3	108.15	75.06	16.52	2
	21	2	T0(Baseline)	2123	1	23	1	0.07	-8.13	-9.23	-0.54	1	0.001	3.17	3	1	2	4	1	2	3	108.15	75.06	16.52	3	8.05	31	0.66	25.7	7.39	1.69
	21	2	T0(Baseline)	2123	1	23	1	0.09	-7.38	-14.2	-0.66	2	0.001	3.17	3	1	2	4	1	2	3	108.15	75.06	16.52	3	8.05	31	0.66	25.7	7.39	1.69
	21	2	T0(Baseline)	2123	1	23	1	0.01	-7.66	-9.09	-0.08	3	0.001	3.17	3	1	2	4	1	2	3	108.15	75.06	16.52	3	8.05	31	0.66	25.7	7.39	1.69
	21	2	T0(Baseline)	2123	1	23	1	0.58	-7.65	-10.8	-4.42	4	0.001	3.17	3	1	2	4	1	2	3	108.15	75.06	16.52	3	8.05	31	0.66	25.7	7.39	1.69
	21	2	T0(Baseline)	2123	1	23	1	0.02	-6.42	-9.52	-0.12	5	0.001	3.17	3	1	2	4	1	2	3	108.15	75.06	16.52	3	8.05	31	0.66	25.7	7.39	1.69
	21	2	T0(Baseline)	2123	1	23	1	0.22	-7.82	-12.7	-1.69	6	0.001	3.17	3	1	2	4	1	2	3	108.15	75.06	16.52	3	8.05	31	0.66	25.7	7.39	1.69
	21	2	T0(Baseline)	2123	1	23	1	0.53	-8.27	-10.8	-4.35	7	0.001	3.17	3	1	2	4	1	2	3	108.15	75.06	16.52	3	8.05	31	0.66	25.7	7.39	1.69
	21	2	T0(Baseline)	2123	1	23	1	0.04	-6.93	-10.4	-0.29	8	0.001	3.17	3	1	2	4	1	2	3	108.15	75.06	16.52	3	8.05	31	0.66	25.7	7.39	1.69
	21	2	T0(Baseline)	2123	1	23	1	0.13	-11.4	-35.5	-1.49	9	0.001	3.17	3	1	2	4	1	2	3	108.15	75.06	16.52	3	8.05	31	0.66	25.7	7.39	1.69
[truncated: 2,754 more rows]

## Sheet: Biome S2 file
						Subject ID	4	13	20	27	3	10	5	21	25	6	11	17	1	28	15	14	26	2	19	9	7	12	6	5	13	3	11	4	10	21	20	27	25	7	9	15	17	14	12	2	1	19	28
						Group	2	2	2	2	2	2	2	2	2	2	2	1	1	1	1	1	1	1	1	1	1	1	2	2	2	2	2	2	2	2	2	2	2	1	1	1	1	1	1	1	1	1	1
						Time	T0(Baseline)	T0(Baseline)	T0(Baseline)	T0(Baseline)	T0(Baseline)	T0(Baseline)	T0(Baseline)	T0(Baseline)	T0(Baseline)	T0(Baseline)	T0(Baseline)	T0(Baseline)	T0(Baseline)	T0(Baseline)	T0(Baseline)	T0(Baseline)	T0(Baseline)	T0(Baseline)	T0(Baseline)	T0(Baseline)	T0(Baseline)	T0(Baseline)	T6	T6	T6	T6	T6	T6	T6	T6	T6	T6	T6	T6	T6	T6	T6	T6	T6	T6	T6	T6	T6
	Phylum	Class	Order	Family	Genus	Species
	Acidobacteria	Vicinamibacter_c	Vicinamibacter_o	Vicinamibacter_f	PAC001874_g	FJ889253_s	0	0	0	0	0	0	0	0	0	0	0	0	0	0	0	0	0	0	0	0	0	0	0	0	0	0	0	0	0	0	0	0	0	0	0	0	0	0	0	0.0016	0	0	0
	Actinobacteria	Actinobacteria_c	Actinomycetales	Actinomycetaceae	Actinobaculum	Actinobaculum timonae	0.0059	0.0053	0.0107	0	0.002	0.0098	0	0.0287	0.0784	0.0647	0	0.0017	0	0.0016	0	0.0068	0	0.007	0.0054	0.0025	0.0243	0	0.0084	0	0.0027	0	0	0.0176	0.0016	0	0.0149	0	0	0.0019	0	0.0547	0.0069	0.0467	0.0795	0	0.0094	0	0.0023
	Actinobacteria	Actinobacteria_c	Actinomycetales	Actinomycetaceae	Actinobaculum	GG703879_s	0	0	0	0	0.002	0	0	0	0	0	0.0025	0	0	0	0	0	0	0	0	0.0098	0.0213	0	0.0335	0	0.0027	0.0038	0	0.0048	0	0	0	0	0	0	0.0032	0.0379	0.0046	0.0032	0	0	0	0	0.0232
	Actinobacteria	Actinobacteria_c	Actinomycetales	Actinomycetaceae	Actinomyces	Actinomyces bowdenii	0	0	0	0.0019	0	0	0	0	0	0.0052	0.0025	0	0	0	0	0	0	0	0	0	0	0	0	0	0	0	0	0.0016	0	0	0	0	0	0	0	0	0.0023	0	0	0	0	0.0085	0
	Actinobacteria	Actinobacteria_c	Actinomycetales	Actinomycetaceae	Actinomyces	Actinomyces cardiffensis	0	0	0	0	0	0	0	0	0	0	0	0	0	0	0	0	0	0	0	0	0	0	0	0	0	0	0	0	0	0	0	0	0	0	0	0	0	0	0.0042	0	0	0	0
	Actinobacteria	Actinobacteria_c	Actinomycetales	Actinomycetaceae	Actinomyces	Actinomyces dentalis	0.0039	0	0.0018	0	0	0.0014	0	0.0026	0.0052	0	0	0	0	0.0016	0	0.0118	0	0	0	0	0	0	0.0167	0.006	0	0	0	0	0	0	0	0	0	0	0	0.0021	0	0.0016	0.0021	0	0	0.0085	0
	Actinobacteria	Actinobacteria_c	Actinomycetales	Actinomycetaceae	Actinomyces	Actinomyces georgiae	0	0	0	0	0	0	0	0	0	0	0.0025	0	0	0	0	0	0	0	0	0	0	0	0	0	0	0	0	0	0	0	0	0	0	0	0	0	0	0	0	0	0	0	0
	Actinobacteria	Actinobacteria_c	Actinomycetales	Actinomycetaceae	Actinomyces	Actinomyces gerencseriae	0.0039	0.0018	0.0036	0	0.0079	0.0042	0	0.0052	0.0235	0	0	0	0	0	0.0065	0	0	0	0	0	0	0	0.01	0	0.0027	0.0026	0	0	0	0	0.003	0	0	0	0	0.0063	0.0023	0.0081	0.0293	0	0	0.0056	0
	Actinobacteria	Actinobacteria_c	Actinomycetales	Actinomycetaceae	Actinomyces	Actinomyces graevenitzii	0.1289	0.4067	0.0995	0.0436	0.0393	0.007	0.0182	0.0157	0.2249	0.1165	0.095	0.1629	0.0583	0.0593	0.4129	0.0034	0.297	0.0278	0.7075	0.1845	0	0.233	0.1523	0.1945	2.2233	0.0038	0.1237	0.2177	0.9973	0.4659	0.8918	0.1329	0.0989	0.8454	0.1049	0.2398	0.3738	0.1805	0.3514	0.6267	0.0874	0	0
	Actinobacteria	Actinobacteria_c	Actinomycetales	Actinomycetaceae	Actinomyces	Actinomyces hongkongensis group	0.0117	0	0.0018	0	0.002	0.0112	0	0.0157	0.0471	0.0078	0	0	0	0	0	0	0	0	0.0136	0	0.0152	0	0.0017	0	0	0.0013	0.0021	0	0	0.0027	0	0	0	0	0	0.0105	0	0.0032	0.0146	0.0016	0	0.0282	0.0046
	Actinobacteria	Actinobacteria_c	Actinomycetales	Actinomycetaceae	Actinomyces	Actinomyces israelii	0.002	0	0	0	0	0	0	0	0	0	0	0	0	0	0	0	0	0	0.0027	0	0	0	0	0	0	0	0	0	0	0	0	0	0	0	0	0	0	0	0	0	0	0.0028	0
	Actinobacteria	Actinobacteria_c	Actinomycetales	Actinomycetaceae	Actinomyces	Actinomyces massiliensis	0.0293	0.0107	0.0036	0	0.002	0	0	0	0.102	0.0104	0.0025	0	0	0.0033	0	0	0	0	0	0.0098	0.0152	0.0337	0.0134	0	0.0163	0	0	0.0176	0.0016	0	0	0	0	0.0019	0	0.0063	0.0092	0.0048	0.0105	0	0	0.0169	0.0023
	Actinobacteria	Actinobacteria_c	Actinomycetales	Actinomycetaceae	Actinomyces	Actinomyces meyeri	0	0	0.0036	0	0	0	0	0	0	0.0052	0.0325	0.0151	0	0	0.0043	0	0.021	0	0	0	0	0	0.0117	0	0.0027	0.0026	0.0021	0.0096	0	0.0054	0.0208	0.0066	0	0	0	0	0.0023	0.0048	0.0021	0.0854	0	0	0
	Actinobacteria	Actinobacteria_c	Actinomycetales	Actinomycetaceae	Actinomyces	Actinomyces naeslundii	0.0254	0.0124	0.0071	0.0019	0.0138	0.0154	0.0061	0.0287	0.0235	0.0518	0	0	0	0	0	0.0186	0	0.0046	0.0163	0.0098	0.0426	0	0.0318	0.002	0.0082	0.0179	0.0021	0.0064	0	0.0054	0.0059	0.0033	0	0.0037	0.0064	0.0463	0.0436	0.0097	0.0146	0	0.0134	0.1695	0.0372
	Actinobacteria	Actinobacteria_c	Actinomycetales	Actinomycetaceae	Actinomyces	Actinomyces odontolyticus	0.125	0	0.0497	0.074	0.118	0.1173	0.1331	0.1331	0.2249	0.0388	0	0.0974	0.0389	0.0576	0.0995	0.2602	0.0402	0.0672	0.3036	0.0935	0.0183	0.2106	0.0954	0.0501	1.6444	0.0255	0.4733	0.6163	0.0179	0.1734	0.0327	0.0598	0.0113	0.7631	0.0127	0.1662	0.0321	0.029	0.0105	0.1305	0.0403	0.226	0.1045
	Actinobacteria	Actinobacteria_c	Actinomycetales	Actinomycetaceae	Actinomyces	Actinomyces oris	0.0898	0.0231	0.016	0.0057	0.0511	0.0028	0	0.0209	0.0706	0.0233	0.0075	0	0	0	0.0195	0.0389	0	0.0023	0.0108	0.0295	0.0061	0.0309	0.0452	0.002	0	0.0217	0.0043	0.0064	0	0	0.0149	0.01	0.0057	0.0243	0	0.021	0.0275	0.0322	0.0544	0.0016	0.0215	0.3277	0.0093
	Actinobacteria	Actinobacteria_c	Actinomycetales	Actinomycetaceae	Actinomyces	Actinomyces radicidentis group	0	0	0	0	0	0	0	0	0	0	0	0	0	0	0	0	0	0	0	0	0	0	0	0	0	0	0	0	0	0	0	0	0	0	0	0	0	0	0	0	0	0	0.0302
	Actinobacteria	Actinobacteria_c	Actinomycetales	Actinomycetaceae	Actinomyces	Actinomyces timonensis	0	0	0	0	0	0	0	0	0	0	0	0	0	0	0	0	0	0	0	0	0.0061	0	0	0	0	0	0	0	0	0	0	0	0	0	0	0	0	0	0	0	0	0	0
	Actinobacteria	Actinobacteria_c	Actinomycetales	Actinomycetaceae	Actinomyces	Actinomyces turicensis	0	0	0	0	0	0	0	0	0	0	0	0.0017	0	0	0	0	0	0	0	0	0	0	0	0	0	0	0	0	0	0	0	0	0	0	0	0	0	0	0	0	0	0	0
	Actinobacteria	Actinobacteria_c	Actinomycetales	Actinomycetaceae	Actinomyces	Actinomyces viscosus group	0.0156	0.0036	0	0.0019	0	0.0042	0	0.0052	0.0601	0.0052	0.015	0	0	0.0016	0.0065	0.0051	0.0017	0	0.0108	0.0148	0.0152	0.0197	0	0	0.0109	0	0	0.064	0	0	0.0268	0	0.0085	0.0075	0	0.021	0.0275	0.029	0.0314	0.0064	0.0081	0.0537	0
	Actinobacteria	Actinobacteria_c	Actinomycetales	Actinomycetaceae	Actinomyces	Actinomyces_uc	0.0195	0.0053	0.0124	0.0228	0.0138	0.0028	0.003	0	0.0418	0.0569	0.0075	0.047	0	0.0016	0.0259	0.0304	0.1153	0.0046	0.103	0.0172	0.0274	0.014	0.0469	0.008	0.0462	0.0038	0.0256	0.0416	0.1904	0.019	0.0119	0.0199	0.017	0.0206	0.0143	0.0252	0.0252	0.058	0.0648	0.5751	0.0148	0.0593	0.0116
	Actinobacteria	Actinobacteria_c	Actinomycetales	Actinomycetaceae	Actinomyces	AFQC_s	0	0	0	0	0	0.0028	0	0	0.0654	0	0	0	0	0	0	0	0	0.0023	0	0	0	0	0.0017	0	0.0027	0	0	0	0	0	0.0059	0	0	0	0.0016	0.0042	0.0023	0	0	0.0032	0	0.0028	0.0046
	Actinobacteria	Actinobacteria_c	Actinomycetales	Actinomycetaceae	Actinomyces	CAGY_s	0	0	0.0337	0.0057	0	0.0028	0.0242	0.0078	0.0444	0	0.0875	0.0235	0	0.0296	0.0627	0.0017	0.007	0.0718	0.019	0.0148	0.0183	0.1039	0.092	0.004	0.7556	0	0	0.112	0.3612	0	0.0297	0.0133	0.0141	0.0206	0.0111	0	0.0413	0.1837	0.3618	0.6637	0	0.0056	0.0163
	Actinobacteria	Actinobacteria_c	Actinomycetales	Actinomycetaceae	Actinomyces	CP012590_s	0	0	0	0	0	0	0	0	0	0	0	0	0	0	0	0	0	0	0	0	0.0183	0	0	0	0	0	0	0	0	0	0	0	0	0	0	0	0	0	0.0021	0	0	0	0
	Actinobacteria	Actinobacteria_c	Actinomycetales	Actinomycetaceae	Actinomyces	FM873673_s	0	0	0	0	0	0.0014	0	0	0	0	0	0	0	0	0	0	0	0	0	0	0.0152	0	0.0017	0	0	0.0026	0.0021	0	0	0	0	0	0	0	0	0	0	0	0.0021	0	0	0	0
	Actinobacteria	Actinobacteria_c	Actinomycetales	Actinomycetaceae	Actinomyces	GU227170_s	0	0	0	0	0	0	0	0	0	0	0	0	0	0	0	0.0034	0	0	0	0	0.0091	0	0	0	0	0	0	0	0	0	0	0	0	0	0	0	0	0	0	0	0	0	0
	Actinobacteria	Actinobacteria_c	Actinomycetales	Actinomycetaceae	Actinomyces	JVLH_s	0.5097	0.0107	0.0124	0	0.0609	0	0.1604	0.0287	0.1098	0.0388	0.0025	0.0873	0.0146	0.0181	0.1297	0.0051	0.0052	0	0.1193	0	0.0122	0.0028	0.0435	0.014	0.0109	0	0	0	0.0049	0	0.0089	0	0.0057	0.0842	0	0.0105	0.0069	0.0999	0.1945	1.2856	0	0.0791	0.0697
	Actinobacteria	Actinobacteria_c	Actinomycetales	Actinomycetaceae	Actinomyces	JVNV_s	0.043	0	0	0.0076	0.0433	0.0014	0.003	0.0052	0.0654	0	0	0	0	0	0.0043	0	0	0.0046	0.0054	0.0541	0	0.0281	0.0017	0	0.0027	0.0013	0.0043	0	0	0.0027	0	0	0	0	0.0016	0	0.0161	0.0193	0.0251	0.0016	0	0	0
	Actinobacteria	Actinobacteria_c	Actinomycetales	Actinomycetaceae	Actinomyces	KE952139_s	0.1504	0.135	0.1225	0.2181	0.0649	0.1438	0.0061	0.0261	0.4602	0.4477	1.5319	0.1511	0.1021	0.14	0.294	0.0777	0.2865	0.1298	0.2413	0.2386	0.0943	0.1628	0.1322	0.2666	0.6849	0.0664	0.1365	0.2945	0.3791	0.5499	0.6867	0.309	0.4125	0.3179	0.4306	0.2041	0.9151	0.05	0.1799	1.1664	0.0793	0.1045	0.0976
	Actinobacteria	Actinobacteria_c	Actinomycetales	Actinomycetaceae	Actinomyces	LT635457_s group	0.0039	0.0107	0.0284	0.0133	0.0039	0.0084	0.0212	0	0.0078	0.0129	0.1	0.005	0.0389	0.0066	0.0346	0.0068	0.1118	0.0162	0.0461	0.0541	0	0.014	0.0535	0.02	0.1114	0	0.0533	0.0416	0.1481	0.0975	0.0476	0.0498	0.0311	0.245	0.0445	0.0147	0.0344	0.0048	0.0146	0.2803	0.0134	0.0056	0.0023
	Actinobacteria	Actinobacteria_c	Bifidobacteriales	Bifidobacteriaceae	Aeriscardovia	AY278612_s	0	0	0	0	0	0.0028	0	0	0	0	0.0025	0	0	0	0	0	0	0	0	0	0	0	0	0	0	0	0	0	0	0	0	0	0	0	0	0.0021	0	0	0	0	0	0	0
	Actinobacteria	Actinobacteria_c	Bifidobacteriales	Bifidobacteriaceae	Bifidobacterium	Bifidobacterium bifidum	0	0.0018	0	0	0	0	0	0	0	0	0	0	0	0	0	0	0	0	0	0	0	0	0	0	0	0	0	0	0	0	0	0	0	0	0	0	0	0	0	0	0	0	0
	Actinobacteria	Actinobacteria_c	Bifidobacteriales	Bifidobacteriaceae	Bifidobacterium	Bifidobacterium dentium	0	0	0	0.0133	0	0.0028	0	0	0	0.0181	0	0	0	0.0099	0	0	0	0	0.0054	0.0049	0	0	0	0	0	0	0.0064	0	0.0016	0	0.0803	0	0.0057	0.0056	0	0.0379	0	0.0032	0.023	0.0016	0.0054	0	0.0093
	Actinobacteria	Actinobacteria_c	Bifidobacteriales	Bifidobacteriaceae	Bifidobacterium	Bifidobacterium longum group	0	0	0	0	0	0	0	0	0	0	0	0	0	0	0	0	0	0	0	0	0	0	0	0	0	0	0	0	0.0846	0	0	0	0	0	0	0	0	0	0	0.0016	0	0	0.0023
	Actinobacteria	Actinobacteria_c	Bifidobacteriales	Bifidobacteriaceae	Parascardovia	Parascardovia denticolens	0	0	0	0	0	0.0042	0	0	0.0157	0.0104	0	0	0	0	0	0	0	0	0.0027	0	0	0	0	0	0	0	0	0	0	0	0	0	0	0	0	0.0168	0	0.0048	0.0125	0	0	0	0
	Actinobacteria	Actinobacteria_c	Bifidobacteriales	Bifidobacteriaceae	Scardovia	Scardovia wiggsiae	0	0	0.0053	0	0.0079	0.0126	0.0061	0	0.0105	0.0052	0.01	0	0	0	0.0065	0	0	0	0	0	0	0	0.0067	0	0	0.0013	0	0	0	0	0	0	0	0.0019	0	0.0273	0.0917	0	0.0042	0.0016	0.0054	0	0.0023
	Actinobacteria	Actinobacteria_c	Corynebacteriales	Corynebacteriaceae	Corynebacterium	Corynebacterium diphtheriae	0	0	0	0	0	0	0	0	0.0026	0	0	0	0	0	0	0	0	0	0	0	0	0	0	0	0	0	0	0	0	0	0	0	0	0	0	0	0	0	0	0	0	0	0
	Actinobacteria	Actinobacteria_c	Corynebacteriales	Corynebacteriaceae	Corynebacterium	Corynebacterium durum	0.0078	0	0.0355	0.0114	0.002	0.0405	0.0272	0.1983	0.1804	0.176	0.005	0.0185	0.0049	0	0.0281	0.0456	0.0017	0.0579	0.0596	0	0.0335	0.0646	0.1238	0.004	0.019	0.0792	0.0021	0.0512	0.0195	0.019	0.003	0.0133	0.0198	0.0767	0.0111	0.2125	0.0573	0.0403	0.046	0	0.0605	0.5791	0.007
	Actinobacteria	Actinobacteria_c	Corynebacteriales	Corynebacteriaceae	Corynebacterium	Corynebacterium kroppenstedtii group	0	0	0	0	0	0	0	0	0.0052	0	0	0	0	0	0	0	0	0	0	0	0	0	0	0	0	0	0	0	0	0	0	0	0	0	0	0	0	0	0	0	0	0	0
	Actinobacteria	Actinobacteria_c	Corynebacteriales	Corynebacteriaceae	Corynebacterium	Corynebacterium matruchotii	0	0	0.0053	0.0038	0	0.0056	0	0	0.0183	0.2743	0.005	0	0	0.0016	0	0	0.0262	0.0116	0.3497	0.0271	0.0091	0.2864	0.005	0.014	0.0761	0.0051	0	0.1457	0.0081	0	0	0	0.0339	0	0	0.0105	0	0.2852	1.4535	0.0048	0.1412	0.2966	0.0023
	Actinobacteria	Actinobacteria_c	Corynebacteriales	Corynebacteriaceae	Corynebacterium	Corynebacterium pseudotuberculosis group	0.0547	0	0	0	0.0354	0	0	0	0	0	0	0	0	0	0.0151	0	0	0	0	0	0	0	0	0	0	0	0	0.0016	0	0	0	0	0	0.015	0	0	0	0	0	0	0	0	0
	Actinobacteria	Actinobacteria_c	Corynebacteriales	Corynebacteriaceae	Corynebacterium	Corynebacterium tuberculostearicum	0	0	0	0	0	0	0	0	0	0	0	0	0	0	0.0022	0	0	0	0	0	0	0	0	0	0	0	0	0	0	0	0	0	0	0	0	0.0021	0	0	0	0	0	0	0
	Actinobacteria	Actinobacteria_c	Corynebacteriales	Corynebacteriaceae	Corynebacterium	Corynebacterium_uc	0	0	0	0	0	0	0	0	0	0	0	0	0	0	0	0	0.0035	0	0	0	0	0	0.0033	0	0	0	0	0	0	0	0	0	0	0	0	0	0	0	0	0	0	0.0085	0
	Actinobacteria	Actinobacteria_c	Corynebacteriales	Corynebacteriaceae	Corynebacterium	JF241012_s	0	0	0	0.0019	0	0	0	0	0	0	0	0	0	0	0	0.0422	0	0	0	0	0	0	0.0067	0	0	0.0754	0	0	0	0	0	0	0	0.0337	0	0	0	0	0	0	0	0	0
	Actinobacteria	Actinobacteria_c	Corynebacteriales	Corynebacteriaceae	Corynebacterium	JQ463704_s	0.0176	0.0053	0.3925	0.0209	0.2615	0.1857	0	0.4775	1.8878	0.0104	0.2149	0.0118	0	0.107	0.0584	0.0338	0	0.1275	0	0.182	0.426	1.1708	0.5773	0.421	0.0462	0.3244	0.0064	0.0944	0.2196	0.0135	0.4489	0.01	0	0.0243	0.0683	0.6501	0.2179	0.0757	0.1213	0.1096	0.0027	1.5282	0.2671
	Actinobacteria	Actinobacteria_c	Corynebacteriales	Mycobacteriaceae	Mycobacterium	EF018761_s	0	0	0	0	0	0	0	0	0	0	0	0	0	0	0	0	0	0	0	0	0	0	0	0	0	0	0	0	0	0	0.003	0	0	0	0	0	0	0	0	0	0	0	0
	Actinobacteria	Actinobacteria_c	Micrococcales	Micrococcaceae	Arthrobacter	Arthrobacter globiformis group	0	0	0.0018	0	0	0	0	0	0	0	0	0	0	0	0	0	0	0	0	0	0	0	0	0	0	0	0	0	0	0	0	0	0	0	0	0	0	0	0.0021	0	0	0	0
	Actinobacteria	Actinobacteria_c	Micrococcales	Micrococcaceae	Kocuria	Kocuria kristinae	0	0	0	0	0	0	0	0	0	0	0	0	0	0	0	0.0017	0	0	0	0	0	0	0	0	0	0	0	0	0	0	0	0	0	0	0	0	0	0	0	0	0	0	0
	Actinobacteria	Actinobacteria_c	Micrococcales	Micrococcaceae	Kocuria	Kocuria palustris group	0	0	0	0.0019	0	0	0	0	0	0	0	0	0	0	0	0	0	0	0	0	0	0	0	0	0	0	0	0	0	0	0	0	0	0	0	0	0	0	0	0	0	0	0
	Actinobacteria	Actinobacteria_c	Micrococcales	Micrococcaceae	Rothia	KV831974_s group	10.7194	0	0.5382	1.2725	1.6043	3.6712	0.1271	0.6994	5.1822	2.8599	0.5573	0.5239	0.5054	1.062	0.5059	0.4393	2.5295	0.7949	2.372	0.9275	4.9635	0.8479	1.5579	1.7621	6.5938	0.6258	6.1191	4.5027	0.6573	1.0266	0.0327	0.2924	2.068	0.8491	4.3874	2.1879	5.8416	0.5962	1.5937	0.4156	1.2075	1.6609	0.0232
	Actinobacteria	Actinobacteria_c	Micrococcales	Micrococcaceae	Rothia	Rothia aeria	0.0312	0.0036	0.0799	0.0512	0.2517	0.1243	0.118	0.8872	0.0105	2.363	0.0475	0.2469	0.2284	0.0823	0.4994	0.0912	0.3756	0.9178	0.0922	0.4035	0.7973	0.5391	0.9973	0.3388	0.0788	1.2759	0.0618	0.3569	0.1904	0.1788	0.2408	0.3223	0.2175	0.116	0.0238	0.5659	0.8096	1.2118	0.1757	0.0306	1.0542	1.5818	0.0557
	Actinobacteria	Actinobacteria_c	Micrococcales	Micrococcaceae	Rothia	Rothia amarae	0	0	0	0.0019	0	0	0	0	0	0	0	0.0017	0	0	0	0	0	0	0	0	0	0	0	0	0	0	0	0	0.0016	0	0	0	0	0	0	0	0	0	0	0	0	0	0
	Actinobacteria	Actinobacteria_c	Micrococcales	Micrococcaceae	Rothia	Rothia dentocariosa	0.0137	0	0.1705	0.0303	0.0413	0.1033	2.4567	0.7881	0.5125	0.4063	0.065	0.4416	0.0389	0	0.5773	0.0135	0.2131	0.0556	0.084	0.0615	0.0335	0.1179	0.1071	0.0722	1.1742	0.0613	0.0128	0.6387	0.1155	0.0542	0.1249	0.1861	0.0537	0.0617	0.0207	0.2104	1.0596	0.9797	0.6672	1.553	0.3496	0.7231	0.4901
	Actinobacteria	Actinobacteria_c	Micrococcales	Micrococcaceae	Rothia	Rothia endophytica group	0	0	0	0	0	0	0	0	0	0	0	0	0	0	0	0	0	0	0	0	0	0	0	0	0	0	0	0	0	0	0	0	0	0	0	0.0042	0	0	0	0	0	0	0
	Actinobacteria	Actinobacteria_c	Micrococcales	Micrococcaceae	Rothia	Rothia mucilaginosa group	0.0078	0.1083	0.2522	0.0948	0.002	0	3.3432	0.0026	0.0157	0.0285	1.7493	0.4736	0	0.1597	0.8908	0.0017	0.0105	0.1043	0.0136	1.3899	0.0061	1.7407	0	0.3007	0.1468	0	1.7249	1.2773	0.0098	0.0379	1.8757	0.0399	0.017	0	0.0064	0.0105	0.0413	1.1183	1.8718	4.1307	0.004	0.1977	2.9453
	Actinobacteria	Actinobacteria_c	Micrococcales	Micrococcaceae	Rothia	Rothia_uc	0	0	0	0	0	0.0028	0.0484	0	0.0078	0.0725	0	0.0067	0	0.0033	0.0086	0	0.0332	0	0.0054	0.0148	0.0152	0.0112	0.0033	0	0.0136	0.0026	0.0618	0.0128	0.0033	0	0.0059	0	0.0254	0.0037	0.0032	0.0168	0.0436	0.0113	0.0105	0.0242	0.004	0.0141	0.0139
	Actinobacteria	Actinobacteria_c	Propionibacteriales	Nocardioidaceae	Kribbella	Kribbella flavida group	0	0	0	0	0	0	0	0	0	0	0	0	0	0	0	0	0	0	0	0	0	0	0	0	0	0	0	0	0	0	0	0	0	0	0	0	0	0	0.0021	0	0.0013	0	0
	Actinobacteria	Actinobacteria_c	Propionibacteriales	Nocardioidaceae	Nocardioides	Nocardioides dilutus	0	0	0	0	0	0	0	0	0	0	0	0	0	0	0	0	0	0	0	0	0	0	0	0	0	0	0	0	0	0	0	0	0	0	0	0	0	0	0	0	0.0013	0	0
	Actinobacteria	Actinobacteria_c	Propionibacteriales	Propionibacteriaceae	Cutibacterium	Cutibacterium acnes group	0	0	0	0	0	0	0	0	0	0	0	0	0	0	0	0	0	0.0023	0.0054	0	0	0	0	0	0.0082	0	0	0	0	0	0	0	0	0	0	0	0	0	0	0	0.0013	0	0
	Actinobacteria	Actinobacteria_c	Propionibacteriales	Propionibacteriaceae	Propionibacterium	AF287757_s	0	0.0018	0	0	0	0	0	0	0	0	0	0	0	0	0	0	0	0	0	0	0	0	0.0033	0	0	0.0026	0	0	0	0	0	0	0	0	0.0032	0.0021	0	0.0032	0	0	0	0	0
	Actinobacteria	Actinobacteria_c	Propionibacteriales	Propionibacteriaceae	Propionibacterium	Propionibacterium acidifaciens	0	0	0	0	0	0	0	0	0	0	0	0	0	0	0	0	0	0	0	0	0	0	0	0	0	0	0	0	0	0	0	0	0	0	0	0.0042	0	0	0	0	0	0	0
	Actinobacteria	Actinobacteria_c	Propionibacteriales	Propionibacteriaceae	Pseudopropionibacterium	Pseudopropionibacterium propionicum	0	0.0036	0	0	0.002	0.0028	0	0.013	0.0471	0.0104	0	0.0017	0	0	0	0	0	0	0	0	0	0	0.0151	0	0	0.0089	0	0	0.0016	0	0	0	0.0085	0	0	0.021	0	0	0.0021	0	0	0.0028	0
	Actinobacteria	Actinobacteria_c	Streptosporangiales	Thermomonosporaceae	Actinomadura	Actinomadura madurae group	0	0	0	0	0	0	0	0	0	0	0	0	0	0	0	0	0	0	0	0	0	0	0	0	0	0	0	0	0	0	0	0	0	0	0	0	0	0	0.0021	0	0	0	0
	Actinobacteria	Coriobacteriia	Coriobacteriales	Coriobacteriaceae	Atopobium	Atopobium parvulum	0.1074	0.0995	0.2469	0.1176	0.2654	0.067	0.0817	0.0574	1.0589	0.2536	0.5723	0.6348	0.0389	0.0428	0.3502	0.0642	0.2114	0.0857	0.1789	0.4059	0.0943	0.2695	0.1757	0.1363	0.9893	0.0728	0.226	0.5698	0.6182	0.4496	0.3002	0.5815	0.1497	0.2095	0.0953	0.2062	0.1514	0.2643	0.5312	3.6135	0.0471	0.2203	0.3461
	Actinobacteria	Coriobacteriia	Coriobacteriales	Coriobacteriaceae	Atopobium	Atopobium rimae group	0.2011	0.0018	0.0249	0.0417	0.3283	0.0587	0.0061	0.0235	0.4157	0.1087	0.07	0.0285	0.0194	0.0231	0.0432	0.1352	0.0122	0.0255	0.0163	0.0615	0.1126	0.0112	0.1573	0.02	0.2337	0.0319	0.339	0.2977	0.0033	0.019	0.1813	0.0233	0.0339	0.0786	0.0207	0.2083	0.0872	0.0306	0.2782	0.0596	0.0161	0.0847	0.1672
	Actinobacteria	Coriobacteriia	Coriobacteriales	Coriobacteriaceae	Atopobium	Atopobium_uc	0	0	0	0	0	0	0	0	0	0	0.005	0	0	0	0	0	0	0	0	0	0	0	0.005	0	0	0.0026	0	0	0	0	0	0	0	0	0	0	0	0	0.0021	0.0016	0	0	0
	Actinobacteria	Coriobacteriia	Coriobacteriales	Coriobacteriaceae	Atopobium	AY278623_s	0	0	0	0	0	0	0	0	0	0	0	0	0	0	0	0	0	0	0	0	0	0	0	0	0	0	0	0	0	0	0	0	0	0	0	0.0084	0	0.0016	0.0146	0	0	0	0
	Actinobacteria	Coriobacteriia	Coriobacteriales	Coriobacteriaceae	Cryptobacterium	Cryptobacterium curtum	0.0078	0	0	0.0076	0.0157	0.0014	0	0	0.0471	0.0078	0	0	0	0.0033	0	0.0017	0.0017	0	0	0	0	0	0.0067	0	0	0.0013	0.0171	0	0.0618	0	0.003	0	0.0028	0.0037	0.0064	0.0189	0.0023	0.0129	0.0356	0.0048	0	0.0198	0.0395
	Actinobacteria	Coriobacteriia	Coriobacteriales	Coriobacteriaceae	Olsenella	CP012069_s	0.0098	0	0	0.0019	0	0.0028	0	0	0.0078	0	0	0	0	0.0016	0	0	0	0	0	0	0	0	0.0033	0	0	0	0	0	0	0	0.0089	0	0	0.0019	0.0016	0.0147	0	0	0.0105	0	0	0.0028	0.007
	Actinobacteria	Coriobacteriia	Coriobacteriales	Coriobacteriaceae	Olsenella	Olsenella profusa	0	0	0	0	0	0.0056	0	0	0	0	0	0	0	0	0	0.0051	0	0	0	0	0	0	0	0	0	0	0	0	0	0	0	0	0	0	0	0.0021	0	0	0	0	0	0	0
	Actinobacteria	Coriobacteriia	Coriobacteriales	Coriobacteriaceae	Olsenella	Olsenella uli	0	0.0036	0	0	0	0	0	0	0	0	0	0	0	0	0	0	0	0	0	0	0	0	0	0	0	0	0	0	0	0	0	0	0	0	0	0.0042	0	0	0	0	0	0	0
	Actinobacteria	Coriobacteriia	Coriobacteriales	Coriobacteriaceae	Slackia	Slackia exigua	0	0.0053	0	0	0	0	0	0	0	0	0.0025	0	0	0.0016	0	0	0	0	0	0	0	0	0	0	0	0	0	0.0016	0.0033	0	0.003	0	0	0.0019	0	0	0	0	0	0	0	0	0
	Actinobacteria	Rubrobacteria	Gaiellales	Gaiellaceae	Gaiella	HQ190310_s	0	0	0	0	0	0	0	0	0	0	0	0	0	0	0	0	0	0	0	0	0	0	0	0	0	0	0	0	0	0	0	0	0	0	0	0	0	0	0	0	0.0013	0	0
	Actinobacteria	Thermoleophilia	Solirubrobacterales	Solirubrobacteraceae	Solirubrobacter	JF090528_s	0	0	0	0	0	0	0	0	0	0	0	0	0	0	0	0	0	0	0	0	0	0	0	0	0	0	0	0	0	0	0	0	0	0	0	0	0	0	0.0021	0	0	0	0
	Bacteroidetes	Bacteroidia	Bacteroidales	AC160630_f	AB494828_g	AF481207_s	0	0	0	0	0	0	0	0	0	0	0	0	0	0	0	0	0	0	0	0.0172	0	0.0084	0	0	0	0	0	0	0.0033	0	0	0	0	0	0	0	0	0	0	0	0	0	0
	Bacteroidetes	Bacteroidia	Bacteroidales	AC160630_f	DQ003626_g	DQ003626_g_uc	0	0	0	0	0	0.0028	0	0	0	0	0	0	0	0	0	0	0	0	0	0	0	0	0	0	0	0	0	0	0	0	0	0	0	0	0	0.0063	0	0	0	0	0	0	0
	Bacteroidetes	Bacteroidia	Bacteroidales	AC160630_f	DQ003626_g	DQ003626_s	0	0	0	0	0	0.0028	0	0	0	0	0	0	0.0049	0	0	0.0051	0	0	0	0	0	0	0	0	0	0	0	0	0	0	0	0	0	0.0056	0	0.0084	0	0	0	0	0	0	0
	Bacteroidetes	Bacteroidia	Bacteroidales	Bacteroidaceae	Bacteroides	Bacteroides finegoldii	0	0	0	0	0	0	0	0	0	0	0	0.0017	0	0	0	0	0	0	0	0	0	0	0	0	0	0	0	0	0	0	0	0	0	0	0	0	0	0	0	0	0	0	0
	Bacteroidetes	Bacteroidia	Bacteroidales	Bacteroidaceae	Bacteroides	Bacteroides stercoris	0	0	0	0	0	0	0	0	0	0	0	0	0	0	0	0	0	0	0	0	0	0	0	0	0	0	0	0	0	0	0	0	0	0	0	0	0	0	0	0	0.0013	0	0
	Bacteroidetes	Bacteroidia	Bacteroidales	Bacteroidaceae	Bacteroides	Bacteroides vulgatus	0	0	0	0	0	0	0	0	0	0	0	0	0	0	0	0	0	0	0	0	0	0	0	0	0	0	0	0	0	0	0	0	0	0	0	0	0.0023	0	0	0	0	0.0028	0.0023
	Bacteroidetes	Bacteroidia	Bacteroidales	Barnesiellaceae	Coprobacter	Coprobacter fastidiosus	0	0	0	0	0	0	0	0	0	0	0	0	0	0	0	0	0	0	0	0	0	0	0	0	0	0	0	0.0016	0	0	0	0	0	0	0	0	0	0	0	0	0	0	0
	Bacteroidetes	Bacteroidia	Bacteroidales	Muribaculaceae	PAC001068_g	PAC001071_s	0	0	0	0	0	0	0	0	0	0	0	0	0	0	0	0	0	0	0	0	0	0.0028	0	0	0	0	0	0	0	0	0	0.01	0	0	0	0	0	0	0	0	0	0	0
	Bacteroidetes	Bacteroidia	Bacteroidales	Muribaculaceae	PAC001286_g	JF803519_s	0	0	0	0	0	0	0	0	0	0	0	0	0	0	0	0	0	0	0	0	0	0	0	0	0	0	0	0	0.0016	0	0	0	0	0	0	0	0	0	0	0	0	0	0
	Bacteroidetes	Bacteroidia	Bacteroidales	Phocaeicola_f	Phocaeicola	Phocaeicola abscessus	0	0	0	0	0	0.0307	0	0	0	0	0	0	0	0	0	0	0	0	0	0.0271	0	0.0168	0	0	0	0	0	0	0	0	0	0	0	0	0	0.0484	0	0	0	0	0	0	0
	Bacteroidetes	Bacteroidia	Bacteroidales	Porphyromonadaceae	AM420159_g	AM420159_g_uc	0	0	0	0	0	0	0	0	0	0	0	0	0	0	0	0.0034	0	0	0	0	0	0	0	0	0	0	0	0	0	0	0	0	0	0	0	0	0	0	0	0	0	0	0
	Bacteroidetes	Bacteroidia	Bacteroidales	Porphyromonadaceae	AM420159_g	AM420159_s	0	0	0	0.0133	0	0	0	0	0	0	0	0	0.0632	0	0	0.0811	0.0035	0	0	0	0	0	0	0	0	0	0.0085	0	0	0	0	0	0	0.0224	0	0	0	0	0	0	0	0	0
	Bacteroidetes	Bacteroidia	Bacteroidales	Porphyromonadaceae	AM420159_g	FM873521_s	0.0781	0	0	0.0152	0.0845	0.0461	0	0	0	0.0828	0.025	0.0017	0.0049	0.0198	0	0.0237	0	0.0023	0.0298	0	0.0517	0	0.0351	0	0	0.0115	0.0064	0	0.0033	0	0.0297	0	0	0.0187	0	0.021	0	0.0016	0.0084	0.0016	0	0.0085	0
	Bacteroidetes	Bacteroidia	Bacteroidales	Porphyromonadaceae	Paludibacter	ADCM_s	0.0664	0.1723	0.0426	0.0398	0.1651	0.1396	0	0.0026	0	0.0129	0.1025	0.0034	0.0535	0.0807	0.0108	0.1977	0.0017	0.0904	0.0027	0.1304	0.213	0.219	0.1289	0.0621	0.0082	0.0779	0.0213	0.0208	0.0065	0.0054	0.11	0	0.0057	0.0243	0.0016	0.1851	0.0092	0.0226	0.1422	0.0048	0.004	0.0621	0.0209
	Bacteroidetes	Bacteroidia	Bacteroidales	Porphyromonadaceae	Porphyromonas	DQ087194_s	0	0.016	0.1172	0	0	0.007	0	0	0	0	0	0.0739	0.0146	0	0.0735	0	0	0	0	0.0221	0.003	0.1628	0.1523	0	0	0.0358	0	0	0.0033	0.0217	0	0.0133	0	0	0	0.0042	0.0734	0.0032	0.0105	0	0	0	0
	Bacteroidetes	Bacteroidia	Bacteroidales	Porphyromonadaceae	Porphyromonas	JF239777_s	0	0	0	0	0.0216	0.155	0	0	0	0	0	0.8128	0	0	0	0	0.007	0.0579	0	0.0836	0.0365	0.4183	0.1138	0	0	0.2158	0.0064	0.0032	0.1009	0.1111	0	0.1961	0	0.0019	0.0048	0.0568	0.0872	0.0564	0.0042	0	0.0081	0.0282	0
	Bacteroidetes	Bacteroidia	Bacteroidales	Porphyromonadaceae	Porphyromonas	JQ468794_s	0	0.0018	0.0124	0	0	0.0084	0.003	0	0	0	0	0.047	0	0	0.0173	0	0.0367	0	0	0.0074	0	0.0056	0.0017	0	0	0.0064	0.0021	0	0.0114	0	0	0	0	0	0	0	0.0917	0	0	0	0	0	0
	Bacteroidetes	Bacteroidia	Bacteroidales	Porphyromonadaceae	Porphyromonas	KI259256_s	0	0	0.0657	0.0019	0.1848	0.2192	0	0.1774	0.0444	0.0336	0	0.2838	0	0	0.0368	0	0.0052	0.0417	0.0163	0.0615	0.0365	0.0562	0.2594	0	0	0.3487	0.0043	0.0048	0.1871	0.084	0	0.0798	0	0	0.0032	0.0337	0.0849	0.0097	0.0084	0.0499	0	0.0056	0.079
	Bacteroidetes	Bacteroidia	Bacteroidales	Porphyromonadaceae	Porphyromonas	Porphyromonas catoniae	0	0	0.0657	0.0076	0.0629	0.0978	0	0.1957	0.0157	0.0181	0	0.0756	0.0049	0.0198	0.0411	0.0101	0.0314	0.1089	0	0	0.0426	0.0225	0.0971	0.004	0	0.0498	0.0021	0	0.0521	0	0.0089	0	0.0028	0.0112	0	0.0147	0.0115	0.1531	0.0167	0.0145	0	0.0198	0
	Bacteroidetes	Bacteroidia	Bacteroidales	Porphyromonadaceae	Porphyromonas	Porphyromonas endodontalis	0.0234	0.1758	0	0.0967	0.0177	0.0656	0	0	0	0.2071	0	0	0.0486	0.0198	0	0.0169	0.0332	0.0278	0.0136	0.2189	0.003	0.0786	0.0067	0.006	0.0408	0.0013	0.0576	0.0752	0.1481	0	0.0178	0	0.0198	0.0206	0.0048	0.2461	0.055	0.0548	0.0335	0.0048	0.0982	0.0254	0
	Bacteroidetes	Bacteroidia	Bacteroidales	Porphyromonadaceae	Porphyromonas	Porphyromonas gingivalis	0	0	0	0	0	0.2877	0	0	0	0	0	0	0	0	0	0	0	0	0	0	0	0	0	0	0	0	0	0	0.0651	0	0	0	0	0	0	0.1157	0	0	0	0	0	0	0
	Bacteroidetes	Bacteroidia	Bacteroidales	Porphyromonadaceae	Porphyromonas	Porphyromonas pasteri	4.976	1.7706	6.0191	0.5746	1.5158	2.804	14.5407	10.3285	2.1571	1.0456	0.8822	8.0118	6.6534	3.4183	3.7533	2.4619	12.1006	3.6849	3.3642	0.5511	4.3883	0.6233	1.8792	0.5172	0.2093	2.4484	2.3304	0.1841	2.1785	9.0035	2.1819	6.2107	1.6075	5.8633	5.46	1.946	1.2569	4.4135	0.9851	0.1724	3.3415	0.7344	4.9267
	Bacteroidetes	Bacteroidia	Bacteroidales	Porphyromonadaceae	Porphyromonas	Porphyromonas uenonis group	0	0	0.0036	0	0	0.0042	0	0	0	0	0	0	0	0	0	0	0	0	0	0.0074	0	0.0112	0	0	0	0	0	0	0	0	0	0	0	0	0	0.0105	0	0	0	0	0	0	0
	Bacteroidetes	Bacteroidia	Bacteroidales	Porphyromonadaceae	Porphyromonas	Porphyromonas_uc	0	0	0.0924	0.0038	0	0.0838	0	0	0	0.0052	0	0.0101	0.0146	0.0296	0.013	0	0.0035	0.0139	0	0.0197	0	0.0056	0.0418	0.018	0	0.0307	0	0	0.0342	0.0054	0	0.0066	0	0.0037	0.0064	0.0189	0.0023	0.0048	0.0021	0.0129	0.0108	0	0.0046
	Bacteroidetes	Bacteroidia	Bacteroidales	Porphyromonadaceae	Tannerella	CP017038_s	0.0273	0.0479	0.0284	0.0114	0.116	0.0824	0	0.0809	0.2222	0.0647	0.0175	0.0453	0.0146	0.0379	0.0151	0.0355	0.0122	0.0997	0.0461	0.0295	0.1765	0.0814	0.1188	0.0581	0.1359	0.0817	0.0235	0.2481	0.0667	0.0108	0.1486	0.0199	0.0254	0.0075	0.0095	0.2083	0.0229	0.0806	0.1046	0.0129	0.0094	0.0876	0.0395
	Bacteroidetes	Bacteroidia	Bacteroidales	Porphyromonadaceae	Tannerella	Tannerella forsythia	0.0176	0.0053	0	0.0436	0.0334	0.0559	0	0	0	0	0.0275	0	0.0194	0	0	0.0186	0.0175	0.007	0	0.0418	0.0335	0.0449	0.0335	0	0	0.0077	0	0	0.0407	0	0.0178	0	0.0028	0.015	0.0079	0.1494	0.0023	0.0145	0.0209	0	0.0188	0	0
	Bacteroidetes	Bacteroidia	Bacteroidales	Prevotellaceae	Alloprevotella	Alloprevotella rava	0.0117	0.0249	0.0053	0.0038	0.0334	0.0056	0.0424	0	0	0.3183	0.05	0.0151	0.0049	0.0099	0.0951	0.0051	0.0105	0.0093	0	0.0369	0.003	0.0337	0.0301	0.014	0	0.0115	0.0021	0	0	0.0108	0	0.1529	0	0.0037	0	0.0021	0.0115	0.0177	0.0042	0.0081	0.004	0	0.0093
	Bacteroidetes	Bacteroidia	Bacteroidales	Prevotellaceae	Alloprevotella	Alloprevotella tannerae	0.6191	0.1243	0	0	0.1927	0.2416	0.003	0	0	0.2355	0.2149	0.0235	0.0389	0.0362	0	0.0389	0.0175	0.0046	0.0352	0.5904	0.0761	0.3678	0.1289	0.0381	0	0.0575	0.0043	0	0	0.2736	0.0862	0.0997	0.0057	0.0393	0.0079	0.101	0.0046	0.0677	0.2071	0	0.039	0.0508	0
	Bacteroidetes	Bacteroidia	Bacteroidales	Prevotellaceae	Alloprevotella	Alloprevotella_uc	0	0.0036	0	0	0	0	0.0091	0	0	0	0.0025	0.0235	0	0.0181	0.0065	0	0.0017	0.0185	0	0.0074	0	0.0056	0	0	0	0	0	0	0.0065	0.0325	0	0.0199	0	0	0	0	0	0.0032	0	0.0387	0	0	0
	Bacteroidetes	Bacteroidia	Bacteroidales	Prevotellaceae	Alloprevotella	AM420222_s	0.002	0.0764	0.0018	0	0.0256	0.0112	0	0	0	0.0104	0	0.0621	0	0.0033	0	0.0101	0	0.0603	0	0.0738	0.0091	0.1657	0.0251	0	0	0.0345	0.0085	0	0.0033	0.0217	0	0.0465	0	0.0019	0.0032	0.0168	0	0.0064	0	0	0.0108	0	0
	Bacteroidetes	Bacteroidia	Bacteroidales	Prevotellaceae	Alloprevotella	FJ976422_s	0.1387	0.2557	0.0799	0.0815	0.0511	0.0237	0	0	0	0.0207	0.7122	6.084	0.5152	0.8776	1.6712	0.0862	0.1101	1.6663	0.0244	0.0074	0.0517	0.1516	0.0736	0	0.0054	0.0817	0.032	0.0048	0.8379	1.5385	0.0535	2.1301	0.0678	0.1683	0.0254	0.0379	0.0183	0.0032	0.0021	0	0	0.0198	0
	Bacteroidetes	Bacteroidia	Bacteroidales	Prevotellaceae	Alloprevotella	GQ047360_s	0.0059	0	0	0	0.0039	0	0	0.0104	0	0	0	0	0.0097	0	0	0	0.0035	0.0023	0	0	0.0091	0	0	0.006	0	0	0	0	0	0	0.0119	0	0	0.0019	0	0.0042	0.0206	0	0	0	0.0134	0	0
	Bacteroidetes	Bacteroidia	Bacteroidales	Prevotellaceae	Alloprevotella	LT608321_s	0.002	0.1012	0.1332	0.0209	0.002	0.0223	0.0333	0.0705	0	0.0026	0	0.8346	1.4726	0.1317	0.3827	0.1487	0.0839	0.9757	0	1.0997	0.7365	0.7749	0.1155	0	0.0027	0.0894	0.4349	0.0016	0.3498	0.5336	0	0.5948	0.0028	0.2862	0.0397	0.0505	0.2615	0.2804	0.0293	0.0161	0	0.0819	0
	Bacteroidetes	Bacteroidia	Bacteroidales	Prevotellaceae	Alloprevotella	PAC001345_s	0.0059	0.0231	0.0462	0.0057	0.0433	0.0056	1.3373	0.4306	0.1307	0.1165	0.4873	0.314	0	0.0082	0.3935	0.0068	0.0734	0.0464	0.0217	0.1255	0	0.2134	0.3497	0	0.087	0.129	0	0.0384	1.7506	1.1024	0.0922	1.2528	0.0085	0.0019	0.0079	0	0.0688	0.0161	0.0272	1.7544	0	0.0282	0.0743
	Bacteroidetes	Bacteroidia	Bacteroidales	Prevotellaceae	GU304053_g	GQ495892_s	0	0	0	0	0	0.0098	0	0	0	0	0	0	0	0	0	0	0	0	0	0	0	0	0	0	0	0	0	0	0	0	0	0	0	0	0	0.0021	0	0	0	0	0	0	0
	Bacteroidetes	Bacteroidia	Bacteroidales	Prevotellaceae	Paraprevotella	FJ880724_s	0	0	0.0018	0	0	0	0	0	0	0	0	0	0	0	0	0	0	0	0	0	0	0	0	0	0	0	0	0	0	0	0	0	0	0	0	0	0	0	0	0	0	0	0
	Bacteroidetes	Bacteroidia	Bacteroidales	Prevotellaceae	Prevotella	AF371872_s	0	0	0	0	0	0	0	0	0	0	0	0	0	0.0016	0	0	0	0	0	0	0	0	0	0	0	0	0	0	0	0	0	0	0	0	0	0	0	0	0	0	0	0	0
	Bacteroidetes	Bacteroidia	Bacteroidales	Prevotellaceae	Prevotella	AF385509_s	0	0.0053	0.0089	0.0133	0	0	0	0	0.0157	0.0129	0	0.0034	0	0	0.013	0	0.0035	0	0	0.0443	0	0.0225	0.0134	0	0.0245	0.0102	0	0.0192	0.2327	0.0027	0.0059	0	0	0	0	0	0	0.0016	0.0105	0.2674	0	0.0113	0.0139
	Bacteroidetes	Bacteroidia	Bacteroidales	Prevotellaceae	Prevotella	AF385554_s	0.0566	0.0586	0.0089	0.0171	0.1396	0.0922	0.0091	0.0052	0.0105	0.0518	0.08	0.005	0	0.0132	0.0108	0.0338	0.0017	0.051	0.0081	0.0344	0.0122	0.0253	0.092	0.004	0.0571	0.0294	0.0149	0.0208	0	0	0.104	0.0133	0.0028	0.0318	0	0.0189	0.0115	0.0258	0.1339	0.0371	0.0094	0.0226	0.0163
	Bacteroidetes	Bacteroidia	Bacteroidales	Prevotellaceae	Prevotella	AF385558_s	0	0	0	0	0	0.0182	0	0	0	0	0	0	0	0.0033	0	0	0	0	0	0.0074	0.003	0	0	0.008	0	0	0	0	0	0	0.0119	0	0	0.0019	0	0.0168	0	0.0016	0.0125	0	0	0.0028	0
	Bacteroidetes	Bacteroidia	Bacteroidales	Prevotellaceae	Prevotella	AF481226_s	0	0	0	0	0	0.0014	0	0	0	0	0	0	0	0	0	0	0	0	0	0	0	0	0	0	0	0	0	0	0	0	0	0	0	0	0	0.021	0	0	0	0	0	0	0
	Bacteroidetes	Bacteroidia	Bacteroidales	Prevotellaceae	Prevotella	AM419982_s	0	0	0	0	0	0.0084	0	0	0	0	0	0	0	0	0	0	0	0	0	0	0	0	0	0	0	0	0	0	0	0	0	0	0	0	0	0	0	0	0	0	0	0	0
	Bacteroidetes	Bacteroidia	Bacteroidales	Prevotellaceae	Prevotella	AM420011_s	0	0.0053	0	0	0	0.0014	0	0	0	0.0052	0	0	0	0	0	0	0	0	0.0054	0	0	0	0	0	0	0	0	0	0.0781	0	0.0119	0	0	0	0.0032	0	0	0.0016	0.0125	0	0	0.0028	0
	Bacteroidetes	Bacteroidia	Bacteroidales	Prevotellaceae	Prevotella	AM420032_s	0	0.0515	0	0.0038	0.0098	0.014	0	0	0	0.0414	0.0775	0.1881	0.034	0.0033	0.1362	0.0169	0.0576	0.1367	0.0217	0.0615	0	0.0225	0.0067	0.01	0	0.0089	0.0256	0	0.0472	0.1625	0.0535	0.113	0.0085	0.0411	0.0302	0.0063	0.0734	0.0226	0.0021	0	0.004	0.0169	0
	Bacteroidetes	Bacteroidia	Bacteroidales	Prevotellaceae	Prevotella	AM420076_s	0	0	0	0	0	0	0	0	0	0	0	0	0.0146	0.0016	0	0.027	0	0	0	0	0	0	0	0.002	0	0	0.0021	0	0	0.0081	0	0	0	0.015	0	0	0	0	0	0	0	0	0
	Bacteroidetes	Bacteroidia	Bacteroidales	Prevotellaceae	Prevotella	AM420097_s	0	0	0	0	0	0.0447	0	0	0	0	0	0	0	0	0	0.0135	0	0.0023	0	0.0148	0.0304	0	0	0	0	0	0	0	0	0	0	0	0	0.0037	0	0.0063	0	0	0	0	0.0027	0	0.0163
	Bacteroidetes	Bacteroidia	Bacteroidales	Prevotellaceae	Prevotella	AY005065_s	0	0	0	0	0	0.0391	0	0	0	0	0	0	0	0	0	0	0.007	0	0	0	0	0	0	0	0	0	0	0	0	0	0	0	0.0028	0	0	0.0631	0	0	0.0042	0	0.0067	0	0
	Bacteroidetes	Bacteroidia	Bacteroidales	Prevotellaceae	Prevotella	AY134905_s	0.0156	0	0	0	0.0059	0	0	0	0	0	0	0	0	0	0	0	0	0	0	0.0049	0	0	0	0	0	0	0	0	0	0	0	0	0	0	0	0	0	0	0	0	0	0	0
	Bacteroidetes	Bacteroidia	Bacteroidales	Prevotellaceae	Prevotella	AY349394_s	0	0.0018	0	0	0.0059	0.007	0	0	0	0	0	0	0	0	0	0.0051	0	0	0	0.0098	0.003	0.0084	0	0.002	0	0.0077	0	0	0	0.0027	0	0	0	0.0019	0	0	0	0.0016	0	0	0	0.0028	0.0139
	Bacteroidetes	Bacteroidia	Bacteroidales	Prevotellaceae	Prevotella	AZHT_s	0	0	0.0089	0.0228	0	0.0014	0	0	0.0052	0.0699	0.0275	0	0	0	0.0195	0	0	0	0.0244	0.0074	0	0	0	0	0.0027	0.0026	0	0.0368	0.3791	0.0433	0.0178	0.0133	0	0	0	0.0042	0	0.0274	0.0753	0.0064	0.0013	0	0.0093
	Bacteroidetes	Bacteroidia	Bacteroidales	Prevotellaceae	Prevotella	FJ470476_s	0.0078	0.0053	0.0018	0	0	0.007	0	0	0	0.0129	0.025	0.0453	0.0049	0.0115	0	0.0034	0	0.0162	0.0108	0.0172	0.0122	0.0393	0.0167	0.002	0.0027	0.014	0.0064	0.0112	0	0.0108	0.0119	0.0166	0	0	0	0.0105	0.0046	0.0209	0.0105	0	0.0027	0	0
	Bacteroidetes	Bacteroidia	Bacteroidales	Prevotellaceae	Prevotella	FJ557727_s	0	0	0.0053	0	0	0	0.0424	0.0078	0.0026	0.0129	0	0	0	0	0.0022	0.0034	0.0052	0	0	0.0098	0	0.0112	0	0	0.0027	0.0051	0	0.0016	0.0098	0.0054	0.0208	0.01	0	0	0.0016	0	0.0206	0.0048	0.0293	0.0918	0	0.0169	0
	Bacteroidetes	Bacteroidia	Bacteroidales	Prevotellaceae	Prevotella	FJ976378_s	0	0.0195	0	0	0	0.0028	0	0	0	0	0	0.0353	0	0	0	0	0	0.007	0	0.0025	0	0	0	0	0	0.0064	0.0064	0	0.0098	0	0	0	0	0	0	0	0.0252	0.0016	0.0042	0	0	0.0113	0
	Bacteroidetes	Bacteroidia	Bacteroidales	Prevotellaceae	Prevotella	HE999470_s	0.58	0.1438	0.0835	0.0095	0.35	0.1983	0	0	0	0.1812	0	0.0151	0	0.1054	0.0216	0.1267	0.0419	0.1808	0.0081	0.0886	0.1339	0.1572	0.2962	0.0742	0.0027	0.1877	0.0085	0.0544	0.0146	0.0406	0.0089	0.0565	0.0509	0.0094	0.0095	0.0631	0.0229	0.0918	0.1004	0.0145	0.1452	0.1497	0
	Bacteroidetes	Bacteroidia	Bacteroidales	Prevotellaceae	Prevotella	JQ460218_s	0	0	0	0	0	0	0.003	0	0	0	0.005	0.0034	0	0	0.0043	0	0.0017	0	0	0.0148	0	0	0	0	0	0	0	0	0.0228	0	0	0.0033	0	0	0	0	0	0	0	0.0902	0	0	0
	Bacteroidetes	Bacteroidia	Bacteroidales	Prevotellaceae	Prevotella	KI259591_s	0.0059	0.103	0.2522	0.0019	0.0157	0.0182	0.0061	0	0	0.0207	0.005	0.0118	0	0.0593	0.0259	0.0743	0.0367	0.0116	0.0108	0.0763	0.0304	0.0421	0.0402	0.0682	0	0.0996	0.0235	0	0.0879	0.019	0.0089	0.0565	0.0141	0.015	0.0079	0.061	0.1583	0.145	0.115	0.6927	0	0.0226	0.0279
	Bacteroidetes	Bacteroidia	Bacteroidales	Prevotellaceae	Prevotella	PAC001346_s	0.5488	0.7743	0.4138	0.1403	0.234	0.0377	0.0635	0	0	0.5073	0.1125	0.0185	0	0.0231	0.3351	0.0017	0.0489	0	0.0163	0.2632	0	0.233	0.0435	0.3027	0.0381	0.1162	0.0853	0	5.6845	0.1761	0.3924	0.1329	0.0085	0	0.1065	0.0084	0.4312	0.0483	0.3493	0.6944	0.0148	0.0989	0.0395
	Bacteroidetes	Bacteroidia	Bacteroidales	Prevotellaceae	Prevotella	Prevotella aurantiaca	0	0	0	0	0	0	0	0	0	0	0	0	1.147	0	0	0.2011	0.0122	1.9792	0.0027	0	0.1309	0	0	0	0	0.0613	0.1002	0	0	1.3922	0	0.6713	0.0028	0.6976	0.0969	0	0.0826	0	0	0	0	0	0
	Bacteroidetes	Bacteroidia	Bacteroidales	Prevotellaceae	Prevotella	Prevotella baroniae	0	0	0	0	0	0.0112	0	0	0	0	0	0	0	0	0	0	0	0	0	0.032	0	0.0393	0	0	0	0	0	0	0	0	0	0	0	0	0	0.0042	0	0	0	0	0	0	0
	Bacteroidetes	Bacteroidia	Bacteroidales	Prevotellaceae	Prevotella	Prevotella buccae	0.0059	0	0	0.0019	0.0039	0.0056	0	0.0078	0.0131	0	0	0.0034	0	0.0049	0	0.0017	0	0	0	0.0271	0.003	0	0	0	0	0.0026	0	0	0	0	0	0	0	0	0	0.0021	0	0	0.0125	0	0	0	0
	Bacteroidetes	Bacteroidia	Bacteroidales	Prevotellaceae	Prevotella	Prevotella denticola	0.7851	1.0673	0.0231	0.0322	1.7222	0.3994	0.0091	0.0861	1.2603	0.1268	0.1175	0.0101	0.0243	0.0214	0.08	0.1132	0.0332	0.0973	0.1166	0.4035	0.1887	0.0365	0.1523	0.02	0.0408	0.037	0.0213	0.096	0	0.0054	0.44	0.0399	0.1158	0.1197	0.0842	0.1999	0.1101	0.2401	0.5333	0.2207	0.0498	0.0141	0.3786
	Bacteroidetes	Bacteroidia	Bacteroidales	Prevotellaceae	Prevotella	Prevotella enoeca	0.0156	0.0195	0	0	0.0118	0	0	0	0	0	0.0075	0	0	0	0	0	0	0.0232	0	0	0.0122	0	0	0	0.0027	0.0013	0	0	0	0	0.003	0	0	0	0	0	0	0	0	0	0.0027	0	0
	Bacteroidetes	Bacteroidia	Bacteroidales	Prevotellaceae	Prevotella	Prevotella fusca	0	0	0	0	0	0	0	0	0	0	0	0	0	0	0	0	0	0.0672	0	0	0.1856	0	0	0	0	0	0	0	0	0	0	0	0	0	0	0	0	0	0	0	0	0.0056	0
	Bacteroidetes	Bacteroidia	Bacteroidales	Prevotellaceae	Prevotella	Prevotella histicola	0.0098	1.9535	0.5559	0.1953	0.002	0.0126	0.1361	0	0.0052	0.2329	0.3099	0.0017	0	0.1004	0.4367	0	0.2009	0	0.4121	0.3493	0.003	0.365	0.1774	0.1924	1.7314	0.1111	0.032	0.2433	4.7621	0.539	0.7015	0.3124	0.0424	0	0.1271	0.0715	1.0894	0.3819	0.9265	2.9627	0	1.418	0.6783
	Bacteroidetes	Bacteroidia	Bacteroidales	Prevotellaceae	Prevotella	Prevotella intermedia	0	0	0	0	0	0.0265	0	0	0	0	0	0.0957	0.0049	0	0	0.022	0	0	0	0.1771	0	0.3959	0	0	0	0	0	0	0	0	0	0	0	0.0112	0	0.0021	0.0619	0.0193	0	0.0064	0	0	0
	Bacteroidetes	Bacteroidia	Bacteroidales	Prevotellaceae	Prevotella	Prevotella jejuni	0	0.6766	0.3925	0.0815	0.0039	0.0237	0.121	0.0261	0.0758	0.1372	0.035	0.8564	0.0049	0	1.3448	0.0017	0.0786	0	0.3443	0.4994	0	0.5924	0.5874	0.008	0.0843	0.5262	0.0043	0.0512	0.8574	0.8072	0.0059	1.1199	0.0396	0	0.0779	0.0105	0.2477	0.0355	0.1108	5.1231	0.0188	0.0819	0.0279
	Bacteroidetes	Bacteroidia	Bacteroidales	Prevotellaceae	Prevotella	Prevotella loescheii	0.2226	0.0835	0.0728	0.0076	0.1573	0.0433	0.0151	0.7176	0.468	0	0.1	0.1746	0.0146	0.0181	0.013	0.0507	0.0122	0.0417	0.0515	0.0467	0.0304	0.16	0.0301	0.01	0	0.0932	0.0362	0	0.0895	0	0.3448	0.0066	0.0057	0.0131	0.0159	0.0168	0.0046	0.0193	0.0125	0	0.0094	0.0141	0.2091
	Bacteroidetes	Bacteroidia	Bacteroidales	Prevotellaceae	Prevotella	Prevotella maculosa	0.0625	0.071	0.0124	0.0038	0.055	0.0321	0.003	0.0678	0.115	0.0259	0.045	0.0151	0	0.0445	0.0043	0.0372	0.0105	0.0324	0	0.032	0.1156	0.0365	0.0552	0.006	0.0054	0.0473	0.0043	0.0064	0.0049	0	0.0624	0.0033	0.0141	0.0168	0.0048	0.0379	0.0528	0.0548	0.1569	0.0242	0.0121	0.1299	0.0093
	Bacteroidetes	Bacteroidia	Bacteroidales	Prevotellaceae	Prevotella	Prevotella marshii	0.0644	0.0089	0	0	0.0177	0	0	0	0.0026	0	0	0	0	0	0	0	0	0.0046	0.0054	0.0025	0.003	0.0084	0.0151	0	0	0.0013	0	0.0048	0	0	0	0	0	0	0	0	0.0023	0	0	0.0016	0.0027	0	0
	Bacteroidetes	Bacteroidia	Bacteroidales	Prevotellaceae	Prevotella	Prevotella melaninogenica	0.1308	6.5425	5.0813	1.4375	1.1049	0.8853	15.2578	2.4504	5.4699	3.5949	8.1794	8.2284	1.5747	0.7344	7.0482	2.4247	5.2197	2.4937	5.4543	3.7812	0.9921	4.3631	2.7879	1.5716	9.6869	1.6489	1.4839	4.7652	9.4086	2.0315	9.1825	12.2786	0.6865	4.339	2.8413	0.8562	7.3462	2.3155	8.0458	13.3426	1.1268	2.74	1.1963
	Bacteroidetes	Bacteroidia	Bacteroidales	Prevotellaceae	Prevotella	Prevotella micans	0.0312	0.0604	0.0124	0	0.0609	0.0433	0	0	0	0	0	0	0	0.0115	0.0022	0	0	0.0371	0	0.0197	0.0609	0.0281	0.0452	0.002	0	0.0307	0.0107	0.0016	0	0.0054	0.003	0	0.0113	0	0	0.0715	0	0.0081	0.0188	0.0129	0	0.0056	0
	Bacteroidetes	Bacteroidia	Bacteroidales	Prevotellaceae	Prevotella	Prevotella multiformis	0.0176	0.0142	0	0.0038	0.0118	0.0573	0.0091	0	0	0	0	0	0	0	0	0.0034	0	0	0	0	0	0	0.1188	0	0	0.0358	0.0256	0	0.0146	0	0	0	0	0.0056	0	0.021	0	0.0016	0	0	0	0.0282	0.0279
	Bacteroidetes	Bacteroidia	Bacteroidales	Prevotellaceae	Prevotella	Prevotella multisaccharivorax	0	0	0	0	0	0.1159	0	0	0	0.1656	0	0	0	0	0	0.0169	0	0	0	0.0172	0	0.0084	0	0	0	0	0	0	0	0	0	0	0	0.0094	0	0.0736	0	0	0	0	0	0	0
	Bacteroidetes	Bacteroidia	Bacteroidales	Prevotellaceae	Prevotella	Prevotella nanceiensis group	0.0664	1.1845	1.3871	0.1555	0.1986	0.3072	0.6323	0.0052	0.034	0.4348	0.3474	2.4282	1.2879	0.7871	2.2744	0.071	1.9373	4.5239	0.3036	0.4305	0.2069	1.0669	0.5957	0.0261	0.3098	0.516	0.1578	0.4562	1.0006	7.4623	1.3258	2.8512	0.113	0.1982	2.2533	0.4965	0.1147	0.2433	0.0816	0	0.2004	0.2232	1.5424
	Bacteroidetes	Bacteroidia	Bacteroidales	Prevotellaceae	Prevotella	Prevotella nigrescens	0.1016	0.4014	0.0195	0.0284	0.3264	0.0684	0.0303	0.0548	0.0444	0.1838	0.1774	0.0588	0.0389	0.0856	0.1794	0.0389	0.0699	0.2526	0.0325	0.1624	0.0791	0.1179	0.2694	0.1143	0.0489	0.0626	0.0533	0.0512	0.1432	0.0081	0.0505	0.0332	0.0565	0.1178	0.0048	0.0063	0.0275	0.0741	0.2342	0.1498	0.1681	0.065	0.0163
	Bacteroidetes	Bacteroidia	Bacteroidales	Prevotellaceae	Prevotella	Prevotella oralis	0	0	0	0	0	0.0098	0	0	0	0.0155	0	0	0	0.0016	0	0	0.0035	0	0	0.0074	0	0.014	0	0	0	0	0	0	0.0049	0	0.0059	0.0033	0	0	0	0.0084	0	0.0177	0.0878	0	0.0215	0	0
	Bacteroidetes	Bacteroidia	Bacteroidales	Prevotellaceae	Prevotella	Prevotella oris	0.1601	0.3907	0.1723	0.0778	0.3578	0.1662	0	0.0157	0.1464	0.3132	0.2749	0.0437	0.1361	0.0379	0.0822	0.1436	0.0314	0.0834	0.0298	0.2288	0.0396	0.0983	0.174	0.0842	0.0326	0.0511	0.0597	0.1008	0.0342	0	0.2824	0.0565	0.048	0.1534	0.0191	0.2125	0.1261	0.1676	0.7529	0.0628	0.2044	0.1045	0.0325
	Bacteroidetes	Bacteroidia	Bacteroidales	Prevotellaceae	Prevotella	Prevotella oulorum	0.1016	0.3445	0.0515	0.0038	0.2084	0.0628	0.0121	0.1566	0.3268	0.0311	0.12	0.0134	0.0049	0.0494	0.0324	0.1386	0.0105	0.1043	0.0163	0.0566	0.1004	0.0646	0.1924	0.016	0.0571	0.0843	0.0213	0.1281	0.0683	0.0163	0.4786	0	0.0226	0.0131	0.0048	0.04	0.0252	0.0902	0.6191	0.0886	0.0175	0.6808	0.0046
	Bacteroidetes	Bacteroidia	Bacteroidales	Prevotellaceae	Prevotella	Prevotella pallens	0.0215	2.9551	0.6305	0.2048	0.348	0.0614	0.0726	0.0104	0.2118	0.2873	1.0171	1.8119	0.3791	0.0478	1.8918	0.1555	0.4682	0.2874	0.4419	0.3641	0.2222	0.1404	0.333	0.3027	0.6523	0.1213	0.1663	0.6899	4.7377	0.1273	0.7015	0.9271	0.0565	0.1234	0.3194	0.0484	0.4587	0.3916	1.0959	0.5316	0.1291	0.274	0.0929
	Bacteroidetes	Bacteroidia	Bacteroidales	Prevotellaceae	Prevotella	Prevotella pleuritidis	0.1484	0.0213	0.0071	0	0.0354	0	0	0	0	0	0	0	0.0049	0	0.0108	0.0017	0.0052	0	0	0.0959	0	0.0365	0	0	0	0	0	0	0	0	0	0	0	0.0056	0	0.0021	0	0	0.0125	0.0016	0.0121	0.0085	0
	Bacteroidetes	Bacteroidia	Bacteroidales	Prevotellaceae	Prevotella	Prevotella saccharolytica	0.0703	0.0142	0.0107	0	0.0492	0.0321	0.0061	0.0313	0.034	0.0336	0.0125	0.0168	0	0.0231	0.0022	0.022	0	0.0394	0.0081	0.0197	0.0487	0.0646	0.0301	0.01	0.0027	0.037	0	0.0112	0.0065	0.0135	0.0922	0	0	0.0037	0	0.04	0	0.0064	0.0042	0	0	0.0254	0.007
	Bacteroidetes	Bacteroidia	Bacteroidales	Prevotellaceae	Prevotella	Prevotella salivae	0.123	0.5044	0.1279	0.0702	0.2241	0.0419	0.1089	0.227	0.4602	0.2925	0.2124	0.0437	0.0146	0.0165	0.2184	0.2214	0.0891	0.0904	0.1518	0.4551	0.067	0.424	0.2995	0.1383	0.2256	0.1162	0.0149	0.4434	1.0608	0.4009	0.2289	0.2027	0.0226	0.0655	0.0572	0.0568	0.3349	0.2627	1.2319	2.0831	0.0229	0.4181	0.144
	Bacteroidetes	Bacteroidia	Bacteroidales	Prevotellaceae	Prevotella	Prevotella scopos	0	0	0	0	0	0.0279	0	0	0	0	0	0	0	0.0445	0	0	0.0245	0	0	0	0	0	0	0.002	0	0	0	0	0.026	0.2871	0	0.093	0	0	0	0.0168	0	0	0	0	0.0013	0	0
	Bacteroidetes	Bacteroidia	Bacteroidales	Prevotellaceae	Prevotella	Prevotella shahii	0.0059	0.0444	0.0071	0.019	0.0629	0.0126	0	0	0	0	0	0.8967	0.0826	0.0313	0.0497	0.0439	0.0105	0.0718	0	0	0.0822	0	0.0017	0.0521	0	0.0217	0.0768	0	0.1367	0.1381	0	0.0964	0.4322	0.2862	0.0715	0.0126	0.0252	0	0	0	0.0202	0.0028	0
	Bacteroidetes	Bacteroidia	Bacteroidales	Prevotellaceae	Prevotella	Prevotella timonensis	0.002	0	0	0	0	0	0	0	0	0	0	0	0	0	0	0	0	0	0	0	0	0	0	0	0	0	0	0	0	0	0	0	0	0	0	0	0	0	0	0	0	0	0
	Bacteroidetes	Bacteroidia	Bacteroidales	Prevotellaceae	Prevotella	Prevotella veroralis	0.0469	0.3587	0.0036	0.0038	0.3814	0.0433	0	0	0	0.1372	0.0825	0.0017	0.0146	0.0642	0.0022	0.0169	0.0175	0.0093	0.0434	0.0467	0.0426	0.0056	0.1473	0.0401	0.0978	0.0588	0.049	0.1217	0.0358	0	0.2378	0	0.0452	0.0094	0.0032	0.1725	0.6674	0.0274	0.0941	0.4076	0.0255	0.1045	0
	Bacteroidetes	Bacteroidia	Bacteroidales	Prevotellaceae	Prevotella	Prevotella_uc	0.0508	0.7459	0.1314	0.0436	0.0806	0.0405	0.0877	0.0287	0.0758	0.0569	0.0825	0.0554	0	0.0148	0.173	0.0135	0.1747	0.0348	0.0407	0.2017	0.0791	0.146	0.251	0.01	0.2718	0.1405	0.0277	0.1441	0.6296	0.2979	0.1813	0.4785	0.0367	0.0037	0.0143	0.1031	0.1376	0.1901	0.4162	3.2108	0.0471	0.1497	0.0581
	Bacteroidetes	Cytophagia	Cytophagales	Cytophagaceae	GU454944_g	GU454944_s	0	0	0	0	0	0	0	0	0	0	0	0	0	0	0	0	0	0	0	0	0	0	0	0	0	0	0	0	0	0	0	0	0	0	0	0	0.0023	0	0	0	0	0	0
	Bacteroidetes	Flavobacteria	Flavobacteriales	Flavobacteriaceae	Bergeyella	AM420214_s	0	0	0	0	0	0	0	0	0	0	0	0	0	0	0	0	0	0	0	0.0517	0	0.2667	0	0	0	0	0	0	0	0	0	0	0	0	0	0	0	0.0129	0.0063	0	0	0.0028	0
	Bacteroidetes	Flavobacteria	Flavobacteriales	Flavobacteriaceae	Bergeyella	AY958777_s	0.0039	0.0107	0.0178	0.0038	0.0295	0.0419	0	0	0.0157	0	0.005	0	0	0.0692	0	0.0101	0	0.0278	0.0054	0.0049	0.0274	0.0112	0.0452	0.1002	0.0027	0.06	0	0	0.0049	0	0.0119	0.0066	0.0028	0	0.0032	0.0063	0.0069	0.0371	0.0021	0	0	0.0198	0.0186
	Bacteroidetes	Flavobacteria	Flavobacteriales	Flavobacteriaceae	Bergeyella	Bergeyella_uc	0	0	0	0	0	0	0	0	0	0	0	0	0	0.0033	0	0	0	0	0	0	0	0	0	0	0	0	0	0	0	0	0	0	0	0	0	0	0	0	0	0	0.0013	0	0
	Bacteroidetes	Flavobacteria	Flavobacteriales	Flavobacteriaceae	Bergeyella	DQ241813_s	0.0781	0.0639	0.0959	0.3736	0.0609	1.2177	0.1059	0.3392	0.2353	0.2148	0.3874	0.0369	0.2624	0.6998	0.08	0.5356	0.1852	0.197	0.1789	0.0787	0.3104	0.3229	0.3347	0.3248	0.0625	0.6603	0.2559	0.0704	0.1302	0.065	0.7491	0.0698	0.3277	0.6845	0.2749	0.1914	0.1376	0.1773	0.0711	0.0209	0.628	0.0198	0.1254
	Bacteroidetes	Flavobacteria	Flavobacteriales	Flavobacteriaceae	Bergeyella	JN713490_s	0	0	0	0	0	0	0	0	0	0	0	0	0	0.0033	0	0	0	0.0046	0	0	0	0	0	0	0	0	0	0	0	0	0	0	0	0	0	0	0	0	0	0	0	0	0
	Bacteroidetes	Flavobacteria	Flavobacteriales	Flavobacteriaceae	Bergeyella	JQ448119_s	0	0.0302	0.0036	0.0019	0	0.007	0	0	0	0	0	0.005	0	0.0576	0.0303	0	0.0052	0.0023	0.0027	0.0025	0	0.0028	0.1104	0	0	0.0064	0	0.0016	0	0	0.0089	0.0066	0	0	0	0	0.0872	0.0048	0.0209	0	0.0686	0	0
	Bacteroidetes	Flavobacteria	Flavobacteriales	Flavobacteriaceae	Bergeyella	PAC001338_s	0	0.0018	0.1083	0	0	0.4092	0	0	0	0	0.0475	0.2519	0	0	0.0043	0	0	0	0.0027	0	0	0.2134	0.0736	0	0	0.1022	0.0384	0	0	0.0217	0.0119	0.1529	0	0	0	0	0	0	0.0042	0.0161	0	0.0339	0
	Bacteroidetes	Flavobacteria	Flavobacteriales	Flavobacteriaceae	Capnocytophaga	AM420030_s	0	0	0.0018	0	0	0.1648	0	0	0	0	0	0	0	0	0.0022	0	0	0.0209	0	0.0025	0.0061	0.0674	0.0033	0	0	0.3921	0.0064	0	0	0.0542	0	0.2094	0	0	0	0.0379	0.0206	0	0	0	0	0	0
	Bacteroidetes	Flavobacteria	Flavobacteriales	Flavobacteriaceae	Capnocytophaga	AM420201_s	0.7792	0.1669	0	0	0.2733	0.0489	0	0	0	0	0	0.0017	0.0146	0.0313	0.0065	0	0	0	0	0.0025	0	0.0758	0.2527	0.0922	0	0.6003	0.0021	0	0.1009	0	0	0.0199	0	0	0.0064	0	0.0138	0.029	0.0105	0	0	0.0113	0
	Bacteroidetes	Flavobacteria	Flavobacteriales	Flavobacteriaceae	Capnocytophaga	AY349368_s	0.0039	0.0071	0.0142	0	0.0118	0.007	0.0061	0.0391	0.0026	0	0.005	0.0621	0.0243	0.0099	0.0022	0.0034	0.007	0.0255	0	0	0.0061	0	0.0067	0	0	0.037	0.0021	0	0.0016	0.0244	0.0059	0.01	0	0.0019	0.0095	0	0.0046	0.0209	0	0	0.0323	0	0
	Bacteroidetes	Flavobacteria	Flavobacteriales	Flavobacteriaceae	Capnocytophaga	Capnocytophaga gingivalis	0.4882	0	0.0373	0.0379	0.3244	0.1494	0.0091	0.0574	0.1804	0.0362	0.025	0.0873	0.0097	0.1828	0.0454	0.0422	0.1694	0.1645	0.0922	0.1919	0.0791	0.584	0.1104	0.1904	0.0381	0.2197	0.0256	0.0576	0.0797	0.0352	0.0149	0.01	0.0198	0.0224	0.0572	0.0947	0.0206	0.108	0.0774	0.0081	0.0282	0.0113	0.0116
	Bacteroidetes	Flavobacteria	Flavobacteriales	Flavobacteriaceae	Capnocytophaga	Capnocytophaga granulosa	0.0156	0.0959	0.1172	0.074	1.3625	0.2067	0.0696	0	0.0105	0.3494	0.005	0.178	0.0097	0.1992	0.0584	0.0253	0.0472	0.2086	0.1166	0.2091	0.2252	0.9602	0.1473	0.2947	0.0625	0.3563	0.0171	0.2193	0.244	0.0325	0	0.0366	0.0339	0.015	0.0429	0.141	0.2569	0.4947	0.412	0.0097	0.1116	0.5847	0.1765
	Bacteroidetes	Flavobacteria	Flavobacteriales	Flavobacteriaceae	Capnocytophaga	Capnocytophaga haemolytica	0.002	0.0231	0	0	0.0079	0.0112	0	0	0	0	0	0	0	0	0	0	0	0.0162	0	0	0.0152	0	0.005	0	0	0.0064	0	0	0	0	0	0	0	0.0037	0	0.0042	0	0.079	0.0962	0.0451	0	0	0
	Bacteroidetes	Flavobacteria	Flavobacteriales	Flavobacteriaceae	Capnocytophaga	Capnocytophaga leadbetteri	2.6872	0.1829	0.2042	0.0948	0.753	0.5628	0.0454	1.2369	0.3059	0.1838	0.1349	0.5306	0.0972	0.0971	0.0778	0.147	0.0943	0.9085	0.4446	0.0787	0.563	0.8423	0.2209	0.0922	0.0326	1.4292	0.1045	0.0768	1.4512	0.046	0.0803	0.1362	0.065	0.0224	0.2082	0.1241	0.1514	0.4077	0.1715	0.0387	0.7893	0.5282	0.137
	Bacteroidetes	Flavobacteria	Flavobacteriales	Flavobacteriaceae	Capnocytophaga	Capnocytophaga ochracea	0.002	0.0018	0.103	0.0057	0.0256	0.0168	0	0.0522	0.1543	0.0259	0	0	0	0.0148	0.0735	0.0591	0.0017	0.0881	0.0027	0	0.21	0	0.2711	0.0762	0.0109	0.1035	0	0.0992	0.0146	0	0	0.0066	0.0113	0.0262	0.0143	0.0021	0.0872	0.0064	0.0502	0.0161	0.0242	0.0904	0.0279
	Bacteroidetes	Flavobacteria	Flavobacteriales	Flavobacteriaceae	Capnocytophaga	Capnocytophaga sputigena	1.1795	1.728	0.2948	0.1043	0.6881	0.546	0.4054	0.261	0.1098	0.1398	0.1774	0.9286	0.1847	0.191	0.0454	0.2889	0.2341	0.2804	0.0515	0.0418	0.1309	0.351	0.5288	0.2526	0.0027	2.0461	0.1876	0.0464	0.0911	0.1815	0.0713	0.1927	0.0085	0.0767	0.205	0.4439	0.2982	1.0538	0.3221	0	0.6468	0.1158	0.151
	Bacteroidetes	Flavobacteria	Flavobacteriales	Flavobacteriaceae	Capnocytophaga	Capnocytophaga_uc	0	0	0.1616	0.0284	0.0177	0.3016	0.0393	0.3236	0.3765	0.4633	0.1424	0.2183	0.0243	0	0.1427	0.0896	0.0122	0.1089	0.3714	0.064	0.0852	0.1741	0.1272	0	0.0217	0.3985	0.0298	0.0192	0.1708	0.0921	0.0803	0.0731	0.0028	0.0411	0.0175	0.3829	0.0321	0.1241	0.2761	0	0.0632	0.1695	0.151
	Bacteroidetes	Flavobacteria	Flavobacteriales	Flavobacteriaceae	Capnocytophaga	GL872416_s	0	0.0036	0	0.0019	0.0079	0	0	0	0	0	0	0	0	0	0.0043	0	0	0.007	0	0.0123	0.003	0	0	0	0.0082	0	0	0.0048	0	0	0	0	0	0.0037	0	0.0042	0.0115	0	0.0146	0.0016	0	0	0
	Bacteroidetes	Flavobacteria	Flavobacteriales	Flavobacteriaceae	Capnocytophaga	GU561335_s	0.0039	0.0018	0	0	0.1081	0.0726	0	0	0.0026	0	0.0425	0	0	0	0	0	0	0.0139	0	0	0.0243	0	0.0017	0	0.0054	0	0	0.0496	0	0	0.0268	0	0	0	0	0.0694	0	0.0419	0.0795	0	0	0.0085	0
	Bacteroidetes	Flavobacteria	Flavobacteriales	Flavobacteriaceae	Capnocytophaga	JQ406535_s	0	0	0	0	0.0904	0	0	0	0	0	0	0.042	0	0	0	0	0	0.051	0	0	0.0091	0	0	0	0	0.0038	0	0.0016	0	0	0	0	0	0	0.0064	0.0021	0.0138	0	0	0	0	0	0
	Bacteroidetes	Flavobacteria	Flavobacteriales	Flavobacteriaceae	Capnocytophaga	JQ473872_s	0.002	0	0	0	0.0079	0.007	0	0	0	0.0026	0	0.0017	0	0	0	0.0034	0.0017	0.0394	0.0136	0.0295	0.0213	0.1376	0	0	0.0027	0.0038	0.0021	0.0464	0	0.0054	0	0.0133	0	0	0	0.0168	0.0046	0.0209	0.0941	0.0209	0.0081	0	0
	Bacteroidetes	Flavobacteria	Flavobacteriales	Flavobacteriaceae	Capnocytophaga	KB291469_s	0.002	0	0.0107	0.0171	0.173	0.0559	0	0.0157	0.0105	0.0906	0.01	0	0	0.0132	0.013	0	0	0.0255	0.0922	0.0025	0.07	0.014	0.0251	0.0341	0	0.046	0	0	0	0.0081	0	0.0033	0	0	0.0254	0.0358	0.0734	0.0064	0.1171	0.0113	0	0.1045	0
	Bacteroidetes	Flavobacteria	Flavobacteriales	Flavobacteriaceae	Capnocytophaga	KE992121_s	0	0	0.0036	0.0303	0	0	0	0.0235	0	0.1061	0	0	0.0243	0	0	0	0	0.0348	0.0298	0.0049	0.0061	0.0337	0.0786	0	0	0.1775	0	0	0	0.0054	0	0.0199	0	0	0.0016	0	0.0092	0.0161	0.0063	0	0	0.0028	0
	Bacteroidetes	Flavobacteria	Flavobacteriales	Flavobacteriaceae	Capnocytophaga	PAC001347_s	0.002	0	0	0	0.0492	0.0838	0	0.0183	0.0105	0.0078	0	0.0084	0	0.0263	0.0195	0	0	0.0533	0.0108	0.0049	0.0122	0.1937	0.092	0.0441	0	0.8596	0.032	0	0	0.0054	0	0.0199	0	0	0.0191	0.0042	0.0482	0.0081	0.0084	0	0	0	0
	Bacteroidetes	Sphingobacteriia	NVQB_o	PAC000134_f	FJ793180_g	FJ793180_g_uc	0	0	0	0	0	0	0	0	0	0	0	0	0	0	0	0	0	0	0	0	0	0	0	0	0	0	0	0	0	0	0	0	0	0	0	0	0	0	0.0042	0	0	0	0
	Bacteroidetes	Sphingobacteriia	Sphingobacteriales	Chitinophagaceae	Terrimonas	PAC001885_s	0	0	0	0	0	0	0	0	0	0	0	0	0	0	0	0	0	0	0	0	0	0	0	0	0	0	0	0	0	0	0	0	0	0	0	0	0	0	0	0	0.0013	0	0
	Chloroflexi	Anaerolineae	Anaerolinaeles	Anaerolinaceae	Anaerolinea	FQ659487_s	0	0	0	0	0	0	0	0	0	0	0	0	0	0	0	0	0	0	0	0	0	0	0	0	0	0	0	0	0	0	0	0	0	0	0	0	0	0	0.0021	0	0	0	0
	Chloroflexi	Anaerolineae	Anaerolinaeles	EF688367_f	EF688367_g	EU134144_s	0	0	0	0	0	0	0	0	0	0	0	0	0	0	0	0	0	0	0	0	0	0	0	0	0	0	0	0	0	0	0	0	0	0	0	0	0	0	0	0.0016	0	0	0
	Chloroflexi	Ktedonobacteria	Ktedonobacterales	Ktedonobacteraceae	EF019503_g	EF019503_s	0	0	0	0	0	0	0	0	0	0	0	0	0	0	0	0	0	0	0	0	0	0	0	0	0	0	0	0	0	0	0	0	0	0	0	0	0	0	0.0021	0.0048	0.0013	0	0
	Chloroflexi	Ktedonobacteria	Ktedonobacterales	PAC000394_f	PAC000394_g	PAC000394_s	0	0	0	0	0	0	0	0	0	0	0	0	0	0	0	0	0	0	0	0	0	0	0	0	0	0	0	0	0	0	0	0	0	0	0	0	0	0	0	0.0016	0	0	0
	Firmicutes	Bacilli	Bacillales	Gemella_f	Gemella	AF371537_s	0	0	0	0	0	0	0	0	0	0	0	0	0	0	0	0	0.0017	0	0	0	0	0	0	0	0	0	0	0	0	0	0	0	0	0	0	0	0	0	0	0	0	0	0
	Firmicutes	Bacilli	Bacillales	Gemella_f	Gemella	Gemella asaccharolytica	0	0	0	0	0	0.0014	0	0	0	0	0	0	0	0	0	0	0	0	0	0	0	0	0	0	0	0	0	0	0	0	0	0	0	0	0	0	0	0	0	0	0	0	0
	Firmicutes	Bacilli	Bacillales	Gemella_f	Gemella	Gemella haemolysans group	6.8527	2.3868	0.7815	0.2465	1.8166	2.2804	0.8381	1.0986	1.0171	0.7687	1.2095	0.927	0.4325	0.2157	1.1545	0.3413	0.9328	0.7393	2.5049	0.9004	3.4449	0.7272	0.4568	0.7798	1.3644	0.2823	0.8358	0.8804	1.1275	0.1977	1.1356	0.3755	0.6695	0.7668	0.2098	2.0007	1.9266	1.1408	0.7404	0.3399	1.7871	0.3277	2.5667
	Firmicutes	Bacilli	Bacillales	Gemella_f	Gemella	Gemella morbillorum	0.002	0.0018	0.1279	0.0038	0.3716	0.5237	0	0.9734	0.2824	0.0802	0.02	0.1327	0	0.0971	0.1016	0	0.2847	0.1182	0.0759	0.1255	0.2282	0.2808	0.2393	0.2265	0.0163	0.4317	0.1812	0.0096	0.628	0.0217	0.1249	0.1296	0.1045	0	0	0.223	0.1353	0.3948	0.1569	0.0499	0.2622	0.0678	0.0557
	Firmicutes	Bacilli	Bacillales	Gemella_f	Gemella	Gemella palaticanis	0	0	0	0	0	0.0014	0	0	0	0	0.005	0	0	0	0	0	0	0	0	0.0049	0	0	0	0	0	0	0	0	0	0	0	0	0	0	0	0	0	0	0	0	0	0	0.0023
	Firmicutes	Bacilli	Bacillales	Gemella_f	Gemella	Gemella_uc	0	0.0018	0	0	0	0.0042	0	0	0	0	0	0	0	0	0	0	0	0	0	0	0	0	0	0	0	0	0	0	0	0	0	0	0.0085	0	0	0	0	0.0032	0.0063	0	0	0	0
	Firmicutes	Bacilli	Bacillales	Paenibacillaceae	Paenibacillus	Paenibacillus larvae	0	0	0	0	0	0	0	0	0	0	0	0	0	0	0	0	0	0	0	0	0	0	0	0	0	0	0	0	0	0	0	0	0	0	0.0016	0	0	0	0.0188	0.0113	0.004	0	0
	Firmicutes	Bacilli	Bacillales	Staphylococcaceae	Staphylococcus	Staphylococcus aureus group	0	0.0036	0	0	0	0	0	0.0078	0.0811	0	0	0	0	0	0	0	0	0	0	0	0	0	0	0	0	0	0	0	0	0	0	0	0	0	0	0	0	0.0032	0	0	0	0	0
	Firmicutes	Bacilli	Lactobacillales	Aerococcaceae	Abiotrophia	Abiotrophia defectiva	0.0059	1.3195	0.2895	0	0.0944	0.9998	0.4569	1.8241	0.2327	0.0052	0.1125	0.4752	0.0097	0.0873	0.0627	0.0017	0.7494	0.0093	0	0.1082	0.0365	0.1544	0.5924	0.1183	0	1.1176	0.049	0.0128	0.3872	0.2004	0.0951	0.4453	0.1074	0.0019	0.0191	0.8078	0.2133	1.2843	0.3033	0.1257	1.3689	0.0056	1.2265
	Firmicutes	Bacilli	Lactobacillales	Aerococcaceae	Abiotrophia	Abiotrophia_uc	0	0	0	0	0	0	0	0.0078	0	0	0	0.0034	0	0	0	0	0	0	0	0	0	0.0056	0	0	0	0.0038	0	0	0	0	0	0	0	0	0	0	0	0.0032	0	0	0	0	0
	Firmicutes	Bacilli	Lactobacillales	Aerococcaceae	Granulicatella	Granulicatella adiacens group	2.8219	3.2783	2.3657	1.1967	4.3587	1.5472	2.9045	2.8079	4.0135	3.2507	4.9282	1.8757	1.0838	1.0324	2.1145	0.2687	3.4064	1.1773	1.5425	4.1526	0.706	3.1081	4.1885	0.5954	3.4083	5.9147	1.162	2.5435	2.4111	1.896	3.3413	1.3658	1.4549	0.922	2.5139	2.4656	4.5549	2.459	2.6478	6.8598	2.6181	2.0338	4.4621
	Firmicutes	Bacilli	Lactobacillales	Aerococcaceae	Granulicatella	Granulicatella elegans	0.2461	0.2913	0.6483	0.0133	0.1003	0.1815	0.3237	0.0183	0.1124	0.0104	0.0025	0.8749	0	0.0165	0.454	0	0.007	0	0.0027	0.433	0.003	0.292	0.5355	0	0	0.4087	0.2111	0	0.6394	0.0894	0	0.1662	0	0.0056	0.0127	0.1052	2.4334	0.195	0.0314	0.0822	0.0108	0.0226	0.0256
	Firmicutes	Bacilli	Lactobacillales	Aerococcaceae	Granulicatella	Granulicatella_uc	0	0	0	0.0057	0	0	0	0	0	0.0026	0.005	0	0	0	0	0	0	0	0	0	0.0091	0	0	0	0.0054	0	0	0	0	0	0.0089	0	0	0	0.0032	0	0.0252	0	0	0.0032	0.0054	0	0
	Firmicutes	Bacilli	Lactobacillales	Enterococcaceae	Enterococcus	Enterococcus diestrammenae	0	0	0	0	0	0	0	0	0	0	0	0	0	0	0	0	0	0	0	0	0	0	0	0	0	0	0	0	0	0	0	0	0	0	0	0	0.0046	0	0	0	0	0	0
	Firmicutes	Bacilli	Lactobacillales	Enterococcaceae	Enterococcus	Enterococcus faecium group	0	0	0	0	0	0	0	0	0	0	0	0	0	0	0	0	0	0	0	0	0	0	0	0	0	0	0	0	0	0	0	0	0	0	0	0	0	0	0	0	0	0	0.0023
	Firmicutes	Bacilli	Lactobacillales	Enterococcaceae	Enterococcus	Enterococcus_uc	0	0	0	0	0	0.0014	0	0	0	0	0	0.0017	0	0	0	0	0.0035	0	0	0.0049	0	0	0	0	0	0	0	0	0	0	0	0	0	0	0	0	0	0	0	0	0.0013	0	0
	Firmicutes	Bacilli	Lactobacillales	Enterococcaceae	Melissococcus	Melissococcus plutonius	0	0	0	0	0	0	0	0	0	0	0	0	0	0	0	0	0	0	0	0	0	0	0	0.006	0.0027	0	0	0	0	0	0	0	0	0	0	0	0	0	0.0105	0.0226	0.0081	0	0
	Firmicutes	Bacilli	Lactobacillales	Enterococcaceae	Vagococcus	Vagococcus lutrae	0	0	0	0	0	0	0	0	0	0	0	0	0	0	0	0	0.0017	0	0	0	0	0	0	0	0	0	0	0	0	0	0	0	0	0	0	0	0.0023	0	0	0	0	0	0
	Firmicutes	Bacilli	Lactobacillales	Enterococcaceae	Vagococcus	Vagococcus_uc	0.002	0	0	0	0	0	0	0	0	0	0	0	0	0	0	0	0	0	0	0	0	0	0	0	0	0	0	0	0	0	0	0	0	0	0	0	0	0	0	0	0	0	0
	Firmicutes	Bacilli	Lactobacillales	Lactobacillaceae	Lactobacillus	Lactobacillus apis	0	0	0	0	0	0	0	0	0	0	0	0	0	0	0	0	0	0	0	0	0	0	0	0	0	0	0	0	0	0	0	0	0	0	0	0	0	0	0.0042	0.0016	0.004	0	0
	Firmicutes	Bacilli	Lactobacillales	Lactobacillaceae	Lactobacillus	Lactobacillus coleohominis	0	0	0	0	0	0	0	0	0	0	0	0	0	0	0	0	0	0	0	0	0	0	0	0	0	0	0	0	0	0	0	0	0	0	0	0	0	0	0.0063	0	0	0	0
	Firmicutes	Bacilli	Lactobacillales	Lactobacillaceae	Lactobacillus	Lactobacillus fermentum	0	0	0	0	0	0	0	0.0078	0	0.0026	0	0	0	0	0	0	0	0	0	0	0	0	0.0033	0	0.0082	0	0	0	0	0	0	0	0	0	0	0.0168	0	0	0	0.0016	0	0	0.0256
	Firmicutes	Bacilli	Lactobacillales	Lactobacillaceae	Lactobacillus	Lactobacillus gasseri group	0.002	0.0178	0.0018	0.0038	0	0	0	0	0	0	0.0175	0	0	0	0	0	0	0	0.0027	0	0	0.0197	0	0	0	0	0	0	0	0	0.003	0	0	0	0	0.1452	0	0.0032	0.3242	0.0048	0.0013	0	0
	Firmicutes	Bacilli	Lactobacillales	Lactobacillaceae	Lactobacillus	Lactobacillus helveticus group	0	0	0	0	0	0.0014	0	0	0	0	0	0	0	0	0	0	0	0	0	0	0	0	0	0	0	0	0	0	0	0	0	0	0	0	0	0.0189	0	0	0.0042	0	0	0	0
	Firmicutes	Bacilli	Lactobacillales	Lactobacillaceae	Lactobacillus	Lactobacillus kimbladii	0	0	0	0.0019	0	0	0	0	0	0	0	0	0	0	0	0	0	0	0	0	0	0	0	0	0	0	0	0	0	0	0	0	0	0	0	0	0	0	0.0021	0.0016	0.0067	0	0
	Firmicutes	Bacilli	Lactobacillales	Lactobacillaceae	Lactobacillus	Lactobacillus mellis	0	0	0	0	0	0	0	0	0	0	0	0	0	0	0	0	0	0	0	0	0	0	0	0	0	0	0	0	0	0	0	0	0	0	0	0	0	0	0	0	0.0027	0	0
	Firmicutes	Bacilli	Lactobacillales	Lactobacillaceae	Lactobacillus	Lactobacillus paracasei group	0	0	0	0	0	0	0	0	0	0	0	0	0	0	0	0	0	0	0	0	0	0	0	0	0	0	0	0	0.0033	0	0	0	0	0	0	0.0042	0	0	0.0021	0	0	0	0
	Firmicutes	Bacilli	Lactobacillales	Lactobacillaceae	Lactobacillus	Lactobacillus pontis	0	0	0	0	0	0	0	0	0	0	0	0	0	0	0	0	0	0	0	0	0	0	0	0	0	0	0	0	0	0	0	0	0	0	0	0	0	0	0	0	0.0013	0	0
	Firmicutes	Bacilli	Lactobacillales	Lactobacillaceae	Lactobacillus	Lactobacillus reuteri group	0	0	0	0	0	0.007	0	0	0	0	0	0	0	0	0	0	0	0	0	0	0	0	0	0	0	0	0	0	0.039	0.0027	0	0.0033	0	0	0	0.0231	0	0.0451	0.3555	0	0	0	0
	Firmicutes	Bacilli	Lactobacillales	Lactobacillaceae	Lactobacillus	Lactobacillus salivarius	0	0	0	0	0	0.0028	0	0	0.0994	0	0	0	0	0	0	0	0	0	0	0	0	0	0	0	0	0	0	0	0	0	0	0	0	0	0	0.0526	0	0	0	0	0	0	0
	Firmicutes	Bacilli	Lactobacillales	Lactobacillaceae	Lactobacillus	Lactobacillus vaginalis	0	0	0	0	0	0	0	0	0	0	0	0	0	0	0	0	0	0	0	0	0	0	0	0	0	0	0	0	0	0	0	0	0	0	0	0	0	0.0048	0	0	0	0	0
	Firmicutes	Bacilli	Lactobacillales	Lactobacillaceae	Lactobacillus	Lactobacillus_uc	0	0	0	0	0	0	0	0	0	0	0	0	0	0	0	0	0	0	0	0	0	0	0	0	0	0	0	0	0	0	0	0	0	0	0	0	0	0	0.0084	0.0097	0.0121	0	0
	Firmicutes	Bacilli	Lactobacillales	Leuconostocaceae	Fructobacillus	Fructobacillus durionis	0	0	0	0	0	0	0	0	0	0	0	0	0	0	0	0	0	0	0	0	0	0	0	0	0	0	0	0	0	0	0	0	0	0	0	0	0	0	0.0021	0	0	0	0
	Firmicutes	Bacilli	Lactobacillales	Leuconostocaceae	Weissella	Weissella confusa group	0.0039	0	0	0	0	0	0	0	0	0	0	0	0	0	0	0	0	0	0	0	0	0	0	0	0	0	0	0	0	0	0	0	0	0	0	0	0	0	0	0	0	0	0
	Firmicutes	Bacilli	Lactobacillales	Streptococcaceae	Lactococcus	Lactococcus lactis group	0	0	0	0	0	0	0	0	0	0	0	0	0	0	0	0	0	0	0	0	0	0	0	0	0	0.2759	0	0.0016	0	0	0	0	0	0	0	0	0	0	0	0	0.0067	0	0
	Firmicutes	Bacilli	Lactobacillales	Streptococcaceae	Streptococcus	AFQU_s	0	0.0408	0.048	0.0152	0.0138	0.0084	0.0696	0.0522	0.0078	0.044	0.0125	0.1092	0	0.0247	0.0886	0.0068	0.0542	0.0162	0.0461	0.1255	0.0152	0.6036	0.0502	0.1744	0.0598	0.0421	0.0789	0.056	0.0098	0.0569	0.0119	0.0698	0.0678	0	0.0175	0.0252	0.1032	0.1918	0.2175	0.1337	0.0134	0.1243	0.1185
	Firmicutes	Bacilli	Lactobacillales	Streptococcaceae	Streptococcus	KQ969171_s	0	0	0	0	0	0	0	0	0	0	0.0025	0	0	0	0	0	0	0	0	0	0	0	0	0	0	0	0	0	0	0	0	0	0	0	0	0	0	0	0	0	0	0	0
	Firmicutes	Bacilli	Lactobacillales	Streptococcaceae	Streptococcus	KQ969510_s	0	0	0	0	0	0	0	0	0	0	0	0	0	0	0	0	0	0	0	0	0	0	0	0	0	0	0	0	0	0	0	0	0	0	0.0016	0	0	0	0.0146	0	0	0	0
	Firmicutes	Bacilli	Lactobacillales	Streptococcaceae	Streptococcus	Streptococcus anginosus group	0.0566	0.0355	0.0586	0.0417	0.0904	0.0461	0.0121	0	0.0497	0.1682	0.025	0.0134	0.0049	0.051	0.0173	0.0034	0	0.007	0.0325	0.091	0.0122	0.0309	0.01	0.1844	0.0788	0.023	0.2004	0.0688	0.0976	0.0081	0.0149	0	0.0141	0.0112	0	0.1599	0.0573	0.0483	0.0774	0.0419	0.0134	0.048	0.0256
	Firmicutes	Bacilli	Lactobacillales	Streptococcaceae	Streptococcus	Streptococcus constellatus group	0.002	0	0	0	0.0177	0.0028	0	0	0	0	0	0	0	0	0	0.0068	0	0.007	0	0.0148	0.0183	0.0028	0.0335	0	0.0516	0.0562	0	0.0208	0.0504	0	0	0	0	0.0075	0	0.0379	0	0.0419	0.0188	0.0032	0	0	0
	Firmicutes	Bacilli	Lactobacillales	Streptococcaceae	Streptococcus	Streptococcus downei group	0	0	0	0	0	0.0209	0	0	0	0	0	0	0	0	0	0	0	0	0	0	0	0	0	0	0	0	0	0	0	0	0	0	0	0	0	0.0084	0	0	0	0	0	0	0
	Firmicutes	Bacilli	Lactobacillales	Streptococcaceae	Streptococcus	Streptococcus gordonii group	0.1016	1.4811	0.1989	0.1024	0.5013	0.7638	0.0666	2.0694	1.425	0.3986	0.3949	0.089	0.0194	0.0593	0.2378	0.0017	0.3214	0.1275	0.0352	0.3764	0.6178	0.6177	1.2099	0.3669	0.2691	0.8774	0.3539	0.0592	0.2229	0.0244	0.0862	0.4087	0.0509	0.0075	0.062	0.6606	0.0344	0.5881	0.6609	0.6654	0.0417	0.6356	0.1789
	Firmicutes	Bacilli	Lactobacillales	Streptococcaceae	Streptococcus	Streptococcus loxodontisalivarius group	0	0	0	0	0	0	0	0	0	0	0	0	0	0	0	0	0	0	0	0	0	0	0	0	0	0.0013	0	0	0	0	0	0	0	0	0	0	0	0	0	0	0	0	0
	Firmicutes	Bacilli	Lactobacillales	Streptococcaceae	Streptococcus	Streptococcus mutans	0.0234	0.0266	0.0462	0.0114	0.0098	0.0265	0.0151	0.0026	0.17	0.0078	0.03	0	0	0	0	0	0	0	0.0136	0.0566	0	0.0309	0	0	0	0	0	0.0016	0	0	0	0	0	0	0.0413	0.0547	0.0436	0.174	0.6693	0.0032	0	0.0311	0.0767
	Firmicutes	Bacilli	Lactobacillales	Streptococcaceae	Streptococcus	Streptococcus parasanguinis group	0.0352	0.3996	1.6997	0.2807	0.3814	1.8377	2.0816	1.156	0.7033	0.4581	1.2395	0.9353	2.2794	1.4325	1.9047	1.4684	2.6553	1.8123	1.3582	2.0886	1.4242	1.7071	2.4448	3.1493	5.7159	1.7242	5.1853	6.4635	0.7582	0.818	1.5874	1.1764	2.1442	4.2044	1.1346	1.3422	4.0343	1.1715	1.5749	3.7279	1.7494	2.7258	1.842
	Firmicutes	Bacilli	Lactobacillales	Streptococcaceae	Streptococcus	Streptococcus parasuis group	0	0	0	0	0	0	0	0	0	0	0	0	0	0	0	0	0	0	0	0.0025	0	0	0	0	0	0.0013	0.0064	0	0	0	0	0	0	0	0	0	0	0	0	0	0	0	0
	Firmicutes	Bacilli	Lactobacillales	Streptococcaceae	Streptococcus	Streptococcus peroris group	0.0293	0.2948	0.6643	0.2067	0.1396	0.1313	1.5007	0.1879	0.1778	0.4167	0.2824	0.6079	0.0486	0.1498	1.4572	0.0439	0.6795	0.0927	1.3039	1.1021	0.4108	0.3453	0.42	0.4551	0.8045	0.3832	1.1385	0.1793	0.1692	0.5309	0.6361	0.6015	0.63	0.0916	0.3385	0.082	1.4082	0.5849	0.5563	2.307	0.5809	0.6553	0.9988
	Firmicutes	Bacilli	Lactobacillales	Streptococcaceae	Streptococcus	Streptococcus pharyngis	0	0	0	0	0	0	0	0	0	0	0	0	0	0	0	0	0	0	0	0	0	0	0	0	0.0054	0	0	0	0	0	0	0	0	0	0	0	0	0.0016	0	0	0	0	0
	Firmicutes	Bacilli	Lactobacillales	Streptococcaceae	Streptococcus	Streptococcus pneumoniae group	13.5824	7.0788	7.6051	3.4459	7.8779	7.8047	8.7438	6.9675	15.4866	5.5748	5.7678	8.9169	4.792	2.4979	11.3031	1.4582	7.9029	7.1242	10.1063	8.6792	10.9251	4.6158	10.6494	3.6364	10.948	8.2329	18.69	4.8532	4.2366	2.3159	5.3686	3.1735	6.3452	2.8185	4.8959	6.6794	16.8781	7.0514	5.2662	4.142	9.8848	11.0502	16.1134
	Firmicutes	Bacilli	Lactobacillales	Streptococcaceae	Streptococcus	Streptococcus porcorum	0	0	0	0	0	0	0	0	0	0	0	0	0	0	0	0	0	0	0	0	0	0	0	0	0	0	0	0	0.0016	0.0081	0.003	0	0	0	0	0	0	0	0.0021	0	0.0013	0	0
	Firmicutes	Bacilli	Lactobacillales	Streptococcaceae	Streptococcus	Streptococcus salivarius group	2.1208	2.0423	0.5843	0.8003	0.4168	0.6912	1.9	0.0626	1.1165	1.2889	0.7072	0.6364	0.1118	0.5631	0.5059	0.0811	1.7975	0.2827	4.2751	6.0001	0.2069	4.7927	2.2959	3.9131	5.8192	1.3755	1.4157	5.1093	1.7229	1.3841	1.7836	2.2231	2.2601	0.7967	3.4944	1.4853	2.3394	0.9072	3.0995	0.6202	0.3832	2.6976	2.2067
	Firmicutes	Bacilli	Lactobacillales	Streptococcaceae	Streptococcus	Streptococcus sanguinis group	0.1152	0.6908	0.2575	0.1896	0.4089	0.4957	0.354	0.2375	0.0157	0.7066	0.2799	0.1192	0.4957	0.1745	0.1859	2.6832	0.3808	0.2086	0.6994	0.8118	1.3116	1.3757	0.3263	0.5954	0.1223	1.198	0.3326	0.2721	0.1415	0.1246	0.0327	0.3556	0.2345	1.1671	0.1335	0.4965	1.0917	3.3243	0.4727	0.0258	1.1242	1.5423	0.5737
	Firmicutes	Bacilli	Lactobacillales	Streptococcaceae	Streptococcus	Streptococcus sinensis group	0.0625	5.7167	1.8045	2.7234	1.1285	0.3044	3.5459	0.869	0.889	1.7703	2.1892	1.5248	0.0389	2.1093	3.1847	0.0541	2.3024	0.0046	3.5323	2.1944	0.2252	1.78	1.3036	5.2702	15.3131	0.2414	3.857	6.8653	2.0418	4.7266	4.7325	4.1903	1.9691	0.3497	2.2755	0.7489	2.7981	2.4525	3.8043	4.8105	1.8059	1.3954	3.5307
	Firmicutes	Bacilli	Lactobacillales	Streptococcaceae	Streptococcus	Streptococcus sobrinus	0	0	0	0	0	0.0754	0	0	0	0	0	0	0	0	0	0	0	0	0	0	0	0	0	0	0	0	0	0	0	0	0	0	0	0	0	0.0337	0	0	0	0	0	0	0
	Firmicutes	Bacilli	Lactobacillales	Streptococcaceae	Streptococcus	Streptococcus_uc	0.0449	0.1723	0.2309	0.074	0.116	0.176	0.9137	0.2714	0.2249	0.2329	0.2424	0.3056	0.2479	0.1367	0.4324	0.0541	0.5695	0.1877	0.572	0.4723	0.2617	0.351	0.4585	0.4891	0.6224	0.5249	1.1833	0.2721	0.1399	0.39	0.4102	0.4818	0.5283	0.0916	0.3703	0.1073	1.4426	0.3835	0.5793	0.704	0.3711	0.5875	0.6411
	Firmicutes	Clostridia	Clostridiales	Christensenellaceae	PAC001141_g	GQ422712_s	0	0	0	0	0	0	0	0	0	0	0	0	0.0049	0	0	0.0051	0	0	0	0	0	0	0	0	0	0	0	0	0	0	0	0	0	0.0019	0	0.0042	0	0	0	0	0	0	0
	Firmicutes	Clostridia	Clostridiales	Clostridiaceae	Clostridium	Clostridium butyricum	0	0.0036	0	0	0	0	0	0	0	0	0	0	0	0	0	0	0	0	0	0	0	0	0	0	0	0	0	0	0	0	0	0	0	0	0	0	0	0	0	0	0	0	0
	Firmicutes	Clostridia	Clostridiales	Clostridiaceae	Clostridium	Clostridium magnum	0	0	0	0	0	0	0	0	0	0	0	0	0	0	0	0	0	0	0	0.0049	0	0	0	0	0	0	0	0	0	0	0	0	0	0	0	0	0	0	0	0	0	0	0
	Firmicutes	Clostridia	Clostridiales	Clostridiaceae	Clostridium	PAC001136_s	0.0039	0	0	0	0	0	0	0	0	0	0	0	0	0	0	0	0	0	0	0	0	0	0	0	0	0	0	0	0	0	0	0	0	0	0	0	0	0	0	0	0	0	0
	Firmicutes	Clostridia	Clostridiales	Eubacteriaceae	Pseudoramibacter	Pseudoramibacter alactolyticus	0	0	0	0	0	0.0196	0	0	0	0	0	0	0	0	0	0	0	0	0	0	0	0.0028	0	0	0	0	0	0	0	0	0	0	0	0	0	0.0105	0	0	0	0	0.0067	0	0
	Firmicutes	Clostridia	Clostridiales	Lachnospiraceae	AF287775_g	AF287775_s	0	0	0	0	0	0	0	0	0	0	0	0.0084	0	0	0	0	0	0	0	0	0	0	0	0	0.0054	0	0.0021	0	0	0	0	0	0	0	0	0	0	0	0	0	0	0	0
	Firmicutes	Clostridia	Clostridiales	Lachnospiraceae	AM420052_g	AM420052_s	0.1387	0	0.0071	0.0038	0.0177	0.0251	0	0.0157	0.0523	0.0104	0.005	0.0118	0.0049	0.0033	0	0.0051	0	0.0093	0	0.059	0.2039	0.0112	0.0033	0.002	0	0.0166	0.0682	0.0192	0	0	0	0	0	0.0075	0.0032	0.0463	0.0046	0	0	0	0.0027	0.0028	0.0813
	Firmicutes	Clostridia	Clostridiales	Lachnospiraceae	AM420198_g	AM420198_s	0.041	0.0018	0	0	0.0098	0.0028	0	0	0	0.0052	0	0	0	0.0247	0.0065	0	0	0	0	0.0074	0.003	0	0.0017	0	0	0.0026	0	0	0	0	0	0.0033	0	0	0	0	0	0.0016	0	0	0	0	0.0046
	Firmicutes	Clostridia	Clostridiales	Lachnospiraceae	Anaerostipes	Anaerostipes hadrus group	0	0	0	0	0	0	0	0	0	0	0	0	0	0	0	0	0	0	0	0	0	0	0	0	0	0	0	0	0	0	0	0	0	0.0019	0	0	0	0	0	0	0	0	0
	Firmicutes	Clostridia	Clostridiales	Lachnospiraceae	Blautia	LN913006_s group	0	0	0	0	0	0	0	0	0	0	0	0	0	0	0	0	0	0	0	0	0	0	0	0	0	0	0	0	0	0	0	0	0	0	0	0	0	0	0	0	0	0	0
	Firmicutes	Clostridia	Clostridiales	Lachnospiraceae	Butyrivibrio	AF287772_s	0.0488	0	0	0.0038	0	0.0154	0	0	0	0.0026	0	0	0	0	0	0	0	0	0.0027	0	0	0	0	0	0	0	0	0	0	0	0	0	0	0	0	0.0799	0	0	0	0	0.0027	0	0
	Firmicutes	Clostridia	Clostridiales	Lachnospiraceae	Butyrivibrio	PAC001351_s	0.0195	0	0	0.0019	0.0039	0	0	0	0	0.0104	0.01	0.0101	0	0.0066	0.0195	0.0034	0.0105	0.0093	0.0054	0	0.0122	0.0421	0	0.0261	0.0734	0.0089	0.0021	0.1569	0.3465	0.0108	0	0.0532	0.0085	0.0075	0	0.0084	0.0115	0.0113	0.0167	0	0.004	0	0
	Firmicutes	Clostridia	Clostridiales	Lachnospiraceae	Catonella	Catonella morbi	0.1523	0.1243	0.0977	0.0436	0.0727	0.0852	0.0212	0.0052	0.0889	0.044	0.02	0.0285	0.1701	0.0247	0.1016	0.0642	0.0314	0.0232	0.0244	0.1255	0.21	0.073	0.0368	0.01	0.0679	0.0294	0.0448	0.0752	0	0.0054	0.0149	0.0199	0	0.0954	0.0604	0.1031	0.0183	0.0081	0	0.0371	0.0471	0.0169	0.0441
	Firmicutes	Clostridia	Clostridiales	Lachnospiraceae	Catonella	HE681286_s	0	0	0	0	0	0.0014	0	0	0	0	0	0	0.0146	0	0	0	0	0	0	0.0074	0	0	0	0	0	0	0	0	0	0	0	0	0	0.0019	0	0.0042	0	0.0016	0	0	0	0	0
	Firmicutes	Clostridia	Clostridiales	Lachnospiraceae	Eubacterium_g6	Eubacterium plexicaudatum	0	0	0	0	0	0	0	0	0	0	0.0025	0	0	0	0	0	0	0	0	0	0	0	0	0	0	0	0	0	0	0	0	0	0	0	0	0	0	0	0	0	0	0	0
	Firmicutes	Clostridia	Clostridiales	Lachnospiraceae	FJ705147_g	FJ705147_s	0	0	0	0	0	0	0	0	0	0	0	0.0269	0	0	0	0	0	0	0	0.0148	0	0.0112	0.005	0	0	0	0	0	0	0	0	0	0	0	0	0	0	0	0	0	0	0	0
	Firmicutes	Clostridia	Clostridiales	Lachnospiraceae	Howardella	AF385567_s	0.0059	0.0036	0	0	0	0	0	0	0	0.0052	0	0.0017	0	0	0	0	0	0.0023	0	0.0025	0	0	0	0	0	0	0	0	0	0	0	0	0	0	0	0.0042	0	0	0.0021	0.0032	0.0027	0	0
	Firmicutes	Clostridia	Clostridiales	Lachnospiraceae	JN713427_g	AM420271_s	0.0059	0.0107	0	0.0019	0.0138	0.0056	0	0	0	0	0	0.0067	0.0097	0	0	0	0	0.0046	0	0.0098	0.0213	0.0084	0	0	0	0.0013	0.0341	0	0	0	0	0	0	0	0	0.0252	0	0	0	0	0	0	0
	Firmicutes	Clostridia	Clostridiales	Lachnospiraceae	Johnsonella	AF287774_s	0	0	0	0	0	0	0	0	0	0	0	0	0	0	0	0	0	0	0	0	0	0	0	0	0	0	0	0	0	0	0	0	0.0028	0	0	0	0	0	0	0	0.0094	0	0
	Firmicutes	Clostridia	Clostridiales	Lachnospiraceae	Johnsonella	Johnsonella ignava	0.0547	0	0	0	0.0118	0.007	0	0	0.0026	0	0.0025	0	0	0	0	0.0034	0	0.0093	0	0	0.0061	0	0.005	0	0	0.0166	0.0043	0	0	0	0.003	0.0066	0	0.0037	0	0.0273	0	0	0.0021	0	0	0	0.0093
	Firmicutes	Clostridia	Clostridiales	Lachnospiraceae	KE159571_g	PAC002348_s	0	0.0018	0	0	0	0	0	0	0	0	0	0	0	0	0	0	0	0	0	0	0	0	0	0	0	0	0	0	0	0	0	0	0	0	0	0	0	0	0	0	0	0	0
	Firmicutes	Clostridia	Clostridiales	Lachnospiraceae	KE159628_g	KE159628_s	0	0	0	0	0	0	0	0	0	0	0	0	0	0	0	0	0	0	0	0	0	0	0	0	0	0	0	0	0	0	0	0	0.0057	0	0	0	0	0	0	0	0	0	0
	Firmicutes	Clostridia	Clostridiales	Lachnospiraceae	Lachnoanaerobaculum	AF385557_s	0	0	0	0	0	0	0	0	0	0	0	0	0	0	0	0	0	0	0	0	0	0	0	0	0	0	0	0	0	0	0	0	0	0	0	0.0042	0	0	0	0	0	0	0
	Firmicutes	Clostridia	Clostridiales	Lachnospiraceae	Lachnoanaerobaculum	JH815185_s group	0.3613	0.0551	0.0195	0.0891	0.055	0.0684	0.0363	0.0104	0.0157	0.0336	0.0775	0.2351	0.277	0.079	0.0476	0.1014	0.1363	0.0556	0.2223	0.0443	0.4108	0.0477	0.0167	0.1804	0.1522	0.092	0.1898	0.2609	0.0195	0.1273	0.0119	0.0698	0.0311	0.1721	0.0763	0.1431	0.1491	0.0081	0.0125	0.0854	0.0874	0.0226	0.0348
	Firmicutes	Clostridia	Clostridiales	Lachnospiraceae	Lachnoanaerobaculum	Lachnoanaerobaculum saburreum group	0.2734	0.0852	0.0355	0.0209	0.0334	0.0279	0.003	0.0235	0.17	0.0181	0.0375	0.0101	0	0.0115	0.0519	0.0422	0.0192	0.0023	0.1166	0.1033	0.0609	0.0927	0.0335	0.0621	0.106	0.023	0.0085	0.1777	0.1692	0.0325	0.0238	0.0166	0.0028	0.0131	0.0079	0.0757	0.0161	0.029	0.1067	0.1965	0.0094	0.1243	0.0302
	Firmicutes	Clostridia	Clostridiales	Lachnospiraceae	Lachnoanaerobaculum	Lachnoanaerobaculum umeaense	0	0	0	0	0	0.0014	0	0	0	0	0	0	0	0	0	0	0	0	0	0	0.003	0	0	0	0	0	0.0107	0	0	0.0027	0	0	0	0.0019	0	0	0	0	0	0	0	0	0
	Firmicutes	Clostridia	Clostridiales	Lachnospiraceae	Lachnoanaerobaculum	Lachnoanaerobaculum_uc	0	0	0	0	0	0	0	0	0	0	0	0	0	0	0	0	0	0	0	0	0.003	0	0	0	0	0	0.0085	0.0032	0	0	0	0	0	0	0	0	0	0	0	0	0	0	0.0023
	Firmicutes	Clostridia	Clostridiales	Lachnospiraceae	Lachnospira	PAC002369_s	0	0	0	0	0	0	0	0	0	0	0	0	0	0	0	0	0	0	0	0	0	0	0	0	0	0	0	0	0	0	0	0.01	0	0	0	0	0	0	0	0	0	0	0
	Firmicutes	Clostridia	Clostridiales	Lachnospiraceae	Moryella	FJ983002_s	0	0	0	0	0	0.0028	0	0	0	0	0	0	0	0	0	0	0	0	0	0	0	0	0	0	0	0	0	0	0	0	0	0	0	0	0	0	0	0	0	0	0	0	0
	Firmicutes	Clostridia	Clostridiales	Lachnospiraceae	Moryella	Moryella_uc	0.0547	0.0053	0.0053	0.0057	0.0039	0.0251	0	0	0.0052	0	0.01	0.0269	0	0.0115	0.0389	0.0068	0.0821	0	0.0163	0.0246	0	0.0084	0.01	0.006	0.087	0.0153	0.0277	0.1072	0	0	0.0119	0.0066	0	0.0374	0	0.0168	0	0	0	0	0.043	0.0085	0.0046
	Firmicutes	Clostridia	Clostridiales	Lachnospiraceae	Moryella	Stomatobaculum longum	0.2187	0.0302	0.0302	0.0133	0.0492	0.0419	0.0696	0.0078	0.2928	0.0181	0.05	0.0336	0	0.0165	0.0822	0.0152	0.0926	0.0093	0.1843	0.187	0.0152	0.0562	0.0084	0.02	0.1576	0.014	0.0704	0.2017	0.0374	0.084	0.1011	0.01	0.0198	0.0449	0.0079	0.0358	0.0367	0.0677	0.023	0.1063	0.082	0.0424	0.0557
	Firmicutes	Clostridia	Clostridiales	Lachnospiraceae	Oribacterium	ACIQ_s	0.0469	0.0089	0.0053	0	0.0315	0.0028	0	0	0.0523	0	0	0	0	0	0.0022	0.0118	0	0.0046	0	0.0074	0.0335	0	0.0084	0	0.0163	0.0013	0	0.048	0	0	0	0	0	0	0	0.0273	0.0069	0	0.0021	0.0113	0.004	0	0.0256
	Firmicutes	Clostridia	Clostridiales	Lachnospiraceae	Oribacterium	GQ422713_s	0	0	0	0	0	0.0042	0	0	0	0	0	0	0	0	0	0.0034	0	0	0	0	0	0	0	0	0	0	0	0	0	0	0	0	0	0.0094	0	0.0063	0	0	0	0	0	0	0
	Firmicutes	Clostridia	Clostridiales	Lachnospiraceae	Oribacterium	Oribacterium asaccharolyticum	0.164	0.0355	0.0337	0.0152	0.0334	0.0223	0.0242	0	0.2013	0.0155	0.0225	0.0118	0.0583	0.0099	0.0368	0.0203	0.0402	0.007	0.038	0.1943	0.0274	0.0281	0.0234	0.02	0.3044	0.0575	0.0384	0.4866	0.0862	0	0.0178	0.0233	0.0057	0.0094	0.0159	0.0652	0.0298	0.0161	0.0167	0.2868	0.0269	0.0621	0.1185
	Firmicutes	Clostridia	Clostridiales	Lachnospiraceae	Oribacterium	Oribacterium parvum	0.0508	0.0018	0.0266	0.0038	0.0295	0.0112	0.003	0	0	0.0259	0.1	0.1243	0.0437	0.0066	0.0195	0.0203	0.0245	0.0139	0.0244	0	0.0517	0	0.0117	0.01	0.0027	0.0268	0.0362	0.0208	0.0049	0.0244	0.0595	0.01	0.0113	0.0411	0.0111	0.0126	0.0115	0.0016	0	0.0016	0.0242	0	0
	Firmicutes	Clostridia	Clostridiales	Lachnospiraceae	Oribacterium	Oribacterium sinus	0.4999	0.2699	0.1687	0.1745	0.1907	0.222	0.115	0.0026	0.2589	0.0725	0.0825	0.0453	0.243	0.1004	0.1297	0.2484	0.1607	0.1112	0.2657	0.3813	0.3378	0.1039	0.0736	0.1724	0.8562	0.0843	0.2857	1.2037	0.0244	0.0515	0.0416	0.0465	0.0226	0.4302	0.0715	0.9614	0.0688	0.0709	0.0962	0.2062	0.1466	0.0989	0.7805
	Firmicutes	Clostridia	Clostridiales	Lachnospiraceae	Oribacterium	Oribacterium_uc	0	0	0	0.0019	0	0	0	0	0.0131	0	0	0	0	0	0	0	0	0	0	0.0074	0.0122	0	0	0	0.0082	0	0	0	0	0	0	0	0	0	0	0	0	0	0	0	0	0	0
	Firmicutes	Clostridia	Clostridiales	Lachnospiraceae	PAC001228_g	PAC001228_s	0	0	0	0	0	0	0.003	0	0	0	0	0	0	0	0	0	0	0	0	0	0	0	0	0	0	0	0	0	0	0	0	0	0	0	0	0	0	0	0	0	0	0	0
	Firmicutes	Clostridia	Clostridiales	Lachnospiraceae	PAC001341_g	PAC001341_s	0.1035	0.0284	0	0	0.0138	0.0028	0	0	0	0.0155	0.02	0	0	0.0082	0.0108	0.022	0	0	0.0027	0.0787	0	0.0365	0.0067	0.0301	0	0.0166	0.0149	0	0.0212	0	0	0.0133	0	0.0131	0	0	0.0115	0.0032	0.0063	0	0	0	0.0023
	Firmicutes	Clostridia	Clostridiales	Lachnospiraceae	Ruminococcus_g5	Ruminococcus gnavus	0	0	0	0	0	0	0	0	0	0	0	0	0	0	0	0	0	0	0	0	0	0	0.0017	0	0	0	0	0	0	0	0	0	0	0	0	0	0	0	0	0	0	0	0
	Firmicutes	Clostridia	Clostridiales	Lachnospiraceae	Shuttleworthia	Shuttleworthia satelles	0.2441	0.0781	0	0	0.1494	0.0447	0	0.0078	0.0261	0.0414	0	0	0	0.0016	0	0.0101	0.0035	0.0046	0.019	0.0123	0	0	0.0268	0	0.0679	0.0064	0.0277	0.0272	0.0081	0	0.003	0.01	0.0141	0.015	0	0.1115	0.0161	0.0032	0.0105	0.0048	0.0161	0.0113	0.0023
	Firmicutes	Clostridia	Clostridiales	Lachnospiraceae	Shuttleworthia	Shuttleworthia_uc	0	0	0	0	0	0.0028	0	0	0	0	0	0	0	0	0	0	0	0	0	0	0	0	0	0	0	0	0	0	0	0	0	0	0	0	0	0	0	0	0	0	0	0	0
	Firmicutes	Clostridia	Clostridiales	Mogibacterium_f	Aminicella	Eubacterium minutum	0	0	0	0	0	0	0	0	0	0	0	0	0	0	0	0	0	0	0	0	0	0	0	0	0	0	0	0	0	0	0	0	0	0	0	0.0042	0	0	0	0	0	0	0
	Firmicutes	Clostridia	Clostridiales	Mogibacterium_f	Aminicella	Eubacterium nodatum	0	0	0	0	0	0	0	0	0	0	0	0	0	0	0	0.0017	0	0	0	0.0123	0	0.0028	0	0	0	0	0	0	0	0	0	0	0	0.0037	0	0	0	0	0	0	0	0	0
	Firmicutes	Clostridia	Clostridiales	Mogibacterium_f	Anaerovorax	HQ798989_s	0.0312	0	0	0	0.1081	0.0056	0	0	0	0.0285	0	0	0.0097	0	0	0.0017	0	0.0093	0	0	0.0274	0.0028	0	0	0	0.0026	0.0298	0	0	0	0	0.0033	0	0	0.0016	0	0.0092	0	0	0	0	0	0
	Firmicutes	Clostridia	Clostridiales	Mogibacterium_f	Eubacterium_g10	Eubacterium infirmum	0.0332	0.0213	0.0018	0.0057	0.0197	0.0209	0	0	0.0052	0.0129	0.005	0.0034	0	0.0082	0.0043	0.0017	0	0.0046	0	0.0369	0.0091	0	0.005	0.014	0	0	0.0171	0.0048	0.0033	0	0	0	0	0	0.0064	0.0337	0.0092	0.0032	0.0021	0.0113	0.0054	0	0
	Firmicutes	Clostridia	Clostridiales	Mogibacterium_f	Eubacterium_g10	Eubacterium sulci	0	0.1971	0.0924	0.0398	0.0334	0.014	0.0212	0	0.0418	0.044	0.2049	0.0554	0.0097	0.028	0.1946	0.0017	0.3721	0.1692	0.1518	0.1181	0.073	0.0197	0.0251	0.0361	0.1006	0.023	0.1194	0.1937	0.135	0.2248	0.0416	0.1961	0.0509	0.0056	0.0429	0.0273	0.0665	0.0355	0.0063	0	0.035	0.0113	0.0209
	Firmicutes	Clostridia	Clostridiales	Mogibacterium_f	Eubacterium_g11	Eubacterium brachy	0.0176	0.0053	0.0053	0	0.0216	0.0084	0	0	0.0026	0.0052	0.005	0	0	0	0	0.0068	0	0.0093	0.0108	0.0738	0.0091	0.0562	0	0.002	0.0272	0.0026	0.032	0.0416	0.0309	0	0.0089	0	0.0085	0.0019	0	0.021	0.0069	0.0097	0.0356	0.0145	0.004	0	0
	Firmicutes	Clostridia	Clostridiales	Mogibacterium_f	Eubacterium_g14	Eubacterium saphenum	0	0	0	0.0038	0	0.0168	0	0	0	0	0	0	0.0049	0	0	0.0017	0	0	0	0	0	0	0	0	0	0	0	0	0	0	0	0	0	0	0	0.0715	0	0	0	0	0	0	0
	Firmicutes	Clostridia	Clostridiales	Mogibacterium_f	Mogibacterium	Mogibacterium pumilum group	0.0137	0.0675	0	0	0.0256	0.0112	0	0.0026	0.0732	0.0285	0.025	0.0034	0	0.0016	0	0.0118	0.0035	0	0.0054	0.0467	0.0061	0.014	0.0017	0	0.0489	0.0051	0.0064	0.0176	0.0081	0.0054	0.0565	0	0.0057	0.0056	0.0016	0.0042	0.0046	0.0016	0.0042	0	0.0054	0.0254	0.0116
	Firmicutes	Clostridia	Clostridiales	Mogibacterium_f	Mogibacterium	Mogibacterium timidum	0	0	0	0	0	0	0	0	0	0	0	0	0	0	0	0	0	0	0	0.0271	0	0.0028	0	0	0	0	0	0	0	0	0	0	0	0	0	0	0	0	0	0	0	0	0
	Firmicutes	Clostridia	Clostridiales	Mogibacterium_f	PAC001236_g	FJ983022_s	0	0	0	0	0.0039	0.0028	0	0	0	0.0104	0.01	0	0	0	0	0	0	0	0.0027	0	0.0426	0.0028	0	0	0	0.0013	0.0043	0	0	0	0	0	0.0057	0.0019	0	0.0147	0	0	0	0	0	0	0
	Firmicutes	Clostridia	Clostridiales	Mogibacterium_f	PAC001354_g	PAC001354_s	0	0	0	0	0	0.0042	0	0	0	0	0	0	0	0	0	0	0	0	0	0.0074	0	0.0028	0	0	0	0	0	0	0	0	0	0	0	0	0	0.0021	0	0.0016	0	0	0	0	0
	Firmicutes	Clostridia	Clostridiales	Peptococcaceae	GQ422727_g	GQ422727_g_uc	0.0059	0	0	0	0	0	0	0	0	0	0	0	0	0	0	0	0	0	0	0	0	0	0	0	0	0	0	0	0	0	0	0	0	0	0	0	0	0	0	0	0	0	0
	Firmicutes	Clostridia	Clostridiales	Peptococcaceae	GQ422727_g	GQ422727_s	0.0176	0.0018	0.0036	0	0.0157	0.007	0	0	0	0.0129	0.0125	0.0034	0	0	0	0	0.0052	0.0093	0.0054	0	0	0.0056	0.01	0.004	0	0.0026	0.0043	0.0016	0.0016	0	0	0	0.0028	0.0019	0	0.0063	0.0069	0.0032	0	0	0.0094	0.0028	0
	Firmicutes	Clostridia	Clostridiales	Peptostreptococcaceae	Filifactor	Filifactor alocis	0	0	0	0.0114	0	0.0531	0	0	0	0	0	0	0.0049	0	0	0.027	0.007	0	0	0.0148	0	0.0056	0	0	0	0	0	0	0.0016	0	0	0	0.0028	0.0206	0	0.1283	0	0.0081	0	0	0.0121	0	0
	Firmicutes	Clostridia	Clostridiales	Peptostreptococcaceae	Peptoanaerobacter	Eubacterium yurii group	0.0957	0.0302	0	0.0228	0.0826	0.1047	0	0	0	0.0026	0	0.0118	0.0389	0.0099	0	0.0541	0.0035	0.0232	0.0136	0.0713	0.21	0.014	0.005	0.004	0.0109	0.0179	0.0128	0.016	0.0439	0	0.0208	0	0.0057	0.0767	0.0175	0.082	0	0	0	0	0.0282	0.0085	0.0139
	Firmicutes	Clostridia	Clostridiales	Peptostreptococcaceae	Peptoanaerobacter	JF083365_s	0	0	0	0.0076	0.0374	0.0475	0	0	0	0.0155	0	0	0.1215	0.0198	0	0.049	0	0.0626	0.0298	0	0.1065	0	0	0	0	0.0255	0.1535	0	0	0.0054	0	0.0033	0	0.0505	0	0.0778	0	0	0	0	0	0	0
	Firmicutes	Clostridia	Clostridiales	Peptostreptococcaceae	Peptoanaerobacter	JH815225_s	0	0	0	0	0	0.0126	0	0	0	0.0026	0	0	0	0	0	0	0	0	0.0054	0	0	0	0	0	0	0	0	0	0.0016	0	0	0	0	0	0	0.0673	0	0	0	0	0	0	0
	Firmicutes	Clostridia	Clostridiales	Peptostreptococcaceae	Peptoanaerobacter	Peptoanaerobacter stomatis	0	0	0.0036	0	0	0.007	0	0	0	0	0	0	0	0	0	0	0	0	0	0.0148	0	0.014	0	0	0	0	0	0	0	0	0	0	0	0	0	0.0084	0	0	0	0	0.0013	0	0
	Firmicutes	Clostridia	Clostridiales	Peptostreptococcaceae	Peptoanaerobacter	Peptoanaerobacter_uc	0	0	0	0	0	0	0	0	0	0	0	0	0	0	0	0	0	0	0	0	0	0	0	0	0	0	0.0043	0	0	0	0	0	0	0	0	0	0	0	0	0	0	0	0
	Firmicutes	Clostridia	Clostridiales	Peptostreptococcaceae	Peptostreptococcus	Peptostreptococcus stomatis group	0.0664	0.0693	0.0178	0.0171	0.0806	0.0321	0	0	0	0.1035	0.2274	0.22	0.0972	0.0412	0.0562	0.0693	0.152	0.1947	0.1247	0.1181	0.2891	0.1011	0.0485	0.0321	0.0027	0.0613	0.162	0.088	0.0846	0.3169	0.0208	0.3057	0.1836	0.2244	0.0429	0.0799	0.0046	0.0097	0.0021	0.0032	0.0592	0.0395	0.0046
	Firmicutes	Clostridia	Clostridiales	Peptostreptococcaceae	Romboutsia	Romboutsia timonensis	0	0	0	0	0	0	0	0	0	0	0	0	0	0	0	0	0	0	0	0	0	0	0	0	0	0	0	0	0	0	0	0	0	0	0	0	0	0.0016	0	0.0032	0	0	0
	Firmicutes	Clostridia	Clostridiales	Ruminococcaceae	EF559154_g	AF481208_s	0	0	0	0	0	0	0	0	0	0	0	0	0	0	0	0	0	0	0	0	0	0	0	0	0	0	0	0	0	0	0	0	0	0	0	0.0021	0	0	0	0	0	0	0
	Firmicutes	Clostridia	Clostridiales	Ruminococcaceae	Eubacterium_g23	PAC001242_s	0	0	0	0	0	0	0	0	0	0	0	0	0	0	0	0	0	0	0	0	0	0	0	0	0	0	0	0	0	0	0	0	0	0	0	0	0	0	0.0042	0	0	0	0
	Firmicutes	Clostridia	Clostridiales	Ruminococcaceae	PAC000661_g	PAC001339_s	0.1699	0.0018	0.0266	0.0038	0.1062	0.0321	0.0121	0	0	0.0388	0.055	0.1008	0.0146	0.0741	0.0043	0.0727	0.0035	0.0603	0	0.0221	0.0396	0.0197	0.1489	0.012	0	0.1571	0.0043	0.0016	0.013	0.0271	0	0.0199	0	0.0524	0.0048	0.2041	0.0505	0.0338	0.0439	0.0032	0	0.0537	0.0674
	Firmicutes	Clostridia	Clostridiales	Ruminococcaceae	PAC000661_g	PAC001348_s	0.0801	0	0.0657	0	0.0609	0.095	0.0182	0.0391	0.0601	0.0776	0.2449	0.2552	0.034	0.0329	0.1794	0.0084	0.0839	0.0209	0.0596	0.0787	0.0061	0.0702	0.0335	0.0361	0	0.0345	0.0192	0.0064	0.2424	0	0.1694	0	0.0028	0.0019	0.0079	0.1283	0.0505	0.0274	0.0502	0.2239	0	0.0169	0.0465
	Firmicutes	Clostridia	Clostridiales	Ruminococcaceae	Ruthenibacterium	Ruthenibacterium lactatiformans	0	0	0	0	0	0	0.0061	0	0	0	0	0	0	0	0	0	0	0	0	0	0	0	0	0	0	0	0	0	0	0	0	0	0	0	0	0	0	0	0	0	0	0	0
	Firmicutes	Erysipelotrichi	Erysipelotrichales	Erysipelotrichaceae	Bulleidia	Bulleidia extructa	0	0	0	0	0	0.0056	0	0	0	0	0	0	0	0	0	0	0	0	0	0.0025	0	0	0	0	0	0	0	0	0	0	0	0	0	0	0	0	0	0	0	0	0	0	0
	Firmicutes	Erysipelotrichi	Erysipelotrichales	Erysipelotrichaceae	Bulleidia	Bulleidia_uc	0	0.0053	0	0	0.0039	0	0.0061	0	0	0	0.0075	0.0034	0	0	0.0108	0	0.0052	0	0.0054	0	0	0.0084	0.0033	0	0	0.0089	0	0	0.0081	0.0217	0	0.0233	0	0.0094	0	0	0	0	0	0.0387	0	0	0
	Firmicutes	Erysipelotrichi	Erysipelotrichales	Erysipelotrichaceae	Bulleidia	FJ976219_s	0.002	0.0036	0	0	0.0039	0.0042	0	0	0	0	0	0	0	0	0	0.0034	0.0017	0.0023	0	0.0148	0.0061	0	0	0	0	0	0	0	0	0	0.003	0	0	0.0037	0	0.0021	0	0	0	0	0	0	0
	Firmicutes	Erysipelotrichi	Erysipelotrichales	Erysipelotrichaceae	Bulleidia	Solobacterium moorei	0.0371	0.222	0.1314	0.0683	0.0845	0.0377	0.0575	0.0574	0.719	0.0569	0.2899	0.1159	0.1458	0.0856	0.2832	0.0338	0.2061	0.0626	0.0813	0.1697	0.0365	0.0758	0.1958	0.0381	0.0245	0.1035	0.1066	0.0544	0.2538	0.6067	0.1219	0.4951	0.0311	0.563	0.062	0.1956	0.0894	0.0612	0.0816	0.8248	0.0363	0.0198	0.1394
	Firmicutes	Erysipelotrichi	Erysipelotrichales	Erysipelotrichaceae	Eggerthia	Eggerthia catenaformis	0	0	0	0	0	0	0	0	0	0	0	0	0	0	0	0.0017	0	0	0	0	0	0	0	0	0	0	0	0	0	0	0	0	0	0	0	0	0	0	0	0	0	0	0
	Firmicutes	Negativicutes	Selenomonadales	Selenomonadaceae	EU748024_g	HE681327_s	0	0	0	0	0	0	0	0	0	0	0	0	0	0	0	0	0	0	0	0	0	0	0	0	0	0	0	0	0	0	0	0	0	0	0	0.0084	0	0	0	0	0	0	0
	Firmicutes	Negativicutes	Selenomonadales	Selenomonadaceae	Mitsuokella	KI273068_s	0.0273	0.0266	0	0	0.0059	0.0321	0	0	0.0523	0.0285	0.0225	0	0	0	0	0.0152	0	0	0.0027	0	0.0061	0	0.0351	0	0	0.0026	0	0	0	0	0.1159	0	0	0.0019	0	0.0905	0	0	0	0	0	0	0.007
	Firmicutes	Negativicutes	Selenomonadales	Selenomonadaceae	Mitsuokella	PAC001352_s	0.0039	0.0053	0	0	0.0138	0.0042	0	0	0	0	0	0	0	0.0033	0	0.0068	0	0	0	0	0	0.014	0	0	0.0054	0	0	0.0656	0	0	0	0	0	0.0037	0.0064	0.0105	0.0206	0	0	0.0032	0	0	0
	Firmicutes	Negativicutes	Selenomonadales	Selenomonadaceae	Schwartzia	AF287791_s	0	0	0	0	0	0.0014	0	0	0	0	0	0	0	0	0	0	0.0035	0	0	0	0	0	0	0	0	0	0	0	0.0016	0	0	0	0	0.0019	0	0.0105	0	0.0032	0.0105	0	0.0054	0.0056	0
	Firmicutes	Negativicutes	Selenomonadales	Selenomonadaceae	Schwartzia	GQ422718_s	0	0	0	0	0	0.0014	0	0	0	0	0	0	0	0	0	0	0	0	0	0.0098	0	0.0112	0	0	0	0	0	0	0	0	0	0	0	0	0	0.0042	0	0	0	0	0.0013	0	0
	Firmicutes	Negativicutes	Selenomonadales	Selenomonadaceae	Schwartzia	GU470897_s	0.041	0.0266	0.0107	0.0038	0.0374	0.014	0	0.0026	0.0078	0.0207	0.015	0.005	0	0.0115	0	0.0152	0.0035	0	0.0081	0.0098	0.0274	0.0197	0.0268	0.016	0.0109	0.0013	0	0	0.0033	0	0.0208	0	0.0028	0.0094	0.0048	0.0884	0	0.0064	0.0899	0	0.0027	0.0141	0.0046
	Firmicutes	Negativicutes	Selenomonadales	Selenomonadaceae	Schwartzia	Schwartzia_uc	0.0059	0	0	0	0	0	0	0	0	0	0	0	0	0	0	0.0034	0	0	0	0.0049	0	0	0	0	0	0	0	0	0	0	0.0059	0	0	0	0	0.0042	0	0	0.0042	0	0	0	0
	Firmicutes	Negativicutes	Selenomonadales	Selenomonadaceae	Selenomonas	AF385503_s	0.0195	0.0071	0.0213	0	0.0334	0.0307	0	0.0209	0.1778	0.0492	0.005	0.0034	0.0049	0.0313	0.0022	0.1588	0	0.0371	0.0054	0.0369	0.1065	0.0337	0.0218	0.02	0.0082	0.0255	0.0043	0.0128	0.0016	0.0027	0.1159	0.0066	0	0.015	0.0365	0.0715	0.0092	0.0113	0.0816	0	0.0094	0.0169	0.0465
	Firmicutes	Negativicutes	Selenomonadales	Selenomonadaceae	Selenomonas	Centipeda periodontii group	0.4023	0.1012	0.032	0	0.0767	0.0349	0.003	0.0026	0	0.0854	0.0025	0	0	0.0165	0	0.0524	0	0.051	0.0081	0.032	0.0791	0.0533	0.0418	0.008	0.0109	0.0396	0.0128	0.0144	0.0163	0	0.0238	0	0	0	0.035	0.2314	0.0046	0.0081	0.0335	0	0.004	0.1158	0.0163
	Firmicutes	Negativicutes	Selenomonadales	Selenomonadaceae	Selenomonas	CP012071_s	0.0293	0.0977	0.0107	0.0114	0.0177	0.0154	0	0.0052	0.1935	0.0751	0.105	0.0067	0	0.0016	0.013	0.0574	0.007	0.0023	0.0027	0.1328	0.1004	0.0674	0.0502	0.0561	0.1332	0.0294	0.0384	0.2481	0.0879	0.0379	0.1278	0.0366	0.0141	0.0262	0.0302	0.021	0.0528	0.0081	0.2008	0.0403	0.0054	0.0791	0.0557
	Firmicutes	Negativicutes	Selenomonadales	Selenomonadaceae	Selenomonas	D89882_s	0	0	0	0	0	0	0	0	0	0	0	0	0	0	0	0.0017	0	0	0	0.0049	0	0	0	0	0	0	0	0	0	0	0	0	0	0	0	0	0	0	0.0063	0	0	0	0
	Firmicutes	Negativicutes	Selenomonadales	Selenomonadaceae	Selenomonas	EU669566_s	0	0.0036	0.0036	0	0.0039	0	0	0.0026	0	0	0	0	0	0	0	0	0.0035	0.0046	0	0.0074	0.0213	0.0056	0	0.002	0	0.0051	0.0043	0	0	0	0.0208	0	0	0	0	0	0	0	0.0188	0	0.004	0.0141	0.0046
	Firmicutes	Negativicutes	Selenomonadales	Selenomonadaceae	Selenomonas	FJ773365_s	0	0.0089	0	0	0.002	0	0	0	0	0	0	0	0	0.0016	0	0	0	0	0.0054	0	0	0	0	0.006	0	0	0.0021	0	0	0	0	0	0	0	0.0016	0.0084	0	0	0.0021	0	0	0.0198	0
	Firmicutes	Negativicutes	Selenomonadales	Selenomonadaceae	Selenomonas	HE681255_s	0.002	0	0.0089	0	0.002	0.0112	0	0	0	0	0	0	0	0	0	0	0	0	0	0	0.003	0	0	0	0	0	0	0.0032	0	0	0	0	0	0	0.0016	0	0.0092	0	0	0	0	0.0198	0
	Firmicutes	Negativicutes	Selenomonadales	Selenomonadaceae	Selenomonas	JH992903_s	0.002	0.0213	0	0	0.0118	0.0182	0	0.0104	0.0157	0.044	0	0	0	0.0033	0	0.0017	0	0.007	0.0569	0.0123	0.0061	0.0056	0	0.002	0.0163	0	0	0.0304	0	0.0054	0	0	0	0	0	0.04	0	0.0048	0.0021	0.0016	0	0.0169	0.0023
	Firmicutes	Negativicutes	Selenomonadales	Selenomonadaceae	Selenomonas	Selenomonas artemidis	0	0	0.0231	0	0	0	0	0.1018	0.183	0	0.005	0	0	0.0016	0	0.0591	0	0	0	0.0123	0	0.0449	0.0033	0.012	0.0054	0.0038	0	0.0336	0.0016	0	0.0386	0	0	0.0168	0	0.0021	0.0069	0.0145	0.0607	0	0	0.0932	0
	Firmicutes	Negativicutes	Selenomonadales	Selenomonadaceae	Selenomonas	Selenomonas dianae group	0.0644	0.0497	0.0089	0.0019	0.0492	0.1019	0	0.0861	0.1647	0.0259	0.01	0	0	0.0033	0	0.0051	0.0035	0	0	0.1033	0.0122	0.146	0.0017	0.012	0.0217	0.0013	0	0.0032	0.0325	0.0027	0.0149	0	0.0085	0.0019	0.0159	0.1367	0.0252	0.0048	0.023	0.0097	0	0.0537	0.0348
	Firmicutes	Negativicutes	Selenomonadales	Selenomonadaceae	Selenomonas	Selenomonas flueggei	0.0098	0.0053	0.0089	0	0	0.0098	0	0.0052	0.0523	0	0	0	0	0	0	0.0237	0.0017	0	0	0	0.0061	0	0.0268	0.002	0	0.0038	0	0	0.0309	0	0.0208	0	0.0028	0	0.0159	0.0084	0.0252	0.0097	0.0418	0	0	0.0085	0.0163
	Firmicutes	Negativicutes	Selenomonadales	Selenomonadaceae	Selenomonas	Selenomonas infelix	0.2031	0.0906	0.0337	0	0.0944	0.0489	0	0.0992	0.1726	0.0595	0.0025	0	0.0049	0.0412	0.0043	0.0659	0	0.0579	0.0136	0.1132	0.0883	0.0898	0.0452	0.0401	0.0082	0.0907	0	0.0304	0.0244	0	0.0238	0	0.0141	0.0168	0.0079	0.061	0.0046	0.0145	0.0648	0.0032	0.0134	0.0537	0.0395
	Firmicutes	Negativicutes	Selenomonadales	Selenomonadaceae	Selenomonas	Selenomonas noxia	0.0156	0.071	0.0906	0.0152	0.1396	0.0656	0	0.06	0.787	0.1812	0.11	0.0017	0	0.0082	0.0065	0.0828	0.0087	0.0881	0.0759	0.032	0.1369	0.0814	0.1841	0.0982	0.0435	0.0524	0	0.096	0.0016	0	0.4162	0	0.0452	0.0281	0.0445	0.1956	0.0619	0.0355	0.3451	0.0064	0.0484	0.3559	0.0604
	Firmicutes	Negativicutes	Selenomonadales	Selenomonadaceae	Selenomonas	Selenomonas sputigena	0.2304	0.2788	0.0551	0.0266	0.23	0.0712	0	0.0078	0.3294	0.1165	0.1025	0.005	0.0049	0.0527	0.0043	0.0507	0.0035	0.0348	0.0569	0.064	0.1552	0.059	0.1456	0.0521	0.0381	0.0575	0	0.0208	0.1204	0	0.1724	0.0033	0.0028	0.0112	0.0286	0.4502	0.0023	0.0274	0.4748	0.0016	0.0054	0.1638	0.0952
	Firmicutes	Negativicutes	Selenomonadales	Selenomonadaceae	Selenomonas	Selenomonas_uc	0.0312	0.0373	0.0036	0	0.0256	0.0447	0	0.0078	0.0706	0.0414	0.0025	0	0	0.0049	0.0043	0.0203	0	0.0116	0	0.0123	0.0304	0.0056	0.0452	0.0341	0.0897	0.0153	0.0149	0.0752	0.0179	0	0.0119	0	0.0028	0.0037	0.035	0.1304	0.0252	0.0145	0.1987	0.0097	0	0.1186	0.0046
	Firmicutes	Negativicutes	Veillonellales	Veillonellaceae	Dialister	Dialister invisus	0.3593	0.2113	0.0533	0.0455	0.6586	0.3491	0.0091	0.0548	0.6877	0.2045	0.07	0.0185	0.0583	0.0692	0.0497	0.0625	0.0122	0.1159	0.0352	0.1304	0.2891	0.0814	0.2979	0.0882	0.1685	0.0473	0.0789	0.1409	0.3026	0.0027	0.2586	0.0166	0.065	0.0748	0.0079	0.7468	0.1514	0.2208	0.8638	0.0693	0.0686	0.0706	0.2323
	Firmicutes	Negativicutes	Veillonellales	Veillonellaceae	Dialister	Dialister micraerophilus	0	0.0018	0.0018	0	0.0256	0.0042	0	0	0.0052	0	0	0	0	0	0	0	0	0	0	0	0	0	0.0033	0	0	0	0	0	0.1041	0	0	0	0	0	0	0.0147	0	0	0	0.0322	0	0	0
	Firmicutes	Negativicutes	Veillonellales	Veillonellaceae	Dialister	Dialister pneumosintes	0	0.0213	0	0.0019	0.0216	0.0126	0	0	0	0.0569	0.0125	0	0.0097	0.0099	0	0	0	0	0.0244	0.0148	0.0152	0.0225	0	0.01	0.0163	0	0	0.0112	0.0065	0	0.0119	0	0.0226	0.0094	0	0.0905	0	0.0048	0.0251	0.0016	0.0054	0.0056	0
	Firmicutes	Negativicutes	Veillonellales	Veillonellaceae	Megasphaera	Anaeroglobus geminatus	0.125	0.1385	0	0	0.1101	0.0237	0	0	0	0.1863	0	0	0.0049	0.0296	0	0.0068	0	0	0.0027	0.0467	0	0	0.0636	0.014	0.0544	0.014	0	0.0512	0.0146	0	0	0	0.0141	0.0224	0	0.0337	0	0.0032	0.1652	0.0016	0.0175	0	0
	Firmicutes	Negativicutes	Veillonellales	Veillonellaceae	Megasphaera	FMIY_s	0	0	0	0	0	0.0433	0	0	0	0	0	0	0	0	0	0	0	0	0	0.0787	0	0.0253	0	0	0	0	0	0	0	0	0	0	0	0	0	0.2398	0	0	0	0	0	0	0
	Firmicutes	Negativicutes	Veillonellales	Veillonellaceae	Megasphaera	Megasphaera micronuciformis	0.0293	0.7033	0.5204	0.0853	0.4601	0.081	0.0363	0.1592	1.323	0.6056	0.4873	0.5088	0	0.0132	0.8454	0.1538	0.0804	0.102	0.3334	0.583	0.3074	0.3032	0.4585	0.0882	1.5601	0.0983	0.0853	0.5666	1.3829	0.1408	1.0791	0.1462	0.0113	0.0786	0.0652	0.1557	0.1927	0.1015	0.6191	0.9988	0.0202	0.4717	0.3159
	Firmicutes	Negativicutes	Veillonellales	Veillonellaceae	Megasphaera	Megasphaera_uc	0	0	0	0	0	0	0	0	0	0	0	0	0	0	0.0065	0	0	0	0	0	0	0	0	0	0	0	0	0	0	0	0	0	0	0	0	0.0042	0	0	0	0.0032	0	0	0
	Firmicutes	Negativicutes	Veillonellales	Veillonellaceae	Veillonella	AFUJ_s	0	0.238	0.1119	0.0019	0.0039	0.0461	0	0	0	0	0	0.0437	0	0	0.0973	0	0.0472	0.0139	0	0.2977	0	0.1937	0.0335	0	0	0.0243	0.0171	0	0.0228	0.0081	0	0.0066	0	0	0	0.04	0.0206	0.0596	0.0314	0.0177	0.1654	0.0198	0
	Firmicutes	Negativicutes	Veillonellales	Veillonellaceae	Veillonella	PAC001353_s	0	0	0	0	0	0	0	0	0	0	0	0	0	0	0	0	0	0	0	0	0	0	0	0	0	0	0	0	0	0	0	0	0	0	0	0	0	0	0	0.1724	0	0	0
	Firmicutes	Negativicutes	Veillonellales	Veillonellaceae	Veillonella	Veillonella atypica	0.1074	1.1828	1.7246	0.4248	0.1769	0.0894	0.475	0.1618	2.1231	0.6315	0.8472	0.2284	0	0.1301	1.5545	0.0017	0.3965	0	0.9082	2.5265	0	1.6818	0.7263	0.6696	0.9187	0.4406	0.0426	2.409	5.3624	1.831	1.7687	1.0866	0.0848	0.0037	0.0906	0.2503	0.0206	0.4238	1.0248	3.8826	0.4276	1.9858	1.0337
	Firmicutes	Negativicutes	Veillonellales	Veillonellaceae	Veillonella	Veillonella caviae	0	0	0	0	0	0	0	0	0	0	0	0	0	0	0	0	0.007	0	0	0	0	0	0	0	0	0	0.0021	0	0	0.0054	0	0	0	0	0	0	0	0	0	0	0.0027	0	0
	Firmicutes	Negativicutes	Veillonellales	Veillonellaceae	Veillonella	Veillonella dispar	1.7537	7.7607	5.4614	0.8307	3.8927	0.8113	1.537	3.8517	10.2599	3.8692	8.1419	3.9681	0.3548	0.4808	5.7488	2.2135	1.6508	1.4531	4.0582	10.7998	3.9257	7.3111	5.3063	1.6097	13.0219	1.3743	1.2494	8.6884	3.2588	0.6203	9.0488	2.9841	0.8701	0.8005	0.6293	1.8681	1.8463	3.935	12.0822	13.0413	0.9265	13.8326	4.72
	Firmicutes	Negativicutes	Veillonellales	Veillonellaceae	Veillonella	Veillonella parvula group	1.1385	3.1629	2.4883	0.33	1.4529	0.7806	0.2723	1.4352	2.5493	1.0042	0.8247	0.4097	0.2673	0.3738	0.7999	0.8786	0.3162	0.5377	1.4395	0.7306	1.5033	0.525	2.49	1.4253	0.2501	0.8506	1.1428	0.541	0.2684	0.9941	0.7105	0.3356	0.4068	0.7313	1.0234	1.0961	2.1284	1.65	4.5782	0.7717	0.4115	4.3839	1.7607
	Firmicutes	Negativicutes	Veillonellales	Veillonellaceae	Veillonella	Veillonella rogosae	2.0388	2.3726	0.2185	2.1601	1.4942	1.8978	2.1512	0.7698	0.3634	3.6803	4.4208	1.0663	2.9938	2.0434	0.8605	2.374	7.4277	2.5771	3.9877	0.7183	6.2568	0.351	2.1285	5.0738	1.5492	0.9579	6.876	2.6091	0.0016	3.6539	6.8995	1.3458	3.6529	9.501	6.1688	2.7728	5.571	0.0129	0.2447	0.0048	3.4693	0.6017	3.7746
	Firmicutes	Negativicutes	Veillonellales	Veillonellaceae	Veillonella	Veillonella_uc	0.0117	0.1403	0.1332	0.0303	0.0197	0.0182	0.0998	0.0078	0.1072	0.0725	0.1175	0.089	0.034	0.0445	0.134	0.0118	0.1118	0.0255	0.1789	0.1132	0.07	0.0393	0.1121	0.2165	0.0843	0.0345	0.0554	0.112	0.3758	0.0786	0.1784	0.113	0.0283	0.0337	0.035	0.0715	0.0711	0.0322	0.297	0.4076	0.0188	0.2514	0.1324
	Firmicutes	Tissierellia	Tissierellales	Peptoniphilaceae	Anaerococcus	Anaerococcus prevotii group	0	0	0	0	0	0.0028	0	0	0	0	0	0	0	0	0	0	0	0	0	0	0	0	0	0	0	0	0	0	0	0	0	0	0	0	0	0	0	0	0	0	0	0	0
	Firmicutes	Tissierellia	Tissierellales	Peptoniphilaceae	Parvimonas	Parvimonas micra	0.0059	0.0195	0.0107	0	0.0157	0.0154	0.0151	0	0.0026	0.0129	0.02	0.0067	0	0.0099	0.013	0.0101	0.0035	0.0116	0.0054	0.0738	0	0.0533	0.0017	0.006	0.0054	0	0	0.0224	0.0098	0	0.0059	0.0233	0.0085	0.0075	0	0.0379	0.0138	0.0193	0.0146	0.0016	0	0.0056	0.0023
	Firmicutes	Tissierellia	Tissierellales	Peptoniphilaceae	Parvimonas	Parvimonas_uc	0	0	0	0	0	0	0	0	0	0	0	0	0	0	0	0	0.0035	0	0.0054	0	0	0	0	0	0	0	0	0	0	0	0	0	0	0	0	0	0	0	0	0	0	0	0
	Firmicutes	Tissierellia	Tissierellales	Peptoniphilaceae	Parvimonas	Peptostreptococcus massiliae group	0	0	0.0018	0.0209	0.23	0.0838	0.0151	0.0418	0.0288	0.0647	0.13	0.984	0.1604	0.1433	0.0497	0.0101	2.4928	0.2943	0.3714	0.123	0.4352	0.0309	0.0803	0.0301	0	0.0319	0.3582	0	0.0065	0.3684	0.1576	0.2526	0.9182	0.2413	0.0286	0.0757	0.0046	0.0403	0.0084	0.0081	0.1923	0.0028	0.0302
	Firmicutes	Tissierellia	Tissierellales	Tissierellaceae	Keratinibaculum	Clostridium ultunense	0	0	0	0	0	0	0	0	0	0	0	0	0	0	0	0	0	0	0	0	0	0	0	0	0	0	0	0	0	0	0	0	0	0	0	0	0	0	0	0.0016	0	0	0
	Fusobacteria	Fusobacteria_c	Fusobacteriales	Fusobacteriaceae	Fusobacterium	Fusobacterium gonidiaformans group	0	0	0	0	0	0	0	0	0	0	0	0.0151	0	0	0	0	0	0	0	0	0	0	0	0	0	0	0	0	0	0	0	0	0	0	0	0.0063	0	0	0	0	0	0	0
	Fusobacteria	Fusobacteria_c	Fusobacteriales	Fusobacteriaceae	Fusobacterium	Fusobacterium massiliense	0	0	0	0	0	0.0028	0	0	0	0	0	0	0	0	0	0	0	0	0	0	0	0	0	0	0	0	0	0	0	0	0	0	0	0	0	0	0	0	0	0	0	0	0
	Fusobacteria	Fusobacteria_c	Fusobacteriales	Fusobacteriaceae	Fusobacterium	Fusobacterium necrogenes group	0	0	0	0	0	0	0	0	0	0	0	0	0	0	0	0	0	0	0	0	0	0	0	0	0	0	0	0	0	0	0	0	0	0	0	0	0	0	0.0042	0	0	0	0
	Fusobacteria	Fusobacteria_c	Fusobacteriales	Fusobacteriaceae	Fusobacterium	Fusobacterium necrophorum group	0	0	0	0	0	0	0	0	0	0	0	0.1478	0	0	0	0	0	0	0	0	0	0	0	0	0	0	0	0	0	0	0	0	0	0	0	0.9867	0	0	0	0	0	0	0
	Fusobacteria	Fusobacteria_c	Fusobacteriales	Fusobacteriaceae	Fusobacterium	Fusobacterium nucleatum group	1.3983	1.3639	0.9538	0.3471	1.5787	2.0109	0.1452	2.5495	2.8108	0.559	0.3824	0.2552	0.1895	0.871	0.1838	0.414	0.3564	1.2677	0.4337	0.9299	3.0919	2.072	1.6014	0.2947	1.3155	1.4637	0.3156	1.1749	0.6996	0.0298	0.7015	0.0598	0.7797	0.245	0.2352	3.6122	0.766	1.1199	0.6714	0.1144	0.9225	1.1864	1.0081
	Fusobacteria	Fusobacteria_c	Fusobacteriales	Fusobacteriaceae	Fusobacterium	Fusobacterium periodonticum group	0.4472	0.8134	1.0088	1.9875	0.7844	3.5595	5.7001	2.7948	1.8799	1.263	4.5183	1.4794	5.1273	4.6516	1.6972	1.7624	4.8913	6.2342	4.8146	1.4662	5.6726	2.4763	1.8441	2.4737	0.704	2.2057	4.3836	0.7699	2.9594	0.5309	2.7646	0.9537	4.2376	3.8116	3.2147	2.899	2.211	0.7026	0.2468	0.0064	2.684	0.6836	3.2287
	Fusobacteria	Fusobacteria_c	Fusobacteriales	Fusobacteriaceae	Fusobacterium	Fusobacterium_uc	0.0234	0.0071	0.0071	0.0019	0.1691	0.1857	0	0	0	0.0104	0.005	0.0034	0.0049	0.0148	0.0065	0.0017	0.007	0.0626	0.0217	0.0074	0.07	0.0281	0.1406	0.006	0	0.258	0.0213	0.0016	0.0065	0	0.0208	0.0066	0.0057	0.0037	0.0016	0.2609	0.0321	0.0097	0.0042	0	0.0188	0.0056	0.0046
	Fusobacteria	Fusobacteria_c	Fusobacteriales	Fusobacteriaceae	Fusobacterium	GQ113909_s	0	0	0	0	0	0	0	0	0	0	0	0.0739	0	0	0.0195	0	0	0	0	0.337	0	0.1123	0.0151	0	0	0.0115	0.0043	0	0	0	0	0	0	0	0	0	0	0	0	0	0	0	0
	Fusobacteria	Fusobacteria_c	Fusobacteriales	Fusobacteriaceae	Fusobacterium	JQ478338_s	0	0.0036	0	0	0	0	0	0	0	0	0	0	0	0	0	0	0	0	0	0	0	0	0	0	0	0	0	0	0	0	0	0	0	0	0	0.0084	0	0	0	0	0	0	0
	Fusobacteria	Fusobacteria_c	Fusobacteriales	Leptotrichiaceae	Leptotrichia	AF287814_s	0.0273	0.0142	0	0.0019	0.0295	0	0	0.0104	0.0549	0	0	0	0	0	0	0	0.0035	0.0093	0	0	0.0396	0	0.0067	0	0	0	0.0043	0	0	0	0.003	0	0	0.0112	0.0016	0.0126	0.0115	0.0016	0.0335	0	0	0.0085	0.007
	Fusobacteria	Fusobacteria_c	Fusobacteriales	Leptotrichiaceae	Leptotrichia	AF366276_s	0	0	0	0	0	0.0587	0.0061	0.0235	0	0	0	0	0.0146	0	0	0.0034	0.0017	0.007	0	0	0.0122	0	0.0017	0	0	0.0038	0	0	0.0049	0	0.003	0	0	0.043	0	0.0337	0.0046	0	0	0	0	0	0.0232
	Fusobacteria	Fusobacteria_c	Fusobacteriales	Leptotrichiaceae	Leptotrichia	AF385572_s	0.0801	0.032	0.0124	0	0.002	0.0614	0	0	0	0	0	0.0134	0	0	0.0108	0	0	0.0209	0	0.0025	0.0304	0.0028	0.082	0	0	0.0817	0	0	0	0	0.0149	0.0166	0	0	0.0175	0.0631	0.0023	0.0097	0.023	0	0	0	0
	Fusobacteria	Fusobacteria_c	Fusobacteriales	Leptotrichiaceae	Leptotrichia	AY134896_s	0	0	0	0	0	0	0	0	0	0	0	0	0	0	0	0.0034	0	0	0	0.0148	0	0.0225	0	0	0	0	0	0	0	0	0	0	0	0.0056	0	0	0	0	0	0	0	0	0
	Fusobacteria	Fusobacteria_c	Fusobacteriales	Leptotrichiaceae	Leptotrichia	AY349385_s	0.1191	0.0036	0	0	0.0197	0.0028	0	0	0	0	0	0	0	0	0	0	0	0	0	0.0074	0	0.0084	0	0	0	0	0	0	0	0	0	0	0	0	0	0.0273	0.0023	0	0.0063	0	0	0.0028	0
	Fusobacteria	Fusobacteria_c	Fusobacteriales	Leptotrichiaceae	Leptotrichia	CP012410_s	0.1972	0.1954	0.1048	0	0.0472	0.1592	0.0635	0.5271	0.3948	0.0311	0.0475	0.0739	0.0049	0.0165	0.0389	0.0068	0.0402	0.0185	0.0244	0.0566	0.1278	0.1488	0.1322	0.0742	0	0.1162	0.0192	0.0256	0.2571	0.0217	0.0416	0.1063	0.0057	0.0094	0.0095	0.2588	0.0413	0.1176	0.0188	0	0.0753	0.0141	0.367
	Fusobacteria	Fusobacteria_c	Fusobacteriales	Leptotrichiaceae	Leptotrichia	CP014231_s	0.0078	0.0036	0	0	0.0216	0.0042	0	0	0.0418	0	0	0	0	0	0	0.0017	0	0.007	0	0	0.003	0	0.2393	0	0	0.0307	0	0	0	0	0	0	0	0	0	0.0252	0	0	0	0	0	0	0
	Fusobacteria	Fusobacteria_c	Fusobacteriales	Leptotrichiaceae	Leptotrichia	CP016753_s	0.1914	0.0693	0.0124	0	0.059	0.0614	0	0.0261	0.4497	0	0.005	0	0	0.0066	0	0.0169	0.0052	0.0185	0	0.0246	0.0943	0.0449	0.1874	0.0221	0	0.092	0	0	0.0049	0	0.0684	0	0	0	0.0079	0.1115	0.0183	0.0209	0.1401	0.0145	0.0108	0.0254	0
	Fusobacteria	Fusobacteria_c	Fusobacteriales	Leptotrichiaceae	Leptotrichia	FJ976402_s	0	0.0018	0	0.1555	0	0.2933	0	0	0	0	0	0.0034	0.4277	0.0099	0	0.8212	0.0699	0.0927	0.019	0	0.1278	0.0842	0.0619	0	0	0.0511	1.5842	0	0	0.0163	0.0149	0	0.0085	1.4214	0.2177	0.2377	0.0344	0	0.0042	0	0.312	0.0056	0
	Fusobacteria	Fusobacteria_c	Fusobacteriales	Leptotrichiaceae	Leptotrichia	JF146160_s	0	0	0.0018	0	0	0.0042	0	0	0	0	0	0	0	0	0	0	0	0.0023	0	0	0.0091	0	0	0	0	0.0089	0	0	0	0	0	0	0	0	0	0.0021	0.0046	0	0	0	0	0	0
	Fusobacteria	Fusobacteria_c	Fusobacteriales	Leptotrichiaceae	Leptotrichia	JF169863_s	0	0	0	0	0.0039	0.0028	0	0	0	0	0	0.0017	0	0	0	0	0	0	0	0	0	0	0.005	0	0	0.0013	0	0	0	0	0	0	0	0	0	0	0	0.0032	0	0	0	0	0
	Fusobacteria	Fusobacteria_c	Fusobacteriales	Leptotrichiaceae	Leptotrichia	JQ467290_s	0.0781	0.0799	0.0195	0.0057	0.1219	0.222	0	0.0678	0.115	0	0	0.0319	0	0.0247	0.0195	0.0558	0.0472	0.1159	0.0244	0.0467	0.2191	0.059	0.1406	0.0301	0	0.1098	0.0064	0.0032	0.0911	0.0163	0	0.01	0.0028	0.015	0.0048	0.1999	0.0436	0.0822	0.0439	0.0032	0.0995	0.0876	0.0093
	Fusobacteria	Fusobacteria_c	Fusobacteriales	Leptotrichiaceae	Leptotrichia	KI272869_s	0.2754	0.412	0.1243	0.1119	0.1592	0.4119	0.233	0.1226	0.4053	0.1165	1.1271	0.183	0.0292	0.1202	0.3113	0.0389	0.4175	0.3152	0.4283	0.2312	0.6969	0.3706	0	0.2626	0.0163	0.0013	0.1599	0.0784	0.6736	0.2194	0.2527	0.226	0.0254	0.043	0.2098	0.364	0.1124	0.0967	0.0565	0.116	0.082	0.0226	0.1463
	Fusobacteria	Fusobacteria_c	Fusobacteriales	Leptotrichiaceae	Leptotrichia	Leptotrichia buccalis group	0.1094	0.0089	0.1101	0.0228	0.0865	0.1746	0	0.2349	0.285	0.0285	0	0	0	0.0165	0.0043	0.0051	0	0.2827	0	0.0763	0.3256	0.1853	0.2008	0.1002	0	0.2044	0	0.008	0.0081	0.0108	0	0.0133	0	0	0.0143	0.4418	0.1147	0.0371	0.069	0	0	0.1215	0.0232
	Fusobacteria	Fusobacteria_c	Fusobacteriales	Leptotrichiaceae	Leptotrichia	Leptotrichia goodfellowii	0.0469	0.0231	0.0213	0.0038	0.0059	0.0084	0.0061	0	0.0078	0	0	0.005	0	0	0.0043	0	0.0087	0.0232	0	0	0.0639	0	0.0117	0	0.0136	0.0089	0	0.0016	0	0	0	0	0.0141	0	0.0016	0.0273	0	0	0.0125	0	0.0094	0	0.0023
	Fusobacteria	Fusobacteria_c	Fusobacteriales	Leptotrichiaceae	Leptotrichia	Leptotrichia hofstadii	0.0488	0.0107	0.0213	0	0.0197	0.0265	0	0.0026	0	0.1449	0.1	0	0	0.0263	0.0022	0	0.0157	0.0394	0.019	0.0197	0.2678	0.0842	0.0904	0.1103	0.0109	0.0307	0	0.0112	0.0179	0	0.4102	0.0033	0.0198	0	0.0191	0.0757	0.2936	0.0822	0.2259	0.0032	0.0215	0.1215	0.2741
	Fusobacteria	Fusobacteria_c	Fusobacteriales	Leptotrichiaceae	Leptotrichia	Leptotrichia hongkongensis	0.7245	0.0586	0.1279	0.0417	0.0747	0.0154	0.0454	0.0835	0.6354	0.1035	0.0675	0.0134	0	0.0033	0.0303	0.0253	0.0035	0.1367	0.0596	0.0344	0.353	0.1657	0.246	0.0802	0.1142	0.1098	0	0.3121	0.0081	0	0.0446	0.0199	0.0057	0.0206	0.0238	0.0316	0.0619	0.1579	0.3346	0.0612	0.004	0.7231	0.2183
	Fusobacteria	Fusobacteria_c	Fusobacteriales	Leptotrichiaceae	Leptotrichia	Leptotrichia shahii	0.0332	0.0089	0.0071	0	0.0157	0.1159	0	0.1044	0.2066	0.0052	0.02	0.0084	0	0.0049	0	0.0287	0.0035	0.0023	0	0.0344	0.0213	0.014	0.1305	0.012	0.0571	0.0613	0	0.088	0.0456	0	0.0595	0	0.0198	0.0075	0	0.1157	0.0046	0.0371	0.2029	0.0177	0.0269	0.0028	0.0348
	Fusobacteria	Fusobacteria_c	Fusobacteriales	Leptotrichiaceae	Leptotrichia	Leptotrichia trevisanii	0.0059	0.0249	0	0	0	0	0	0	0	0	0	0	0	0	0	0	0	0	0	0	0	0	0.0469	0	0	0.023	0	0.0368	0	0	0	0	0	0	0	0	0	0.0242	0.0105	0	0	0	0
	Fusobacteria	Fusobacteria_c	Fusobacteriales	Leptotrichiaceae	Leptotrichia	Leptotrichia wadei	0.0039	0	0	0	0	0	0	0	0.0026	0	0	0	0	0	0	0	0	0	0	0	0	0	0	0	0	0	0	0	0	0	0	0	0	0	0	0.0021	0	0	0.0084	0	0	0	0
	Fusobacteria	Fusobacteria_c	Fusobacteriales	Leptotrichiaceae	Leptotrichia	Leptotrichia_uc	0.0195	0.0178	0.0089	0	0	0.0154	0	0.0313	0.0157	0	0	0	0.0097	0	0	0	0.0052	0	0	0	0.0243	0.0112	0.0084	0.01	0	0.0026	0.0128	0	0.0049	0.0135	0.0059	0	0	0.015	0	0.0189	0.0229	0.0048	0.0167	0.0016	0.0269	0.0113	0.0139
	Fusobacteria	Fusobacteria_c	Fusobacteriales	Leptotrichiaceae	Leptotrichia	PAC001344_s	0	0	0	0	0	0	0	0	0	0	0	0	0	0	0	0	0	0	0	0	0	0	0	0.01	0	0	0	0	0	0	0	0	0	0	0.0016	0	0.0023	0	0	0	0	0	0
	Fusobacteria	Fusobacteria_c	Fusobacteriales	Leptotrichiaceae	Leptotrichia	PAC001350_s	0.7597	0.3055	0.1936	0.0171	0.2988	0.0754	0	0.2244	0.8027	0.1682	0.1175	0	0	0.0445	0.0346	0.125	0.0052	0.0371	0.0949	0.4231	0.5082	0.1713	0.3615	0.2305	0.087	0.1367	0.1237	0.445	0.0944	0.0244	0.8145	0.0166	0.0339	0.0094	0.0953	0.2777	0.7844	0.137	1.236	0.1112	0.0377	0.531	0.4971
	Fusobacteria	Fusobacteria_c	Fusobacteriales	Leptotrichiaceae	Leptotrichia	PAC001356_s	0.1523	0.0089	0	0.0588	0.0236	0	0	0	0	0.1475	0.0625	0	0	0.0016	0.0216	0	0.0052	0	0.1681	0.064	0	0.0084	0.2644	0.0682	0	0.0907	0.0448	0	0.2928	0.0298	0.0981	0.0166	0.0113	0	0.0286	0.0799	0.5092	0	0	0	0.0054	0.0198	0.0093
	Fusobacteria	Fusobacteria_c	Fusobacteriales	Leptotrichiaceae	Oceanivirga	Oceanivirga salmonicida	0	0	0	0	0	0	0	0	0	0	0	0.0302	0	0	0	0	0	0	0	0	0	0	0	0	0	0	0	0	0	0	0	0	0	0	0	0	0	0	0	0	0	0	0
	Fusobacteria	Fusobacteria_c	Fusobacteriales	Leptotrichiaceae	Oceanivirga	Oceanivirga_uc	0	0	0	0	0	0	0	0	0	0	0	0.0252	0	0	0	0	0	0	0	0	0	0	0	0	0	0	0	0	0	0	0	0	0	0	0	0	0	0	0	0	0	0	0
	Fusobacteria	Fusobacteria_c	Fusobacteriales	Leptotrichiaceae	Streptobacillus	JF239526_s	0	0.0462	0.0053	0	0	0.0112	0	0	0	0	0	0.173	0	0	0.0108	0	0	0	0	0.0295	0.0061	0.0197	0.0167	0	0	0.0204	0.0043	0	0	0	0	0	0	0	0	0	0	0	0	0	0	0.0056	0
	Fusobacteria	Fusobacteria_c	Fusobacteriales	Leptotrichiaceae	Streptobacillus	Streptobacillus felis	0	0	0	0	0	0	0	0	0	0	0	0.0034	0	0	0	0	0	0	0	0	0	0	0	0	0	0	0	0	0	0	0	0	0	0	0	0	0	0	0	0	0	0	0
	Fusobacteria	Fusobacteria_c	Fusobacteriales	Leptotrichiaceae	Streptobacillus	Streptobacillus hongkongensis	0	0	0	0	0	0	0	0	0	0	0	0.0722	0	0	0	0	0	0	0	0	0	0	0	0	0	0	0	0	0	0	0	0	0	0	0	0	0	0	0	0	0	0	0
	Fusobacteria	Fusobacteria_c	Fusobacteriales	Leptotrichiaceae	Streptobacillus	Streptobacillus moniliformis group	0	0	0	0	0	0	0	0	0	0	0	0.0017	0	0	0	0	0	0	0	0	0	0	0	0	0	0	0	0	0	0	0	0	0	0	0	0	0	0	0	0	0	0	0
	Fusobacteria	Fusobacteria_c	Fusobacteriales	Leptotrichiaceae	Streptobacillus	Streptobacillus_uc	0	0	0	0	0	0	0	0	0	0	0	0	0	0	0	0	0	0	0	0.2928	0	0	0	0	0	0	0	0	0	0	0	0	0	0	0	0	0	0	0	0	0	0	0
	Gemmatimonadetes	Gemmatimonadetes_c	Gemmatimonadales	Gemmatimonadaceae	PAC001889_g	PAC001889_s	0	0	0	0	0	0	0	0	0	0	0	0	0	0	0	0	0	0	0	0.0025	0	0	0	0	0	0	0	0	0	0	0	0	0	0	0	0	0	0	0	0	0	0	0
	Peregrinibacteria	Peribacteria	ASND_o	ASND_f	ASND_g	ASND_g_uc	0	0	0	0	0	0	0	0	0	0	0	0	0	0	0	0	0	0	0	0	0	0	0	0	0	0	0.0043	0	0	0	0	0	0	0	0	0	0	0	0	0	0	0	0
	Peregrinibacteria	Peribacteria	ASND_o	ASND_f	ASND_g	FJ976283_s	0	0	0.0408	0	0.0059	0.0335	0	0	0	0.0078	0	0.0638	0	0.0165	0.013	0.0135	0	0.0139	0	0.0172	0.0122	0.0562	0.1289	0.0321	0	0.3231	0.0043	0	0	0.0163	0	0.0166	0	0	0.0079	0.0947	0.0046	0	0.0021	0	0	0	0
	Peregrinibacteria	Peribacteria	ASND_o	ASND_f	ASND_g	JX294352_s	0	0	0	0	0.059	0	0	0	0	0	0	0	0	0	0	0	0	0	0	0	0	0	0	0	0	0	0	0	0	0.0054	0	0.0066	0	0	0.0143	0	0.0092	0.0355	0.0418	0	0	0	0
	Peregrinibacteria	Peribacteria	ASND_o	DQ413083_f	JN713562_g	JN713562_g_uc	0	0	0	0	0	0.0042	0	0	0	0	0	0.0789	0.0243	0	0.0238	0	0	0.051	0	0.0959	0	0.3145	0.1171	0	0	0.9553	0.0085	0	0	0.13	0.0059	0.0831	0	0	0.0079	0	0.0115	0.0209	0	0	0	0	0
	Proteobacteria	Alphaproteobacteria	Caulobacterales	Caulobacteraceae	Brevundimonas	LMPZ_s	0	0	0	0	0	0	0	0	0	0	0	0	0	0.0016	0	0	0	0	0	0	0	0	0	0	0	0	0	0	0	0	0	0	0	0	0	0	0	0	0	0	0	0	0
	Proteobacteria	Alphaproteobacteria	Caulobacterales	Caulobacteraceae	JPOM_g	PAC001012_s	0	0.0018	0	0	0	0	0	0	0	0	0	0	0	0	0	0	0	0	0	0	0	0	0	0	0	0	0	0	0	0	0	0	0	0	0	0	0	0	0	0	0	0	0
	Proteobacteria	Alphaproteobacteria	Rhizobiales	Rhizobiaceae	Ensifer	Ensifer morelensis	0	0	0	0	0	0	0	0	0	0	0	0	0	0	0	0	0	0	0	0	0	0	0	0	0	0	0	0	0	0	0	0	0	0	0	0	0	0	0	0	0.0013	0	0
	Proteobacteria	Alphaproteobacteria	Rhizobiales	Rhizobiaceae	Rhizobium	Rhizobium radiobacter group	0	0	0	0	0	0	0	0	0	0	0	0	0	0	0	0	0	0	0	0	0	0	0	0	0	0	0	0	0	0	0	0	0	0	0	0	0	0.0016	0	0	0	0	0
	Proteobacteria	Alphaproteobacteria	Rickettsiales	AY571491_f	AJ428412_g	AJ428412_s	0	0	0	0	0	0	0	0	0	0	0	0	0	0	0	0	0	0	0	0	0	0	0	0	0	0	0	0	0	0	0	0	0	0	0	0	0	0.0016	0	0	0	0	0
	Proteobacteria	Alphaproteobacteria	Sphingomonadales	Sphingomonadaceae	Novosphingobium	FPEH_s	0	0	0	0	0	0	0	0	0	0	0	0	0	0	0	0	0	0	0	0	0	0	0	0	0	0	0	0	0	0	0	0	0	0	0.0016	0	0	0	0	0	0	0	0
	Proteobacteria	Betaproteobacteria	Burkholderiales	Comamonadaceae	Ottowia	AM420229_s	0	0	0	0	0	0.0056	0	0	0	0	0	0	0	0	0	0	0	0	0	0	0	0	0	0	0	0	0	0	0	0	0	0	0	0	0	0.0084	0	0	0	0	0	0	0
	Proteobacteria	Betaproteobacteria	Burkholderiales	Comamonadaceae	Ottowia	CP012073_s	0	0.0515	0.0018	0	0.1239	0.0168	0	0.06	0.1072	0.0259	0.0225	0.0319	0	0.0165	0	0	0	0.044	0.0081	0.0615	0.0396	0.1067	0.0385	0.016	0	0.1201	0.0107	0.0096	0.0033	0.0433	0.0268	0.01	0	0	0	0.0505	0.0046	0.0612	0.0878	0	0	0	0.1138
	Proteobacteria	Betaproteobacteria	Burkholderiales	Comamonadaceae	Ottowia	Ottowia_uc	0	0	0	0	0	0	0	0	0	0	0	0.0034	0	0	0	0	0	0	0	0	0	0	0	0	0	0	0	0	0	0	0	0	0	0	0	0	0	0	0.0042	0	0	0	0
	Proteobacteria	Betaproteobacteria	Burkholderiales	Lautropia_f	Lautropia	Lautropia mirabilis	0.0039	0.4795	0.0533	0.2636	0.2045	0.1536	0.0545	0.7072	0.2615	0.6496	0.105	0.3275	0.0875	0.3161	0.0757	0.7502	0.4926	0.102	0.1898	0.6199	0.4991	1.0529	0.8518	0.874	0.0054	2.1827	0.3283	0.4594	0.026	0.1083	0.1546	0.3257	0.3616	0.5798	0.0222	0.2882	0.3142	2.9746	0.3723	0.9135	0.8552	0.1667	0.1185
	Proteobacteria	Betaproteobacteria	Burkholderiales	Lautropia_f	Lautropia	Lautropia_uc	0	0	0	0	0	0	0	0	0	0	0	0	0	0	0	0	0	0	0	0	0	0	0.0033	0.004	0	0.0026	0	0	0	0	0	0	0	0.0019	0	0	0.0046	0.0193	0.0042	0.0032	0	0	0
	Proteobacteria	Betaproteobacteria	Burkholderiales	Oxalobacteraceae	Massilia	Massilia aerilata group	0.0039	0	0	0	0	0	0	0.0052	0	0.0026	0	0	0	0	0	0	0	0	0	0.0025	0	0.0056	0	0	0	0	0	0.0032	0	0	0	0	0	0	0.0016	0	0	0	0	0	0	0.0085	0
	Proteobacteria	Betaproteobacteria	Burkholderiales	Oxalobacteraceae	Massilia	Massilia arvi group	0	0.0018	0	0	0	0	0	0	0	0	0	0	0	0	0	0	0	0	0	0	0	0	0	0	0	0	0	0	0	0	0	0	0	0	0	0	0	0	0	0	0	0.0056	0
	Proteobacteria	Betaproteobacteria	Burkholderiales	Ralstonia_f	Ralstonia	Ralstonia_uc	0	0	0	0	0	0	0	0	0	0	0	0	0	0	0	0	0	0	0	0	0	0	0	0	0	0	0	0	0	0	0	0	0	0	0	0	0	0	0.0021	0	0	0	0
	Proteobacteria	Betaproteobacteria	Burkholderiales	Sutterellaceae	Sutterella	JH815513_s	0	0	0	0	0	0	0.003	0	0	0	0	0	0	0	0	0	0	0	0	0	0	0	0	0	0	0	0	0	0	0	0	0	0	0	0	0	0	0	0	0	0	0	0
	Proteobacteria	Betaproteobacteria	Methylophilales	Methylophilaceae	LXTQ_g	LXTQ_s	0	0	0	0	0	0	0	0	0	0	0	0	0	0	0	0	0	0	0	0	0	0	0	0	0	0	0	0	0	0	0	0	0	0	0	0	0	0	0	0	0.0013	0	0
	Proteobacteria	Betaproteobacteria	Neisseriales	Neisseriaceae	AF366267_g	AF366267_g_uc	0	0	0	0	0	0	0	0	0	0	0	0	0	0	0	0	0	0	0	0	0	0	0	0	0	0	0	0	0	0	0	0	0	0	0	0	0	0.0032	0	0	0	0	0
	Proteobacteria	Betaproteobacteria	Neisseriales	Neisseriaceae	AF366267_g	AF366267_s	0.0195	0.0479	0.0178	0.0038	0.0511	0.0293	0.0363	0.0887	0.0654	0.0492	0	0.0722	0.0049	0.0148	0.0238	0	0.0175	0	0.0054	0.0148	0.003	0.0084	0.0703	0.0241	0.0109	0.0907	0	0.0208	0.0065	0.0108	0	0.0033	0.0339	0	0.0095	0.0147	0.0505	0.2256	0.1339	0.0081	0.0134	0.0932	0.1069
	Proteobacteria	Betaproteobacteria	Neisseriales	Neisseriaceae	Eikenella	Eikenella corrodens	0	0.0018	0.0355	0.0133	0.1337	0.0964	0.2239	0.227	0.0941	0.0414	0.0175	0.2452	0	0.1153	0.0216	0.0422	0.1031	0.0973	0.019	0.1673	0.0974	0.2471	0.0452	0.0822	0	0.1111	0.0426	0.0144	0.0748	0.0217	0.0297	0.123	0.356	0.0168	0.0159	0.0694	0.039	0.0548	0.0439	0.0177	0.1076	0.0056	0.0093
	Proteobacteria	Betaproteobacteria	Neisseriales	Neisseriaceae	Eikenella	Eikenella_uc	0	0	0	0	0	0.007	0	0	0	0	0	0.0034	0	0	0	0	0	0.0046	0	0	0.0061	0.0056	0	0	0	0	0.0043	0	0	0	0	0	0	0	0.0032	0	0.0046	0.0048	0	0	0	0	0
	Proteobacteria	Betaproteobacteria	Neisseriales	Neisseriaceae	Eikenella	LXSP_s	0	0	0	0	0	0	0	0	0	0	0	0	0	0	0	0	0	0	0	0	0	0	0	0	0	0	0	0	0	0	0	0	0	0	0	0	0	0	0.0021	0	0	0	0
	Proteobacteria	Betaproteobacteria	Neisseriales	Neisseriaceae	Kingella	AY349388_s	0	0	0.048	0	0.0295	0	0	0.0157	0	0	0	0	0	0	0.0238	0	0	0	0	0	0	0	0	0	0	0	0	0	0	0	0	0	0	0	0	0	0	0	0	0	0.0054	0.1384	0
	Proteobacteria	Betaproteobacteria	Neisseriales	Neisseriaceae	Kingella	JQ455165_s	0	0	0	0	0.002	0	0.0091	0.0339	0.0366	0	0	0.0067	0	0	0	0	0	0	0	0	0	0	0	0	0	0	0	0.0096	0	0	0	0	0	0	0	0	0	0.0048	0	0	0	0.0056	0
	Proteobacteria	Betaproteobacteria	Neisseriales	Neisseriaceae	Kingella	Kingella denitrificans	0	0.0586	0.0053	0.0038	0	0.0237	0	0.0104	0.0026	0.0104	0	0.0218	0	0.0099	0	0.0017	0.0017	0.0046	0	0.0713	0	0.0056	0.1991	0	0	0.1533	0.0021	0	0	0.0027	0	0	0	0	0.0111	0	0.0183	0.4383	0.0188	0	0	0	0
	Proteobacteria	Betaproteobacteria	Neisseriales	Neisseriaceae	Kingella	Kingella oralis	0	0.0675	0.0906	0.0133	0.0767	0.0237	0.0968	0.2009	0.2536	0.3753	0.055	0.005	0.0049	0.0016	0.0151	0.0456	0.0157	0.0023	0.1193	0.1058	0.0335	0.0702	0.0335	0.016	0.0245	0.0089	0	0.0496	0.0081	0	0.0505	0.0066	0.0028	0.0711	0.035	0.0358	0.0573	0.1998	0.458	0.0226	0.004	0.1751	0.0465
	Proteobacteria	Betaproteobacteria	Neisseriales	Neisseriaceae	Kingella	Kingella_uc	0	0	0.0089	0	0	0	0	0.0078	0	0	0	0	0	0	0.0043	0.0034	0	0	0	0	0	0	0.0033	0	0	0.0153	0	0	0	0	0	0	0	0	0	0.0042	0	0.0161	0.0063	0	0	0.0056	0
	Proteobacteria	Betaproteobacteria	Neisseriales	Neisseriaceae	Neisseria	AY005028_s	0	0	0	0	0.0098	0.0028	0	0	0	0	0	0	0	0	0	0	0	0	0	0	0	0	0.0117	0	0	0.0153	0	0	0	0.0054	0	0	0	0	0	0.0589	0	0	0	0	0	0	0
	Proteobacteria	Betaproteobacteria	Neisseriales	Neisseriaceae	Neisseria	Neisseria bacilliformis	0	0	0	0	0	0.0126	0	0	0	0.4141	0	0	0	0.0033	0	0	0	0	0.1084	0.0074	0	0.0674	0	0.002	0.0571	0	0	0.0688	0	0	0.003	0	0.0028	0	0	0.0252	0	0.0145	0.0146	0	0	0	0
	Proteobacteria	Betaproteobacteria	Neisseriales	Neisseriaceae	Neisseria	Neisseria canis	0	0	0	0	0	0	0	0	0	0	0	0.0017	0	0	0	0	0	0	0	0	0	0	0	0	0	0	0	0	0	0	0	0	0	0	0	0	0	0	0	0	0	0	0
	Proteobacteria	Betaproteobacteria	Neisseriales	Neisseriaceae	Neisseria	Neisseria cinerea	0	0	0.0213	0.0133	0.057	0.1424	0	0.0026	0	0.0052	0	0.0453	0	0.0016	0.0432	0.0068	0.0035	0.007	0.1328	0.0025	0	0	0.0318	0.002	0	0.0958	0.0426	0	0.493	0.1571	0	0.113	0.017	0	0.0016	0.1304	0.0115	0.0097	0.0941	0.0016	0.004	0.0169	0
	Proteobacteria	Betaproteobacteria	Neisseriales	Neisseriaceae	Neisseria	Neisseria dentiae	0	0	0	0	0	0	0.0091	0	0	0	0	0	0	0	0	0	0	0	0	0	0	0	0	0	0	0	0	0	0	0	0	0	0	0	0	0	0	0	0	0	0	0	0
	Proteobacteria	Betaproteobacteria	Neisseriales	Neisseriaceae	Neisseria	Neisseria elongata group	0	0.1438	1.4919	0.8686	0.173	0.1355	0.0212	3.2071	0.3687	0.9887	0.0725	0.6835	0.3645	2.5917	0.2616	2.0902	0.1328	1.0614	0.3063	0.8635	0.9799	2.4876	0.4167	0.6415	0.0462	1.2529	0.0853	0.056	0.3449	0.5363	0.0238	1.0434	0.178	0.2749	0.0524	0.364	0.1216	0.9652	0.2029	0	1.0462	1.4773	0.6643
	Proteobacteria	Betaproteobacteria	Neisseriales	Neisseriaceae	Neisseria	Neisseria flavescens	0.002	0.0036	0	0.074	0.0649	0.296	0	0.0287	0.0026	0	0	0.2905	0.2041	0.0659	0.0043	0.1233	0.1887	0.0695	0.0027	0.0443	0.0152	0.0505	0.0653	0.0902	0.0027	0.0089	0.0064	0.0496	0.0651	0	0.003	0.0133	0.3673	0.0206	0	0.2188	0.0069	0.0918	0.0084	0	0.3254	0.0085	0.0116
	Proteobacteria	Betaproteobacteria	Neisseriales	Neisseriaceae	Neisseria	Neisseria meningitidis group	0	0	0.0036	0	0	0.1229	0	0	0	0	0	0.0118	0	0	0	0	0	0.0023	0	0.0074	0	0	0.0017	0.004	0	0.0038	0	0	0.0033	0	0	0	0	0	0	0.0126	0.0115	0.0032	0	0	0	0	0
	Proteobacteria	Betaproteobacteria	Neisseriales	Neisseriaceae	Neisseria	Neisseria oralis	0.0098	0.0036	0.4138	0.036	0.9044	0.479	0	0	0	0	0.0025	0.1528	0.0243	0.0033	0.0043	0.1402	0.1083	0.044	0	0.6421	0.8278	0.7019	1.0609	1.2629	0	0.1992	0	1.0676	0	0.1381	0	0.5217	1.5877	0.0449	0.0286	0.2567	0.1101	0.4463	0.5229	0.0113	1.8409	0.096	0
	Proteobacteria	Betaproteobacteria	Neisseriales	Neisseriaceae	Neisseria	Neisseria perflava	0.0117	0.0462	9.1077	25.6254	5.1608	13.6376	0.0424	2.6435	2.5597	27.4859	16.9312	14.0605	15.9895	4.8031	16.734	7.8081	18.5029	8.6792	23.0888	13.7888	10.989	20.1645	4.3357	6.5472	0.3343	5.5712	2.6694	5.9577	10.9461	0.2952	11.0375	1.9739	52.7728	4.2175	0.0175	9.2397	0.5275	5.7687	2.2943	1.0488	26.9259	0.5452	1.2497
	Proteobacteria	Betaproteobacteria	Neisseriales	Neisseriaceae	Neisseria	Neisseria sicca group	0.0098	3.8076	2.728	0.2902	0.5053	3.1308	4.6321	8.1835	2.7611	6.7861	1.7194	5.0714	0.3402	8.5227	2.3026	2.2422	0.5398	1.1727	0.9841	2.2756	5.1156	2.0468	9.3911	10.4122	0.1413	6.1293	0.2942	0.3329	3.9063	1.4627	1.1445	3.456	1.4069	0.8379	0.2129	0.8562	1.3463	24.8409	4.3648	0.0806	4.2452	1.853	1.3263
	Proteobacteria	Betaproteobacteria	Neisseriales	Neisseriaceae	Neisseria	Neisseria subflava	16.3516	10.3021	16.402	16.3648	37.9758	0.1341	13.037	14.222	2.0577	0.1139	0.1499	1.2275	37.5729	39.7682	2.3544	46.7203	0.7634	20.7815	0.1627	0.6987	1.6981	0.0365	5.4636	25.2365	0.8453	19.1696	17.0185	17.9915	0.0081	32.4684	0.2408	23.4174	1.2459	34.1868	40.5037	0.3408	7.7085	4.2298	5.5005	0	5.2994	4.367	3.7212
	Proteobacteria	Betaproteobacteria	Neisseriales	Neisseriaceae	Neisseria	Neisseria weaveri	0	0	0	0	0	0.0084	0	0	0	0	0	0.0017	0	0	0	0	0	0	0	0	0	0	0	0	0	0.0013	0	0	0	0	0	0	0	0	0	0.0189	0	0.0016	0	0	0	0	0
	Proteobacteria	Betaproteobacteria	Neisseriales	Neisseriaceae	Neisseria	Neisseria zoodegmatis	0	0	0	0	0	0	0	0	0	0	0	0	0	0	0	0	0	0	0	0	0	0	0	0	0	0	0.0021	0	0	0	0	0	0	0	0	0	0	0	0	0	0	0	0
	Proteobacteria	Betaproteobacteria	Neisseriales	Neisseriaceae	Neisseria	Neisseria_uc	0.0156	0.0036	0.0657	0.0721	0.0354	22.1335	0.0666	0.2166	0.0131	0.0932	0.01	0.1159	0.1409	0.1548	0.0346	0.1369	0.1013	0.146	0.0108	0.0172	0.1156	0.0337	0.0485	0.1483	0.0082	0.1149	0.0426	0.0448	0.0586	0.0488	0.003	0.0598	0.226	0.0973	0.4306	15.3932	0.4151	0.3948	0.0774	0.0064	0.2273	0.0311	0.0163
	Proteobacteria	Betaproteobacteria	Neisseriales	Neisseriaceae	Neisseria	PAC001340_s	0	0	0.0195	0	0	0	0	0	0	0	0	0	0	0	0.0368	0	0	0	0	0	0	0	0.0385	0	0	0.175	0	0	0	0.0054	0	0.0199	0	0	0	0	0	0.108	0.0021	0	0	0	0
	Proteobacteria	Betaproteobacteria	Neisseriales	Neisseriaceae	Simonsiella	AY093465_s	0	0	0	0	0	0	0	0	0	0	0	0.0017	0	0	0	0	0	0	0	0	0	0	0	0	0	0	0.0043	0	0	0	0	0	0	0	0	0	0	0	0	0	0	0	0
	Proteobacteria	Betaproteobacteria	Neisseriales	Neisseriaceae	Simonsiella	AY349381_s	0	0	0	0	0.0039	0.0084	0	0	0	0	0	0.0017	0	0.0165	0	0	0	0	0	0.0295	0	0.0112	0	0.002	0	0	0.0085	0	0	0	0	0	0	0	0	0	0	0	0.0021	0	0	0	0
	Proteobacteria	Betaproteobacteria	Neisseriales	Neisseriaceae	Simonsiella	Simonsiella muelleri	0	0	0	0.0114	0	0	0	0	0	0	0	0	0	0	0	0	0	0	0	0	0	0.0197	0	0	0	0	0	0	0	0	0	0	0	0	0	0	0	0	0	0	0	0	0
	Proteobacteria	Betaproteobacteria	Neisseriales	Neisseriaceae	Simonsiella	Simonsiella_uc	0	0	0	0.0209	0	0	0	0	0	0	0	0	0	0	0	0	0	0	0	0	0	0.0112	0	0	0	0	0	0	0	0	0	0	0	0	0	0	0	0	0	0	0	0.0141	0
	Proteobacteria	Betaproteobacteria	Rhodocyclales	Rhodocyclaceae	Propionivibrio	FJ976321_s	0	0	0	0	0	0.0028	0	0	0	0	0	0	0	0	0	0	0	0	0	0	0.0335	0.0056	0	0	0	0	0	0	0	0	0	0	0	0	0	0	0	0	0.0042	0	0	0	0
	Proteobacteria	Deltaproteobacteria	Desulfobulbaceae_o	Desulfobulbaceae	Desulfobulbus	APKC_s	0	0	0	0	0	0	0	0	0	0	0	0	0	0	0	0	0	0	0	0.0049	0	0.0056	0	0	0	0	0	0	0	0	0	0	0	0	0	0	0	0	0	0	0	0	0
	Proteobacteria	Deltaproteobacteria	Desulfovibrionales	Desulfovibrionaceae	Bilophila	Bilophila wadsworthia	0	0	0	0	0	0.0028	0	0	0	0	0	0	0	0	0	0	0	0	0	0	0	0	0	0	0	0	0	0	0	0	0	0	0	0	0	0.0231	0	0	0	0	0	0	0
	Proteobacteria	Deltaproteobacteria	Myxococcales	Sandaracinaceae	EF515980_g	JQ318962_s	0	0	0	0	0	0	0	0	0	0	0	0	0	0	0	0	0	0	0	0	0	0	0	0	0	0	0	0	0	0	0	0	0	0	0	0	0	0	0	0	0.0013	0	0
	Proteobacteria	Deltaproteobacteria	PAC001922_o	EU491430_f	JF718671_g	JN038700_s	0	0	0	0	0	0	0	0	0.0026	0	0	0	0	0	0	0	0	0	0	0	0	0	0	0	0	0	0	0	0	0	0	0	0	0	0	0	0	0	0	0	0	0	0.0023
	Proteobacteria	Epsilonproteobacteria	Campylobacterales	Campylobacteraceae	Campylobacter	AY005038_s	0.0469	0.0249	0.0071	0.0057	0.0393	0	0	0	0	0	0	0.0168	0	0	0.0086	0.0253	0	0.0046	0	0.0197	0.0213	0.0533	0	0.002	0	0.0013	0.0107	0.0016	0.0065	0	0	0	0.0028	0.0187	0.0064	0	0.0115	0.0048	0	0	0.0054	0.0311	0
	Proteobacteria	Epsilonproteobacteria	Campylobacterales	Campylobacteraceae	Campylobacter	Campylobacter concisus group	0.455	0.2824	0.3144	0.1081	0.2458	0.1355	0.0635	0.1148	0.3321	0.4115	0.6897	0.2435	0.1166	0.0346	0.4562	0.0794	0.124	0.0672	0.4256	0.4404	0.1582	0.5896	0.4083	0.2045	0.1386	0.1098	0.1684	0.9748	0.1415	0.1111	0.2319	0.1761	0.0848	0.1421	0.1351	0.082	0.2546	0.2046	0.548	0.1756	0.2676	0.661	0.2253
	Proteobacteria	Epsilonproteobacteria	Campylobacterales	Campylobacteraceae	Campylobacter	Campylobacter curvus	0.002	0.0018	0	0.0038	0.002	0.007	0	0.0078	0.0131	0.0026	0	0	0	0	0	0.0101	0	0	0	0.0148	0.0213	0	0	0.002	0.0027	0.0013	0	0.0064	0	0	0	0	0	0	0	0.0063	0.0023	0.0242	0.0857	0	0	0	0
	Proteobacteria	Epsilonproteobacteria	Campylobacterales	Campylobacteraceae	Campylobacter	Campylobacter gracilis	0.2773	0.1208	0.0977	0.0247	0.23	0.0447	0.0061	0.047	0.6144	0.1216	0.1374	0.0067	0.0146	0.0856	0.0281	0.1335	0.0122	0.0927	0.0705	0.0467	0.3013	0.1123	0.2795	0.0722	0.2229	0.0702	0.0064	0.1168	0.0049	0	0.1308	0.0033	0.0057	0.0411	0.0238	0.2882	0.055	0.174	1.0353	0.0886	0.0161	0.2514	0.0534
	Proteobacteria	Epsilonproteobacteria	Campylobacterales	Campylobacteraceae	Campylobacter	Campylobacter pinnipediorum group	0	0	0	0	0	0	0	0	0	0	0	0	0	0	0	0	0	0	0	0	0	0	0	0	0	0	0	0	0	0	0	0	0	0	0	0	0	0	0.0021	0	0	0	0
	Proteobacteria	Epsilonproteobacteria	Campylobacterales	Campylobacteraceae	Campylobacter	Campylobacter showae group	0.5585	0.0639	0	0.0512	0.3382	0.1564	0.0151	0.2062	0.1543	0.0569	0.2374	0.2502	0.1069	0.0757	0.0195	0.071	0.0245	0.197	0.1355	0.2214	0.2282	0.5082	0.2359	0.1403	0.0054	0.1711	0.0213	0.0896	0.0879	0.1436	0.1249	0.0199	0.0311	0.058	0.0779	0.5301	0.0344	0.0935	0.1129	0	0.1345	0.2288	0.0418
	Proteobacteria	Epsilonproteobacteria	Campylobacterales	Campylobacteraceae	Campylobacter	Campylobacter_uc	0	0	0	0	0	0	0	0	0	0	0	0	0	0	0.0065	0	0	0	0	0	0	0	0	0	0	0	0	0	0	0	0	0	0	0	0	0	0	0	0.0063	0	0	0	0
	Proteobacteria	Epsilonproteobacteria	Campylobacterales	Campylobacteraceae	Campylobacter	GU303058_s	0	0.0053	0	0	0	0	0	0	0	0	0	0	0	0	0.0022	0	0	0	0	0.0049	0	0	0	0.002	0	0	0	0	0	0	0	0.0033	0	0	0	0	0	0	0	0	0	0	0
	Proteobacteria	Epsilonproteobacteria	Campylobacterales	Campylobacteraceae	Campylobacter	JN713450_s	0	0	0	0	0	0	0	0	0	0	0.005	0.0034	0	0	0	0	0	0	0	0	0	0	0	0	0	0	0	0	0	0	0	0	0	0	0	0.0021	0	0	0	0	0	0	0
	Proteobacteria	Gammaproteobacteria	Cardiobacteriales	Cardiobacteriaceae	Cardiobacterium	Cardiobacterium hominis	0	0.1438	0.0302	0.0076	0.0924	0.0405	0.0121	0.1044	0.1412	0.0854	0.025	0.0504	0.0049	0.0016	0.0043	0.0406	0.0087	0.0626	0.0705	0.187	0.1278	0.2527	0.092	0.0441	0.0598	0.152	0.0085	0.1345	0.0033	0.0135	0.0297	0.0033	0.0565	0.0131	0.0493	0.2987	0.0528	0.1724	0.1171	0.0016	0.0336	0.0791	0.0999
	Proteobacteria	Gammaproteobacteria	Cardiobacteriales	Cardiobacteriaceae	Cardiobacterium	Cardiobacterium valvarum	0	0.0178	0.0089	0.0133	0.0334	0.067	0	0	0.0026	0.0104	0	0.0034	0	0.0263	0.013	0.027	0.0017	0.0649	0.038	0.0566	0.1643	0.0253	0.0167	0.0521	0.0054	0.0332	0.0064	0.0768	0.0098	0	0.0327	0	0.0113	0.0056	0.0191	0.1304	0.0161	0.0161	0.0105	0.0032	0.0081	0.0791	0
	Proteobacteria	Gammaproteobacteria	Cardiobacteriales	Cardiobacteriaceae	Cardiobacterium	Cardiobacterium_uc	0	0	0	0	0	0	0	0	0	0	0	0	0	0	0	0	0	0	0	0	0	0	0	0	0	0	0	0	0	0	0	0.0066	0	0	0	0	0.0115	0	0	0	0	0	0
	Proteobacteria	Gammaproteobacteria	Enterobacterales	Enterobacteriaceae	Enterobacteriaceae_g	Enterobacteriaceae group	0.0098	0	0	0	0.0374	0	0	0	0	0	0	0	0	0	0	0	0	0	0	0	0	0	0	0	0	0	0	0	0	0	0	0	0	0	0	0	0	0	0	0	0	0	0
	Proteobacteria	Gammaproteobacteria	Enterobacterales	Enterobacteriaceae	Escherichia	Escherichia coli group	0	0	0	0	0	0	0	0	0	0	0	0	0	0	0	0	0	0.0023	0.0054	0	0	0	0	0	0	0	0	0	0	0	0	0	0	0	0	0	0	0	0	0	0	0.0028	0
	Proteobacteria	Gammaproteobacteria	Enterobacterales	Enterobacteriaceae	Klebsiella	FWNZ_s	0	0	0	0	0	0	0	0	0	0	0	0	0	0	0	0	0	0	0	0	0	0.0056	0	0	0	0	0	0	0	0	0	0	0	0	0	0	0	0	0	0	0	0	0
	Proteobacteria	Gammaproteobacteria	Enterobacterales	Morganellaceae	Morganella	Morganella morganii group	0	0	0	0	0	0	0	0	0	0	0	0	0	0	0	0	0	0	0	0	0	0.0028	0	0	0	0	0	0	0	0	0	0	0	0	0	0	0	0	0	0	0	0	0
	Proteobacteria	Gammaproteobacteria	Enterobacterales	Yersiniaceae	Rahnella	Rahnella aquatilis group	0.002	0	0	0	0	0	0	0	0	0	0	0	0	0	0	0	0	0	0	0	0	0	0	0	0	0	0	0	0	0	0	0	0	0	0	0	0	0	0	0	0	0	0
	Proteobacteria	Gammaproteobacteria	Pasteurellales	Pasteurellaceae	Aggregatibacter	Aggregatibacter actinomycetemcomitans	0	0	0	0	0.0492	0	0	0	0	0	0	0	0	0	0	0	0	0	0	0	0	0	0	0	0	0	0	0	0	0	0	0	0	0	0	0	0	0	0	0	0	0.0028	0
	Proteobacteria	Gammaproteobacteria	Pasteurellales	Pasteurellaceae	Aggregatibacter	Aggregatibacter aphrophilus	0.0039	0	1.7228	0.0322	0.0334	0.1787	0.2965	0.5689	0.1307	0.1734	0.3624	0.1763	0	0	0.3502	0.0186	0.1398	2.9456	0.038	0.3912	1.0956	0.1123	1.0777	0.0762	0.0326	0.7753	0	0.056	0.1481	0	0.3597	0.0366	0.0452	0.0206	0	0.1031	0.1904	0.448	0.1129	0	0.8808	1.6412	0.3252
	Proteobacteria	Gammaproteobacteria	Pasteurellales	Pasteurellaceae	Aggregatibacter	Aggregatibacter segnis	0	0.0053	0.2664	0.0284	0.5171	0.2597	0	0	0	0.0388	0.1549	0.3157	0	1.2909	0.067	0	0	0.197	0.0325	0.5732	0.0761	0.365	0.0954	0.3829	0	0.2005	0.0064	0	0.2392	0.1679	0.1992	0.3988	0	0	0.0334	0.8499	0.2615	0.0064	0	0	0	1.4265	0.5668
	Proteobacteria	Gammaproteobacteria	Pasteurellales	Pasteurellaceae	Aggregatibacter	Aggregatibacter_uc	0	0	0.0995	0	0	0.0084	0	0.0104	0	0.0026	0.005	0	0	0.0049	0.0195	0	0.0087	0.0997	0	0.0074	0.0122	0	0.0535	0.004	0	0.0511	0	0	0.0212	0	0.0059	0	0	0	0	0	0.0161	0.0209	0.0125	0	0.0377	0.0198	0.0046
	Proteobacteria	Gammaproteobacteria	Pasteurellales	Pasteurellaceae	Aggregatibacter	FJ976392_s	0	0	0.0036	0	0.0098	0.1327	0	0.0835	0.0157	0.1605	0.0025	0.3778	0	0	0.0303	0.0051	0.021	0.0464	0.0217	0	0.1582	0	0.2426	0	0	0.1584	0.0064	0	0	0.0244	0	0.01	0.0057	0.0094	0.0143	0.0105	0.1284	0.0145	0	0	0.004	0	0.0046
	Proteobacteria	Gammaproteobacteria	Pasteurellales	Pasteurellaceae	Aggregatibacter	HQ776130_s	0	0	0.0515	0	0.0059	0.0014	0	0	0	0.0052	0	0	0	0.0362	0.0022	0	0	0.0301	0	0	0.0152	0	0	0.0281	0	0	0	0.0032	0	0	0	0	0	0	0	0.0084	0	0.0242	0.0188	0	0	0.3926	0
	Proteobacteria	Gammaproteobacteria	Pasteurellales	Pasteurellaceae	Aggregatibacter	JF085591_s	0	0	0	0	0	0	0	0	0	0	0	0	0	0	0	0	0	0.0672	0	0	0.0183	0	0	0	0	0	0	0	0	0	0	0	0	0	0	0	0	0.029	0.0146	0	0	0	0
	Proteobacteria	Gammaproteobacteria	Pasteurellales	Pasteurellaceae	Aggregatibacter	JUNA_s	0	0	0	0	0.0098	0	0	0	0	0.0906	0	0	0	0	0	0	0	0	0.0108	0	0	0	0	0	0	0	0	0	0	0	0	0	0	0	0	0	0	0.1805	0.0314	0	0	0	0.1069
	Proteobacteria	Gammaproteobacteria	Pasteurellales	Pasteurellaceae	Haemophilus	Haemophilus haemolyticus	0	1.442	1.6731	0.0171	0.0315	0.0293	0	0	0.0026	0.0518	0	0.3795	0	0.4363	0.4194	0.0608	0	0	0.0922	0.2263	0.0152	0.0056	0.1924	0.0421	0.0245	0.0255	0.0021	0.016	0.0683	0	0.0149	0.0432	0	0.0655	0.0079	0.0778	0.055	0.1144	0.0627	0.0064	0.2945	0.226	0.0232
	Proteobacteria	Gammaproteobacteria	Pasteurellales	Pasteurellaceae	Haemophilus	Haemophilus influenzae group	0	1.0318	0.1066	0.0114	0.175	0.0307	0.003	0.2427	0.0026	0.2588	0.09	0.3694	0.0097	0.2009	0.0476	0.0051	0.2009	0.0348	0.8539	2.0025	0.0974	0.2976	0.1573	0	0.0788	0.0166	0.0043	0.0912	0.0569	0.0596	0.1932	0.0598	0	0	0.0016	0.8352	0.172	0.1273	0.0669	0.2046	0.0484	0.2514	0.0348
	Proteobacteria	Gammaproteobacteria	Pasteurellales	Pasteurellaceae	Haemophilus	Haemophilus parahaemolyticus group	0	0.0355	0.0018	0.0152	0.0786	0.081	0.4145	0	0.0026	0.044	0	0.0034	0.0049	0.1317	0.0043	0.5779	0.0052	0.6628	0.0244	0.3862	0.0183	0.351	0.3297	0	0.0054	0.0741	0	0.0112	0	0.0298	0.0327	0.0033	0	0.1702	0.0016	0.082	0.039	0	0	0	1.7978	0.0198	0
	Proteobacteria	Gammaproteobacteria	Pasteurellales	Pasteurellaceae	Haemophilus	Haemophilus parainfluenzae group	12.9633	8.5226	10.8074	26.0654	2.2452	8.4554	5.4853	12.3588	6.7327	11.7811	17.5109	8.1528	7.6594	10.245	12.8986	10.9391	5.4136	12.8833	8.9026	6.3544	10.8399	6.2246	9.8061	9.4539	1.715	6.7654	9.7117	4.0401	6.7843	9.7077	10.2289	9.0586	1.4775	10.3632	11.0917	12.6015	5.8875	5.5705	7.2113	2.0943	7.2223	15.598	20.6871
	Proteobacteria	Gammaproteobacteria	Pasteurellales	Pasteurellaceae	Haemophilus	Haemophilus pittmaniae	0.002	0.0178	0.0018	0.0133	0.4935	0	0.003	0.0026	0	0.0181	0	0.089	0.0486	0.1614	0.0043	0.1031	4.4965	0.0232	0.0027	0	0.0426	0	0.502	0.5533	0	0.4432	0.0277	0	0	0.0054	0	0.0199	3.7207	0.2357	0.0032	0	0.0023	0.0193	0.0021	0	3.5621	0.0141	0.0116
	Proteobacteria	Gammaproteobacteria	Pasteurellales	Pasteurellaceae	Haemophilus	Haemophilus quentini	0	0.0036	0.0231	0.0228	0.0118	0.1033	0	0	0	0	0.0625	0.047	0	0.0016	0	0.0034	0	0.007	0	0	0	0	0.0134	0	0	0	0.0021	0.0096	0	0	0.2348	0	0	0	0	0.2377	0	0	0	0.0016	0.0013	0.0141	0
	Proteobacteria	Gammaproteobacteria	Pasteurellales	Pasteurellaceae	Haemophilus	Haemophilus sputorum	0.0039	0.1847	0.5257	6.1143	0.0531	0.8867	0	0	0	0.5202	0.0175	0.1411	0.3062	1.123	0.1211	0.5475	0.0472	0	0.9217	1.0701	0.067	0.0028	0.7363	0.1203	0.0435	0.1111	0.2239	0.2081	0	0.0569	3.3056	0.3855	0.1865	0.1478	0.4592	0.7742	0.3807	0.0016	0.4162	0	0.0027	0.3135	0
	Proteobacteria	Gammaproteobacteria	Pasteurellales	Pasteurellaceae	Haemophilus	Haemophilus_uc	0.002	0.1847	0.7761	0.5177	0.175	0.0642	0.0091	0.0052	0	0.0776	0.0125	0.0688	0.0535	0.0971	0.1665	0.0558	0.0402	0.1043	0.103	0.1624	0.0456	0.0084	0.1372	0.018	0.0054	0.0294	0.032	0.0096	0.0049	0.0108	0.2111	0.0897	0.0339	0.0262	0.0779	0.0337	0.0596	0.0081	0.0293	0.0161	0.0645	0.0791	0.007
	Proteobacteria	Gammaproteobacteria	Pasteurellales	Pasteurellaceae	Haemophilus	JQ448716_s	0	0.0337	0.135	0	0.0511	0	0	0	0	0	0.0025	0	0.0049	0	0.0043	0.0068	0	0.0023	0	0.0172	0	0	0.0201	0	0	0.0026	0	0	0	0	0	0	0	0.0112	0.0048	0	0	0	0	0	0	0	0
	Proteobacteria	Gammaproteobacteria	Pasteurellales	Pasteurellaceae	Pasteurella	Pasteurella multocida group	0	0	0	0	0	0	0	0	0	0	0	0	0	0	0	0	0	0	0	0	0	0	0	0	0	0	0	0	0	0	0	0	0	0	0	0	0	0.0032	0	0	0	0	0
	Proteobacteria	Gammaproteobacteria	Pseudomonadales	Moraxellaceae	Acinetobacter	Acinetobacter ursingii	0	0	0	0	0	0	0	0	0	0	0	0	0	0	0	0	0	0	0	0	0	0	0	0	0	0	0	0	0	0	0	0	0	0	0	0	0	0	0	0	0.0013	0	0
	Proteobacteria	Gammaproteobacteria	Pseudomonadales	Moraxellaceae	Acinetobacter	NEFZ_s	0	0	0	0	0	0	0	0	0	0	0	0	0	0	0	0	0	0	0	0	0	0	0	0	0	0	0	0	0	0	0	0	0	0	0	0	0	0	0	0	0.0027	0	0
	Proteobacteria	Gammaproteobacteria	Pseudomonadales	Moraxellaceae	Enhydrobacter	Enhydrobacter aerosaccus group	0	0	0	0	0	0	0	0	0	0	0	0	0	0	0	0	0	0	0	0	0	0	0	0.002	0	0.0026	0	0.0016	0	0	0	0	0	0	0	0	0	0	0	0	0	0	0
	Proteobacteria	Gammaproteobacteria	Pseudomonadales	Moraxellaceae	Moraxella	AM420053_s	0	0	0	0	0	0.451	0	0	0	0	0	0.0571	0	0	0	0	0	0	0	0	0.0852	0	0.584	0	0	0.5313	0.0043	0	0	0	0	0	0	0	0	0.0021	0	0	0	0	0	0	0
	Proteobacteria	Gammaproteobacteria	Pseudomonadales	Pseudomonadaceae	Pseudomonas	Pseudomonas oryzihabitans group	0	0	0	0	0	0	0	0	0	0	0	0	0	0	0	0	0	0	0	0	0	0	0	0	0	0	0	0	0	0	0	0	0	0	0	0	0	0	0	0	0	0	0
	Proteobacteria	Gammaproteobacteria	Xanthomonadales	Xanthomonadaceae	Lysobacter	Lysobacter dokdonensis	0	0	0	0	0	0	0	0	0	0	0	0	0	0	0	0	0	0	0	0	0	0	0	0	0	0	0	0	0	0	0	0	0	0	0.0016	0	0	0	0	0	0	0	0
	Saccharibacteria_TM7	Saccharimonas_c	Saccharimonas_o	Saccharimonas_f	AF125205_g	AF125205_s	0	0	0	0	0	0.0154	0	0	0	0	0	0	0.0049	0	0	0	0	0	0	0	0	0	0	0.002	0	0	0	0	0	0	0	0	0	0	0	0.0358	0	0	0	0	0	0	0
	Saccharibacteria_TM7	Saccharimonas_c	Saccharimonas_o	Saccharimonas_f	AF125206_g	AF125206_s	0.2011	0.0355	0.0266	0.0228	0.1986	0.0531	0	0	0	0.0078	0.0625	0	0.0049	0.0346	0	0.0186	0.0017	0	0.0271	0.0984	0	0.059	0.0971	0.006	0	0.0281	0.0021	0	0.0325	0	0.22	0	0	0.0524	0.0095	0.2167	0.0023	0.0226	0.4392	0.0016	0	0.0537	0.2044
	Saccharibacteria_TM7	Saccharimonas_c	Saccharimonas_o	Saccharimonas_f	FJ470493_g	FJ470493_s	0.0723	0.0213	0	0	0.1081	0.0056	0	0	0	0	0	0	0	0	0	0	0	0	0	0.0369	0	0.0281	0	0	0	0	0.0021	0	0	0	0	0	0	0	0	0.0337	0	0.0081	0.0397	0	0	0.0028	0
	Saccharibacteria_TM7	Saccharimonas_c	Saccharimonas_o	Saccharimonas_f	PAC000677_g	AF385506_s	0.0703	0.103	0.0622	0.0038	0.0688	0.0866	0.0182	0.0026	0.0392	0.0362	0.0325	0.1175	0.0437	0.0198	0.0476	0.0034	0.0734	0.0255	0.0786	0.0984	0.0883	0.0112	0.0251	0.012	0.0054	0.0051	0.0298	0.0112	0.0472	0.0217	0.1011	0.0565	0.0028	0.0206	0.0048	0.0484	0.0115	0.0306	0.0523	0.0403	0.0901	0	0.0302
	Saccharibacteria_TM7	Saccharimonas_c	Saccharimonas_o	Saccharimonas_f	PAC000677_g	PAC000677_g_uc	0	0	0	0	0.0059	0	0	0	0	0	0	0	0	0	0	0	0	0	0	0	0	0	0	0	0	0	0	0	0	0	0	0	0	0.0037	0	0.0042	0	0	0.0063	0	0	0	0
	Saccharibacteria_TM7	Saccharimonas_c	Saccharimonas_o	Saccharimonas_f	PAC000677_g	PAC001192_s group	0.0059	0.0107	0.0071	0.0038	0.0079	0.0042	0	0	0	0.0129	0.025	0.0017	0	0.0049	0.0173	0	0	0	0	0.0467	0.003	0.0112	0.0134	0	0	0	0.0064	0	0	0.0081	0.0119	0	0	0	0.0032	0.0042	0	0	0	0	0	0	0
	Saccharibacteria_TM7	Saccharimonas_c	Saccharimonas_o	Saccharimonas_f	Saccharimonas	AJ318200_s	0	0	0	0	0	0	0	0.0052	0	0	0	0	0	0	0	0	0	0	0	0	0	0	0	0	0	0	0	0	0	0	0	0	0	0	0	0	0	0	0	0	0	0	0
	Saccharibacteria_TM7	Saccharimonas_c	Saccharimonas_o	Saccharimonas_f	Saccharimonas	AJ619043_s	0.0098	0.0142	0.0053	0	0.0157	0.0042	0	0	0	0	0	0	0.0049	0	0	0	0.0017	0.0093	0	0	0	0	0	0	0	0	0	0	0	0	0	0	0	0	0	0.0337	0.0115	0	0.0021	0	0.0027	0	0
	Saccharibacteria_TM7	Saccharimonas_c	Saccharimonas_o	Saccharimonas_f	Saccharimonas	AM420132_s	0.1582	0.1527	0.0657	0.0379	0.2222	0.0964	0.0091	0.0522	0.9962	0.0414	0	0	0	0.2075	0.0086	0.0473	0.007	0	0.0027	0.0959	0.003	0.1685	0.0703	0.0561	0.0136	0.0664	0.0341	0.0464	0	0	0	0	0.0678	0.0468	0.0079	0.2083	0.0023	0.0725	0.2196	0	0.0296	0.4096	0.0929
	Saccharibacteria_TM7	Saccharimonas_c	Saccharimonas_o	Saccharimonas_f	Saccharimonas	AY005446_s	0	0.0018	0	0	0.002	0.0014	0	0.0757	0.6066	0	0	0	0	0.0049	0	0	0	0	0	0.0566	0	0.0168	0.077	0.004	0	0.0128	0	0	0.0065	0	0.0654	0.0033	0.0028	0	0	0.0505	0.039	0.0129	0.0376	0.0193	0.0027	0.0085	0
	Saccharibacteria_TM7	Saccharimonas_c	Saccharimonas_o	Saccharimonas_f	Saccharimonas	AY005448_s	0.0664	0.032	0	0	0.059	0.0391	0	0	0	0.0647	0	0	0.0049	0.0099	0	0.0727	0	0	0.0244	0.0467	0	0.0477	0	0.012	0.0217	0	0	0.0304	0.0195	0	0	0	0	0.0112	0	0.2251	0	0.0338	0.0544	0	0	0	0
	Saccharibacteria_TM7	Saccharimonas_c	Saccharimonas_o	Saccharimonas_f	Saccharimonas	CP007496_s	0.248	0.0604	0.5257	0.036	0.1003	0.081	0.0635	0.3888	0.5805	0.22	0.2599	0.1579	0.2284	0.0675	0.3913	0.0237	0.1432	0.1669	0.2331	0.3567	0.1674	0.6093	0.1372	0.1403	0.0245	0.1277	0.1834	0.0896	1.3081	0.4198	0.7521	0.3755	0.0198	0.1309	0.1843	0.364	0.5688	0.1515	0.3681	1.1906	0.0955	0.1469	0.1022
	Saccharibacteria_TM7	Saccharimonas_c	Saccharimonas_o	Saccharimonas_f	Saccharimonas	EU681966_s	0.002	0.0018	0.0178	0	0.0374	0.0042	0.0182	0.1853	0.8864	0	0	0.0034	0	0	0.0065	0.0237	0	0.0023	0	0	0.003	0	0.0184	0	0.0054	0.0128	0	0.0128	0.0016	0	0	0	0	0.0056	0	0.0084	0.0505	0.0177	0.0021	0	0	0.3305	0
	Saccharibacteria_TM7	Saccharimonas_c	Saccharimonas_o	Saccharimonas_f	Saccharimonas	FJ976257_s	0	0	0.0036	0	0	0.0042	0	0.0313	0.0131	0	0	0	0	0	0.0043	0	0	0	0	0.0049	0	0.0168	0	0	0	0	0	0	0	0	0.0089	0	0	0	0.0095	0.0042	0.0046	0	0.0063	0	0	0	0
	Saccharibacteria_TM7	Saccharimonas_c	Saccharimonas_o	Saccharimonas_f	Saccharimonas	JQ450951_s	0.0215	0.0036	0	0	0.0197	0.0014	0	0.107	0.034	0	0	0.0319	0	0	0.0086	0	0	0	0	0.0049	0	0.0028	0.0402	0	0.0027	0.0089	0	0.0016	0	0	0	0.0033	0	0	0	0	0.0092	0	0	0	0	0	0
	Saccharibacteria_TM7	Saccharimonas_c	Saccharimonas_o	Saccharimonas_f	Saccharimonas	JQ455861_s	0	0	0	0	0	0	0	0	0	0	0	0	0	0	0	0	0	0	0	0.0025	0	0.0225	0.0067	0	0	0	0	0	0.0098	0	0	0	0	0	0	0	0	0	0	0	0.0081	0.0028	0
	Saccharibacteria_TM7	Saccharimonas_c	Saccharimonas_o	Saccharimonas_f	Saccharimonas	PAC001343_s	0.002	0.737	0.2469	0.0019	0.1081	0.0307	0	0.4671	0	0.1242	0	0.1998	0	0.0412	0.0562	0	0.0262	0.007	0.0054	0.0935	0.07	0.1628	0.2828	0.016	0	0.2899	0.0576	0.0192	0.1188	0	0.1189	0.1296	0.0028	0	0.0016	0.0778	0.1904	0.0838	0.0753	0.0403	0.0229	0	0.007
	Saccharibacteria_TM7	Saccharimonas_c	Saccharimonas_o	Saccharimonas_f	Saccharimonas	Saccharimonas_uc	0.0039	0	0.0178	0	0.0039	0.0419	0	0.0183	0.034	0.0362	0.0075	0	0.0049	0	0.0043	0	0	0.0209	0.0434	0.0517	0.1248	0.1797	0.0017	0.006	0	0.0038	0	0	0.0325	0.0054	0.003	0.01	0.0085	0	0.0048	0.2146	0.0023	0.0016	0.0063	0.0113	0.0027	0	0.0488
	Saccharibacteria_TM7	Saccharimonas_c	Saccharimonas_o	Saccharimonas_f	Saccharimonas	TM7_s	0	0	0.1865	0.0114	0	0	0	0	0	0	0	0.0084	0	0.0247	0.0303	0	0	0	0	0	0	0.0056	0.0636	0.0621	0	0.1316	0.0021	0	0	0	0	0	0	0	0	0.0231	0	0.0612	0.046	0.0016	0	0	0
	Spirochaetes	Spirochaetia	Spirochaetales	Spirochaetaceae	Treponema	AF023032_s	0	0	0	0.0322	0	0	0	0	0	0	0	0	0.0243	0	0	0.0101	0	0	0	0	0	0.0028	0	0	0	0	0	0	0	0	0	0	0	0.0037	0	0.0021	0	0	0	0	0	0	0
	Spirochaetes	Spirochaetia	Spirochaetales	Spirochaetaceae	Treponema	AF023062_s	0	0	0	0	0	0.0293	0	0	0	0.0155	0	0	0	0	0	0	0	0	0	0.0025	0	0	0	0	0	0	0	0	0	0	0	0	0	0	0	0.0021	0	0	0	0	0	0	0
	Spirochaetes	Spirochaetia	Spirochaetales	Spirochaetaceae	Treponema	AF061347_s	0.0664	0	0	0.0038	0.0295	0	0	0	0	0.0181	0	0	0	0	0.0022	0	0	0	0.0081	0	0	0	0	0	0	0	0	0	0	0	0	0	0	0	0	0	0	0	0	0	0	0	0
	Spirochaetes	Spirochaetia	Spirochaetales	Spirochaetaceae	Treponema	AF182834_s	0	0	0	0	0	0.0223	0	0	0	0.0026	0	0	0.0097	0	0	0.0051	0	0	0	0.0025	0	0.0337	0	0	0	0	0	0	0	0	0	0	0	0	0	0	0	0	0	0	0	0	0
	Spirochaetes	Spirochaetia	Spirochaetales	Spirochaetaceae	Treponema	AF182835_s	0	0	0	0	0	0	0	0	0	0	0	0	0.0146	0	0	0.0068	0	0	0	0	0	0	0	0	0	0	0	0	0	0	0	0	0	0	0	0	0	0	0	0	0	0	0
	Spirochaetes	Spirochaetia	Spirochaetales	Spirochaetaceae	Treponema	AF426101_s	0	0	0	0	0.0157	0.0028	0	0	0	0.0259	0.115	0	0.0049	0	0	0.0101	0	0.0093	0	0	0	0.0028	0	0.016	0	0.0013	0.0213	0	0	0.0108	0.003	0.0033	0	0.0075	0.0016	0	0	0	0	0	0	0	0
	Spirochaetes	Spirochaetia	Spirochaetales	Spirochaetaceae	Treponema	AM420275_s	0.002	0	0	0.0209	0	0.0196	0	0	0	0	0	0	0	0	0	0	0	0	0	0	0	0.0028	0	0	0	0	0	0	0	0	0	0	0	0	0	0.0042	0	0	0	0	0	0	0
	Spirochaetes	Spirochaetia	Spirochaetales	Spirochaetaceae	Treponema	AM980448_s	0	0	0	0	0	0	0	0	0	0	0	0	0	0	0	0	0	0	0	0	0	0	0	0	0	0	0	0	0	0	0	0	0	0	0	0.0021	0	0	0	0	0	0	0
	Spirochaetes	Spirochaetia	Spirochaetales	Spirochaetaceae	Treponema	CP009227_s	0	0	0	0.0057	0.0059	0	0	0	0	0.0181	0	0.005	0.0049	0	0	0.0034	0	0.0023	0.0027	0.0025	0	0.0253	0.0067	0.006	0	0.0013	0.0362	0	0	0	0	0	0	0	0	0	0	0.0016	0	0	0	0	0
	Spirochaetes	Spirochaetia	Spirochaetales	Spirochaetaceae	Treponema	GU408777_s	0.0547	0	0.0036	0.0152	0.0138	0.0084	0	0	0	0	0	0	0.0097	0	0	0.0135	0	0	0	0	0	0	0	0	0	0	0	0	0.0016	0	0	0	0	0	0	0.0505	0	0	0	0	0	0	0
	Spirochaetes	Spirochaetia	Spirochaetales	Spirochaetaceae	Treponema	JQ475531_s	0	0	0	0.0038	0	0	0	0	0	0	0	0	0	0	0	0	0	0	0	0	0	0	0	0	0	0	0	0	0	0	0	0	0	0	0	0	0	0	0	0	0	0	0
	Spirochaetes	Spirochaetia	Spirochaetales	Spirochaetaceae	Treponema	KE332528_s	0	0	0	0	0	0.0573	0	0	0	0	0	0	0	0	0	0	0.0087	0	0	0	0.0243	0	0	0	0	0	0	0	0	0	0	0	0.0028	0	0	0.0926	0	0	0	0	0.0067	0	0
	Spirochaetes	Spirochaetia	Spirochaetales	Spirochaetaceae	Treponema	Treponema amylovorum	0.0137	0	0	0	0.0059	0	0	0	0	0.0129	0	0	0	0.0033	0	0	0	0	0.0027	0.0049	0	0.0421	0	0	0	0	0	0	0.0016	0	0	0	0	0	0	0	0	0.0145	0.0084	0	0	0	0
	Spirochaetes	Spirochaetia	Spirochaetales	Spirochaetaceae	Treponema	Treponema denticola	0.2187	0.071	0.0036	0.0038	0.0315	0	0	0	0.0052	0	0	0	0.0292	0	0	0.0287	0	0	0	0.0148	0.0183	0.059	0	0	0	0	0.0021	0	0.0049	0	0	0	0	0.0037	0	0.0273	0	0	0	0	0	0	0
	Spirochaetes	Spirochaetia	Spirochaetales	Spirochaetaceae	Treponema	Treponema lecithinolyticum	0	0	0	0.0019	0	0.0154	0	0	0	0	0	0	0.0146	0	0	0.0068	0	0	0	0.0148	0	0.0225	0	0	0	0	0	0	0	0	0	0	0	0.0019	0	0.0568	0	0.0032	0	0	0	0	0
	Spirochaetes	Spirochaetia	Spirochaetales	Spirochaetaceae	Treponema	Treponema maltophilum	0.0527	0.0195	0	0.0019	0.0098	0.007	0	0	0	0	0.0075	0	0	0.0016	0	0.0034	0	0.0116	0	0.0074	0.0122	0.0168	0	0	0	0.0013	0	0	0	0	0.0059	0	0	0	0	0.0126	0	0.0048	0.0146	0	0	0.0056	0
	Spirochaetes	Spirochaetia	Spirochaetales	Spirochaetaceae	Treponema	Treponema medium group	0.2148	0	0.0036	0.0076	0.0315	0.0447	0	0	0	0.0181	0	0.0067	0.0097	0.0132	0	0.0304	0.0017	0.0116	0.0027	0.0246	0.0243	0.0786	0.0452	0	0	0.0089	0	0.0176	0	0	0.0089	0	0	0.015	0.0032	0.0589	0.0413	0.0322	0.0314	0.0032	0.0229	0.0028	0
	Spirochaetes	Spirochaetia	Spirochaetales	Spirochaetaceae	Treponema	Treponema socranskii group	0.1113	0.016	0.0142	0.0019	0.0334	0.0419	0	0.0026	0.0105	0.0104	0.0125	0.005	0.0097	0.0198	0.0065	0.0051	0.0087	0.0046	0	0.0271	0.0396	0.0421	0.0385	0.016	0.0054	0.0115	0.0171	0.0224	0	0.0027	0.0208	0	0	0.0037	0	0.0736	0.0046	0.0145	0.0544	0.0097	0.0148	0.0028	0.0046
	Spirochaetes	Spirochaetia	Spirochaetales	Spirochaetaceae	Treponema	Treponema_uc	0	0	0	0.0095	0	0.0349	0	0	0	0.0259	0.0075	0	0.0194	0.0016	0.0043	0.0068	0.0122	0	0	0.0074	0	0.0449	0	0.004	0	0	0	0	0	0	0.0268	0	0	0.0037	0.0016	0.1115	0	0.0097	0.0063	0.0016	0	0	0
	SR1	CP006913_c	CP006913_o	CP006913_f	GU410548_g	GU410548_g_uc	0	0	0	0	0	0	0	0	0	0	0	0.0017	0	0	0	0	0	0.0046	0	0	0	0.0168	0	0	0	0	0	0	0	0	0	0	0	0	0	0	0	0	0	0	0	0	0
	SR1	CP006913_c	CP006913_o	CP006913_f	GU410548_g	GU410548_s	0.002	0.0089	0.0195	0.0209	0.0275	0.0084	0	0	0	0	0	0.0017	0.0097	0.0099	0	0.0169	0	0.0695	0	0.0049	0.0456	0.0056	0.0284	0.002	0	0.0128	0.0597	0	0	0.0027	0	0	0	0.0019	0	0.04	0.0046	0.0161	0	0	0	0	0.0441
	SR1	CP006913_c	CP006913_o	CP006913_f	GU410548_g	JN713551_s	0	0.0053	0.0195	0.0019	0.1337	0.074	0	0	0	0.0104	0	0.0957	0.0292	0.0181	0.0022	0.0017	0	0.0185	0.0054	0.0295	0.0122	0.1432	0.0418	0.0241	0	0.1571	0.0043	0	0	0.0081	0	0.0233	0	0	0.0222	0.2546	0.0115	0.0467	0.0146	0	0	0.0169	0
[truncated: 10 more rows]
[truncated: 1 more columns]
